# Supplementary material for: Correction: Nep1-like proteins as a target for plant pathogen control
Source: PLoS Pathog. 2025 Dec 17;21(12):e1013758. doi: 10.1371/journal.ppat.1013758 (PMC12711005; doi:10.1371/journal.ppat.1013758)
Supplement: S1 File — (XLSX) [file ppat.1013758.s001.xlsx]

## Sheet: Figure 1A
	Figure 1A
	Cycle number	Response (RU)
	1	-1.20921
	2	4.99439
	3	62.4451
	4	0.62736
	5	-2.52943
	6	-9.69908
	7	-1.46749
	8	-2.7823
	9	-14.7298
	10	-1.97626
	11	-1.50534
	12	-7.05065
	13	-1.58345
	14	-3.7419
	15	-22.0344
	16	-1.79529
	17	-0.97172
	18	-1.10713
	19	-0.65851
	20	-2.21561
	21	26.9452
	22	0.12381
	23	-0.40051
	24	1.75731
	25	-1.09002
	26	0.11876
	27	5.51808
	28	-0.99069
	29	9.96274
	30	90.5198
	31	0.35267
	32	-1.00975
	33	-14.1794
	34	0.00793
	35	12.9673
	36	154.554
	37	12.8278
	38	3.816
	39	-7.89227
	40	0.99326
	41	1.87029
	42	-11.0951
	43	-0.45705
	44	-0.74223
	45	-0.96749
	46	-0.85608
	47	1.39629
	48	-12.4254
	49	-1.33381
	50	1.87299
	51	5.21904
	52	1.79038
	53	-0.35846
	54	-9.18373
	55	-0.31838
	56	-1.30262
	57	-9.19778
	58	-0.85604
	59	-0.71425
	60	0.4272
	61	-0.61204
	62	0.76731
	63	-6.88243
	64	0.11276
	65	0.22043
	66	0.76898
	67	-0.32728
	68	-1.09881
	69	-2.13289
	70	-1.09281
	71	-0.76189
	72	-0.8503
	73	-0.99004
	74	-0.8247
	75	1.17503
	76	-1.03902
	77	-2.581
	78	-15.6985
	79	-1.09264
	80	-2.69811
	81	-16.9273
	82	-1.33203
	83	-0.8414
	84	2.95094
	85	-0.71
	86	-0.99025
	87	-10.4576
	88	-1.05674
	89	-2.04952
	90	-10.5041
	91	-1.34999
	92	-2.55743
	93	-14.6302
	94	-1.40074
	95	-2.3589
	96	-14.9523

## Sheet: Figure 1B
	Figure 1B
	Typical responses
	no binding							binding							aggregation
	buffer		20 mM compound		200 mM compound			buffer		20 mM compound		200 mM compound			buffer		20 mM compound		200 mM compound
	Time (s)	Response (RU)	Time (s)	Response (RU)	Time (s)	Response (RU)		Time (s)	Response (RU)	Time (s)	Response (RU)	Time (s)	Response (RU)		Time (s)	Response (RU)	Time (s)	Response (RU)	Time (s)	Response (RU)
	-20.06	0.271484	-20.16	0.331055	-20.06	0.310547		-20.06	0.577148	-20.06	0.548828	-20.06	0.224609		-20.06	0.52832	-20.06	0.463867	-20.06	0.197266
	-19.96	0.52832	-20.06	0.194336	-19.96	0.34668		-19.96	0.55957	-19.96	0.334961	-19.96	0.205078		-19.96	0.665039	-19.96	0.374023	-19.96	0.504883
	-19.86	0.248047	-19.96	0.351563	-19.86	0.574219		-19.86	0.479492	-19.86	0.416016	-19.86	0.161133		-19.86	0.232422	-19.86	0.544922	-19.86	0.384766
	-19.76	0.242188	-19.86	0.459961	-19.76	0.563477		-19.76	0.708008	-19.76	0.235352	-19.76	0.421875		-19.76	0.336914	-19.76	0.447266	-19.76	0.394531
	-19.66	0.138672	-19.76	0.583008	-19.66	0.674805		-19.66	0.731445	-19.66	0.198242	-19.66	0.373047		-19.66	0.207031	-19.66	0.407227	-19.66	0.580078
	-19.56	0.416016	-19.66	0.489258	-19.56	0.649414		-19.56	0.524414	-19.56	0.227539	-19.56	0.248047		-19.56	0.464844	-19.56	0.572266	-19.56	0.421875
	-19.46	0.52832	-19.56	0.592773	-19.46	0.496094		-19.46	0.451172	-19.46	0.308594	-19.46	0.197266		-19.46	0.643555	-19.46	0.541992	-19.46	0.40332
	-19.36	0.765625	-19.46	0.767578	-19.36	0.50293		-19.36	0.65918	-19.36	0.0683594	-19.36	0.371094		-19.36	0.293945	-19.36	0.383789	-19.36	0.513672
	-19.26	0.345703	-19.36	0.673828	-19.26	0.52832		-19.26	0.515625	-19.26	0.15332	-19.26	0.435547		-19.26	0.297852	-19.26	0.208008	-19.26	0.451172
	-19.16	0.529297	-19.26	0.347656	-19.16	0.523438		-19.16	0.645508	-19.16	0.432617	-19.16	0.271484		-19.16	0.355469	-19.16	0.361328	-19.16	0.337891
	-19.06	0.563477	-19.16	0.397461	-19.06	0.65918		-19.06	0.817383	-19.06	0.210938	-19.06	0.327148		-19.06	0.674805	-19.06	0.419922	-19.06	0.496094
	-18.96	0.582031	-19.06	0.601563	-18.96	0.233398		-18.96	0.94043	-18.96	0.120117	-18.96	0.294922		-18.96	0.552734	-18.96	0.580078	-18.96	0.257813
	-18.86	0.546875	-18.96	0.71875	-18.86	0.533203		-18.86	0.520508	-18.86	0.489258	-18.86	0.589844		-18.86	0.362305	-18.86	0.546875	-18.86	0.46582
	-18.76	0.341797	-18.86	0.520508	-18.76	0.572266		-18.76	0.620117	-18.76	0.249023	-18.76	0.623047		-18.76	0.489258	-18.76	0.634766	-18.76	0.71875
	-18.66	0.430664	-18.76	0.294922	-18.66	0.549805		-18.66	0.71582	-18.66	0.276367	-18.66	0.301758		-18.66	0.791992	-18.66	0.380859	-18.66	0.679688
	-18.56	0.673828	-18.66	0.624023	-18.56	0.629883		-18.56	0.548828	-18.56	0.374023	-18.56	0.768555		-18.56	0.644531	-18.56	0.681641	-18.56	0.637695
	-18.46	0.435547	-18.56	0.588867	-18.46	0.469727		-18.46	0.424805	-18.46	0.381836	-18.46	0.825195		-18.46	0.678711	-18.46	0.720703	-18.46	0.839844
	-18.36	0.533203	-18.46	0.368164	-18.36	0.324219		-18.36	0.683594	-18.36	0.643555	-18.36	0.637695		-18.36	0.798828	-18.36	0.458008	-18.36	0.543945
	-18.26	0.333008	-18.36	0.493164	-18.26	0.43457		-18.26	0.802734	-18.26	0.717773	-18.26	0.884766		-18.26	0.77832	-18.26	0.683594	-18.26	0.811523
	-18.16	0.463867	-18.26	0.413086	-18.16	0.462891		-18.16	0.594727	-18.16	0.575195	-18.16	0.610352		-18.16	0.680664	-18.16	0.626953	-18.16	0.706055
	-18.06	0.410156	-18.16	0.567383	-18.06	0.443359		-18.06	0.768555	-18.06	0.570313	-18.06	0.470703		-18.06	0.618164	-18.06	0.716797	-18.06	0.508789
	-17.96	0.487305	-18.06	0.446289	-17.96	0.324219		-17.96	0.545898	-17.96	0.456055	-17.96	0.59375		-17.96	0.536133	-17.96	0.529297	-17.96	0.664063
	-17.86	0.458984	-17.96	0.414063	-17.86	0.462891		-17.86	0.915039	-17.86	0.760742	-17.86	0.802734		-17.86	0.527344	-17.86	0.5	-17.86	0.658203
	-17.76	0.243164	-17.86	0.210938	-17.76	0.519531		-17.76	0.938477	-17.76	0.467773	-17.76	0.407227		-17.76	0.583008	-17.76	0.652344	-17.76	0.567383
	-17.66	0.166992	-17.76	0.163086	-17.66	0.295898		-17.66	0.586914	-17.66	0.598633	-17.66	0.494141		-17.66	0.573242	-17.66	0.751953	-17.66	0.458008
	-17.56	0.293945	-17.66	0.206055	-17.56	0.174805		-17.56	0.417969	-17.56	0.59375	-17.56	0.714844		-17.56	0.602539	-17.56	0.533203	-17.56	0.705078
	-17.46	0.273438	-17.56	0.303711	-17.46	0.360352		-17.46	0.583008	-17.46	0.365234	-17.46	0.665039		-17.46	0.825195	-17.46	0.511719	-17.46	0.629883
	-17.36	0.0683594	-17.46	0.22168	-17.36	0.199219		-17.36	0.536133	-17.36	0.553711	-17.36	0.361328		-17.36	0.708008	-17.36	0.614258	-17.36	0.411133
	-17.26	0.126953	-17.36	0.316406	-17.26	0.177734		-17.26	1.01367	-17.26	0.412109	-17.26	0.483398		-17.26	0.37793	-17.26	0.579102	-17.26	0.543945
	-17.16	0.0878906	-17.26	0.231445	-17.16	0.269531		-17.16	0.708984	-17.16	0.208984	-17.16	0.353516		-17.16	0.571289	-17.16	0.512695	-17.16	0.568359
	-17.06	0.104492	-17.16	0.332031	-17.06	0.3125		-17.06	0.629883	-17.06	0.379883	-17.06	0.43457		-17.06	0.617188	-17.06	0.646484	-17.06	0.310547
	-16.96	-0.0693359	-17.06	0.249023	-16.96	0.378906		-16.96	0.618164	-16.96	0.486328	-16.96	0.533203		-16.96	0.704102	-16.96	0.650391	-16.96	0.512695
	-16.86	-0.0136719	-16.96	0.386719	-16.86	0.183594		-16.86	0.400391	-16.86	0.276367	-16.86	0.351563		-16.86	0.68457	-16.86	0.623047	-16.86	0.536133
	-16.76	0.130859	-16.86	0.386719	-16.76	0.222656		-16.76	0.524414	-16.76	-0.0322266	-16.76	0.469727		-16.76	0.546875	-16.76	0.457031	-16.76	0.373047
	-16.66	0.217773	-16.76	0.327148	-16.66	0.160156		-16.66	0.624023	-16.66	0.506836	-16.66	0.492188		-16.66	0.431641	-16.66	0.150391	-16.66	0.308594
	-16.56	0.0585938	-16.66	0.323242	-16.56	0.207031		-16.56	0.53125	-16.56	0.15918	-16.56	0.141602		-16.56	0.333008	-16.56	0.525391	-16.56	0.389648
	-16.46	0.358398	-16.56	0.439453	-16.46	0.308594		-16.46	0.384766	-16.46	0.21875	-16.46	0.148438		-16.46	0.575195	-16.46	0.546875	-16.46	0.552734
	-16.36	0.149414	-16.46	0.352539	-16.36	0.332031		-16.36	0.654297	-16.36	0.448242	-16.36	0.327148		-16.36	0.443359	-16.36	0.421875	-16.36	0.34668
	-16.26	0.148438	-16.36	0.366211	-16.26	0.130859		-16.26	0.469727	-16.26	0.25293	-16.26	0.0820313		-16.26	0.485352	-16.26	0.40918	-16.26	0.232422
	-16.16	0.0214844	-16.26	0.130859	-16.16	0.256836		-16.16	0.493164	-16.16	0.12793	-16.16	0.123047		-16.16	0.633789	-16.16	0.376953	-16.16	0.208984
	-16.06	0.138672	-16.16	0.197266	-16.06	0.525391		-16.06	0.535156	-16.06	-0.0126953	-16.06	0.114258		-16.06	0.576172	-16.06	0.530273	-16.06	0.142578
	-15.96	0.0810547	-16.06	0.352539	-15.96	0.176758		-15.96	0.758789	-15.96	-0.00878906	-15.96	0.339844		-15.96	0.47168	-15.96	0.356445	-15.96	0.313477
	-15.86	0.155273	-15.96	0.237305	-15.86	0.318359		-15.86	0.185547	-15.86	-0.0205078	-15.86	0.303711		-15.86	0.318359	-15.86	0.364258	-15.86	0.567383
	-15.76	0.240234	-15.86	0.243164	-15.76	0.305664		-15.76	0.538086	-15.76	-0.0078125	-15.76	0.446289		-15.76	0.223633	-15.76	0.313477	-15.76	0.358398
	-15.66	0.0292969	-15.76	0.15918	-15.66	0.143555		-15.66	0.369141	-15.66	-0.0664063	-15.66	0.345703		-15.66	0.146484	-15.66	0.251953	-15.66	0.408203
	-15.56	0.227539	-15.66	0.396484	-15.56	0.115234		-15.56	0.317383	-15.56	0.155273	-15.56	0.272461		-15.56	0.425781	-15.56	0.338867	-15.56	0.345703
	-15.46	0.244141	-15.56	0.109375	-15.46	0.464844		-15.46	0.326172	-15.46	0.102539	-15.46	0.443359		-15.46	0.422852	-15.46	0.291016	-15.46	0.237305
	-15.36	0.212891	-15.46	0.352539	-15.36	0.348633		-15.36	0.474609	-15.36	0.181641	-15.36	-0.113281		-15.36	0.297852	-15.36	0.429688	-15.36	0.25293
	-15.26	0.0380859	-15.36	0.300781	-15.26	0.322266		-15.26	0.424805	-15.26	0.282227	-15.26	0.286133		-15.26	0.324219	-15.26	0.517578	-15.26	0.298828
	-15.16	-0.0683594	-15.26	0.210938	-15.16	0.365234		-15.16	0.408203	-15.16	0.354492	-15.16	0.241211		-15.16	0.286133	-15.16	0.333008	-15.16	0.248047
	-15.06	-0.00292969	-15.16	0.197266	-15.06	0.289063		-15.06	0.418945	-15.06	0.0566406	-15.06	0.174805		-15.06	0.353516	-15.06	0.369141	-15.06	0.257813
	-14.96	0.158203	-15.06	0.304688	-14.96	0.22168		-14.96	0.423828	-14.96	-0.0126953	-14.96	0.216797		-14.96	0.375	-14.96	0.381836	-14.96	0.447266
	-14.86	0.0917969	-14.96	0.399414	-14.86	0.396484		-14.86	0.399414	-14.86	0.0605469	-14.86	0.220703		-14.86	0.415039	-14.86	0.198242	-14.86	0.227539
	-14.76	0.114258	-14.86	0.541016	-14.76	0.124023		-14.76	0.395508	-14.76	0.137695	-14.76	0.0556641		-14.76	0.427734	-14.76	0.238281	-14.76	0.419922
	-14.66	0.236328	-14.76	0.174805	-14.66	0.325195		-14.66	0.266602	-14.66	0.306641	-14.66	0.212891		-14.66	0.418945	-14.66	0.294922	-14.66	0.40918
	-14.56	0.0449219	-14.66	0.341797	-14.56	0.458008		-14.56	0.716797	-14.56	0.137695	-14.56	0.206055		-14.56	0.451172	-14.56	0.373047	-14.56	0.525391
	-14.46	0.0332031	-14.56	0.27832	-14.46	0.347656		-14.46	0.818359	-14.46	0.169922	-14.46	0.180664		-14.46	0.485352	-14.46	0.132813	-14.46	0.239258
	-14.36	0.0957031	-14.46	0.482422	-14.36	0.136719		-14.36	0.369141	-14.36	0.0429688	-14.36	0.246094		-14.36	0.461914	-14.36	0.341797	-14.36	0.316406
	-14.26	-0.0976563	-14.36	0.291992	-14.26	0.558594		-14.26	0.363281	-14.26	0.269531	-14.26	0.233398		-14.26	0.500977	-14.26	0.306641	-14.26	0.49707
	-14.16	0.0175781	-14.26	0.352539	-14.16	0.375		-14.16	0.402344	-14.16	0.0625	-14.16	0.135742		-14.16	0.254883	-14.16	0.416016	-14.16	0.551758
	-14.06	0.0380859	-14.16	0.295898	-14.06	0.198242		-14.06	0.208008	-14.06	0.354492	-14.06	0.0830078		-14.06	0.43457	-14.06	0.291992	-14.06	0.503906
	-13.96	0.199219	-14.06	0.46875	-13.96	0.40332		-13.96	0.649414	-13.96	0.294922	-13.96	0.0078125		-13.96	0.525391	-13.96	0.408203	-13.96	0.548828
	-13.86	0.25	-13.96	0.296875	-13.86	0.267578		-13.86	0.458984	-13.86	0.295898	-13.86	0.00878906		-13.86	0.536133	-13.86	0.394531	-13.86	0.658203
	-13.76	0.279297	-13.86	0.447266	-13.76	0.300781		-13.76	0.574219	-13.76	-0.0224609	-13.76	0.236328		-13.76	0.439453	-13.76	0.354492	-13.76	0.501953
	-13.66	0.368164	-13.76	0.21582	-13.66	0.206055		-13.66	0.647461	-13.66	0.220703	-13.66	0.255859		-13.66	0.481445	-13.66	0.317383	-13.66	0.475586
	-13.56	0.374023	-13.66	0.390625	-13.56	0.429688		-13.56	0.472656	-13.56	0.167969	-13.56	0.317383		-13.56	0.292969	-13.56	0.405273	-13.56	0.470703
	-13.46	0.205078	-13.56	0.480469	-13.46	0.382813		-13.46	0.354492	-13.46	0.196289	-13.46	0.244141		-13.46	0.448242	-13.46	0.444336	-13.46	0.354492
	-13.36	0.238281	-13.46	0.467773	-13.36	0.389648		-13.36	0.450195	-13.36	0.186523	-13.36	0.162109		-13.36	0.401367	-13.36	0.455078	-13.36	0.260742
	-13.26	0.348633	-13.36	0.455078	-13.26	0.22168		-13.26	0.0986328	-13.26	0.130859	-13.26	0.431641		-13.26	0.420898	-13.26	0.442383	-13.26	0.470703
	-13.16	0.223633	-13.26	0.421875	-13.16	0.258789		-13.16	0.614258	-13.16	-0.0263672	-13.16	0.173828		-13.16	0.538086	-13.16	0.495117	-13.16	0.462891
	-13.06	0.255859	-13.16	0.202148	-13.06	0.171875		-13.06	0.582031	-13.06	0.305664	-13.06	0.458984		-13.06	0.444336	-13.06	0.243164	-13.06	0.505859
	-12.96	0.28418	-13.06	0.347656	-12.96	0.140625		-12.96	0.563477	-12.96	0.246094	-12.96	0.421875		-12.96	0.339844	-12.96	0.496094	-12.96	0.431641
	-12.86	0.211914	-12.96	0.501953	-12.86	0.207031		-12.86	0.521484	-12.86	0.299805	-12.86	0.470703		-12.86	0.448242	-12.86	0.447266	-12.86	0.169922
	-12.76	0.163086	-12.86	0.306641	-12.76	0.0839844		-12.76	0.333984	-12.76	0.25293	-12.76	0.370117		-12.76	0.369141	-12.76	0.211914	-12.76	0.411133
	-12.66	0.185547	-12.76	0.44043	-12.66	0.318359		-12.66	0.18457	-12.66	0.347656	-12.66	-0.0136719		-12.66	0.139648	-12.66	0.462891	-12.66	0.633789
	-12.56	0.217773	-12.66	0.353516	-12.56	0.164063		-12.56	0.483398	-12.56	0.208008	-12.56	0.271484		-12.56	0.401367	-12.56	0.369141	-12.56	0.748047
	-12.46	0.0175781	-12.56	0.291992	-12.46	0.337891		-12.46	0.633789	-12.46	0.143555	-12.46	0.283203		-12.46	0.422852	-12.46	0.306641	-12.46	0.396484
	-12.36	0.138672	-12.46	0.297852	-12.36	0.311523		-12.36	0.452148	-12.36	0.202148	-12.36	0.299805		-12.36	0.591797	-12.36	0.429688	-12.36	0.320313
	-12.26	0.214844	-12.36	0.19043	-12.26	0.220703		-12.26	0.386719	-12.26	0.364258	-12.26	0.379883		-12.26	0.30957	-12.26	0.446289	-12.26	0.357422
	-12.16	0.289063	-12.26	0.333008	-12.16	0.145508		-12.16	0.609375	-12.16	0.313477	-12.16	0.362305		-12.16	0.390625	-12.16	0.393555	-12.16	0.402344
	-12.06	0.466797	-12.16	0.326172	-12.06	0.12793		-12.06	0.496094	-12.06	0.217773	-12.06	0.336914		-12.06	0.507813	-12.06	0.412109	-12.06	0.359375
	-11.96	0.19043	-12.06	0.28418	-11.96	0.296875		-11.96	0.355469	-11.96	0.374023	-11.96	0.143555		-11.96	0.360352	-11.96	0.216797	-11.96	0.287109
	-11.86	0.0283203	-11.96	0.359375	-11.86	0.53125		-11.86	0.614258	-11.86	0.177734	-11.86	0.419922		-11.86	0.580078	-11.86	0.373047	-11.86	0.416016
	-11.76	0.217773	-11.86	0.405273	-11.76	0.40332		-11.76	0.704102	-11.76	0.109375	-11.76	0.357422		-11.76	0.352539	-11.76	0.253906	-11.76	0.555664
	-11.66	0.208984	-11.76	0.355469	-11.66	0.425781		-11.66	0.541016	-11.66	0.137695	-11.66	0.255859		-11.66	0.469727	-11.66	0.384766	-11.66	0.436523
	-11.56	0.398438	-11.66	0.341797	-11.56	0.321289		-11.56	0.764648	-11.56	0.319336	-11.56	0.335938		-11.56	0.379883	-11.56	0.25	-11.56	0.519531
	-11.46	0.365234	-11.56	0.492188	-11.46	0.289063		-11.46	0.413086	-11.46	0.224609	-11.46	0.376953		-11.46	0.436523	-11.46	0.189453	-11.46	0.37207
	-11.36	0.173828	-11.46	0.355469	-11.36	0.286133		-11.36	0.592773	-11.36	0.19043	-11.36	0.459961		-11.36	0.561523	-11.36	0.464844	-11.36	0.431641
	-11.26	0.40332	-11.36	0.245117	-11.26	0.256836		-11.26	0.702148	-11.26	0.0439453	-11.26	0.220703		-11.26	0.350586	-11.26	0.395508	-11.26	0.15332
	-11.16	0.303711	-11.26	0.335938	-11.16	0.389648		-11.16	0.484375	-11.16	-0.0498047	-11.16	0.294922		-11.16	0.378906	-11.16	0.380859	-11.16	0.251953
	-11.06	0.0449219	-11.16	0.376953	-11.06	0.401367		-11.06	0.182617	-11.06	0.0732422	-11.06	0.581055		-11.06	0.453125	-11.06	0.332031	-11.06	0.397461
	-10.96	0.195313	-11.06	0.600586	-10.96	0.140625		-10.96	0.477539	-10.96	0.262695	-10.96	0.366211		-10.96	0.561523	-10.96	0.464844	-10.96	0.449219
	-10.86	0.44043	-10.96	0.270508	-10.86	0.285156		-10.86	0.536133	-10.86	0.00292969	-10.86	0.365234		-10.86	0.579102	-10.86	0.257813	-10.86	0.521484
	-10.76	0.150391	-10.86	0.319336	-10.76	0.268555		-10.76	0.625	-10.76	0.158203	-10.76	0.384766		-10.76	0.527344	-10.76	0.141602	-10.76	0.605469
	-10.66	0.182617	-10.76	0.274414	-10.66	0.325195		-10.66	0.46582	-10.66	0.204102	-10.66	0.227539		-10.66	0.430664	-10.66	0.450195	-10.66	0.414063
	-10.56	0.1875	-10.66	0.508789	-10.56	0.580078		-10.56	0.375977	-10.56	-0.0605469	-10.56	0.189453		-10.56	0.477539	-10.56	0.298828	-10.56	0.384766
	-10.46	0.294922	-10.56	0.411133	-10.46	0.417969		-10.46	0.585938	-10.46	0.305664	-10.46	0.220703		-10.46	0.445313	-10.46	0.164063	-10.46	0.638672
	-10.36	0.109375	-10.46	0.0712891	-10.36	0.327148		-10.36	0.443359	-10.36	0.149414	-10.36	0.351563		-10.36	0.367188	-10.36	0.363281	-10.36	0.474609
	-10.26	0.240234	-10.36	0.210938	-10.26	0.462891		-10.26	0.386719	-10.26	0.134766	-10.26	0.352539		-10.26	0.477539	-10.26	0.236328	-10.26	0.55957
	-10.16	0.121094	-10.26	0.25293	-10.16	0.293945		-10.16	0.567383	-10.16	0.328125	-10.16	0.134766		-10.16	0.493164	-10.16	0.296875	-10.16	0.526367
	-10.06	0.419922	-10.16	0.276367	-10.06	0.400391		-10.06	0.172852	-10.06	0.311523	-10.06	0.224609		-10.06	0.352539	-10.06	0.394531	-10.06	0.568359
	-9.96	0.237305	-10.06	0.393555	-9.96	0.503906		-9.96	0.268555	-9.96	0.19043	-9.96	0.380859		-9.96	0.416992	-9.96	0.547852	-9.96	0.451172
	-9.86	0.198242	-9.96	0.369141	-9.86	0.267578		-9.86	0.611328	-9.86	0.225586	-9.86	0.53418		-9.86	0.625977	-9.86	0.607422	-9.86	0.30957
	-9.76	0.172852	-9.86	0.46875	-9.76	0.368164		-9.76	0.361328	-9.76	0.0742188	-9.76	0.433594		-9.76	0.477539	-9.76	0.443359	-9.76	0.242188
	-9.66	0.385742	-9.76	0.318359	-9.66	0.222656		-9.66	0.545898	-9.66	0.0263672	-9.66	0.15332		-9.66	0.338867	-9.66	0.451172	-9.66	0.552734
	-9.56	0.211914	-9.66	0.40332	-9.56	0.438477		-9.56	0.514648	-9.56	0.03125	-9.56	0.241211		-9.56	0.328125	-9.56	0.503906	-9.56	0.594727
	-9.46	0.336914	-9.56	0.492188	-9.46	0.356445		-9.46	0.604492	-9.46	0.0302734	-9.46	0.311523		-9.46	0.415039	-9.46	0.395508	-9.46	0.457031
	-9.36	0.279297	-9.46	0.491211	-9.36	0.574219		-9.36	0.376953	-9.36	-0.110352	-9.36	0.368164		-9.36	0.351563	-9.36	0.532227	-9.36	0.450195
	-9.26	0.0712891	-9.36	0.536133	-9.26	0.410156		-9.26	0.581055	-9.26	0.0693359	-9.26	0.240234		-9.26	0.436523	-9.26	0.555664	-9.26	0.53418
	-9.16	0.296875	-9.26	0.319336	-9.16	0.43457		-9.16	0.489258	-9.16	0.119141	-9.16	0.396484		-9.16	0.464844	-9.16	0.578125	-9.16	0.500977
	-9.06	0.299805	-9.16	0.386719	-9.06	0.282227		-9.06	0.875977	-9.06	0.0507813	-9.06	0.311523		-9.06	0.232422	-9.06	0.407227	-9.06	0.37793
	-8.96	0.361328	-9.06	0.47168	-8.96	0.402344		-8.96	0.603516	-8.96	0.12207	-8.96	0.301758		-8.96	0.598633	-8.96	0.423828	-8.96	0.345703
	-8.86	0.191406	-8.96	0.464844	-8.86	0.356445		-8.86	0.419922	-8.86	0.155273	-8.86	0.15625		-8.86	0.670898	-8.86	0.345703	-8.86	0.588867
	-8.76	0.345703	-8.86	0.308594	-8.76	0.331055		-8.76	0.410156	-8.76	0.163086	-8.76	0.435547		-8.76	0.458984	-8.76	0.391602	-8.76	0.396484
	-8.66	0.271484	-8.76	0.249023	-8.66	0.378906		-8.66	0.418945	-8.66	0.28125	-8.66	0.25293		-8.66	0.362305	-8.66	0.419922	-8.66	0.40625
	-8.56	0.197266	-8.66	0.366211	-8.56	0.365234		-8.56	0.388672	-8.56	0.186523	-8.56	0.366211		-8.56	0.416992	-8.56	0.483398	-8.56	0.379883
	-8.46	0.255859	-8.56	0.522461	-8.46	0.360352		-8.46	0.610352	-8.46	0.381836	-8.46	0.475586		-8.46	0.55957	-8.46	0.547852	-8.46	0.561523
	-8.36	0.236328	-8.46	0.387695	-8.36	0.216797		-8.36	0.597656	-8.36	0.420898	-8.36	0.458008		-8.36	0.479492	-8.36	0.490234	-8.36	0.635742
	-8.26	0.244141	-8.36	0.432617	-8.26	0.287109		-8.26	0.538086	-8.26	0.299805	-8.26	0.455078		-8.26	0.274414	-8.26	0.427734	-8.26	0.692383
	-8.16	0.15625	-8.26	0.587891	-8.16	0.516602		-8.16	0.489258	-8.16	0.0810547	-8.16	0.436523		-8.16	0.5625	-8.16	0.0996094	-8.16	0.408203
	-8.06	0.196289	-8.16	0.210938	-8.06	0.306641		-8.06	0.688477	-8.06	0.118164	-8.06	0.330078		-8.06	0.450195	-8.06	0.373047	-8.06	0.227539
	-7.96	0.293945	-8.06	0.374023	-7.96	0.391602		-7.96	0.396484	-7.96	0.291992	-7.96	0.259766		-7.96	0.331055	-7.96	0.431641	-7.96	0.335938
	-7.86	0.467773	-7.96	0.420898	-7.86	0.0888672		-7.86	0.393555	-7.86	0.139648	-7.86	0.564453		-7.86	0.290039	-7.86	0.492188	-7.86	0.492188
	-7.76	0.40918	-7.86	0.207031	-7.76	0.297852		-7.76	0.688477	-7.76	-0.0849609	-7.76	0.518555		-7.76	0.27832	-7.76	0.253906	-7.76	0.485352
	-7.66	0.216797	-7.76	0.320313	-7.66	0.478516		-7.66	0.390625	-7.66	0.125	-7.66	0.432617		-7.66	0.411133	-7.66	0.256836	-7.66	0.462891
	-7.56	0.237305	-7.66	0.515625	-7.56	0.453125		-7.56	0.548828	-7.56	-0.0673828	-7.56	0.37793		-7.56	0.494141	-7.56	0.551758	-7.56	0.263672
	-7.46	0.450195	-7.56	0.334961	-7.46	0.388672		-7.46	0.227539	-7.46	0.0302734	-7.46	0.248047		-7.46	0.509766	-7.46	0.411133	-7.46	0.543945
	-7.36	0.300781	-7.46	0.541992	-7.36	0.371094		-7.36	0.493164	-7.36	0.131836	-7.36	0.195313		-7.36	0.455078	-7.36	0.329102	-7.36	0.478516
	-7.26	0.311523	-7.36	0.561523	-7.26	0.47168		-7.26	0.516602	-7.26	0.222656	-7.26	0.227539		-7.26	0.310547	-7.26	0.263672	-7.26	0.397461
	-7.16	0.251953	-7.26	0.604492	-7.16	0.539063		-7.16	0.355469	-7.16	-0.0166016	-7.16	0.370117		-7.16	0.454102	-7.16	0.431641	-7.16	0.455078
	-7.06	0.364258	-7.16	0.509766	-7.06	0.294922		-7.06	0.357422	-7.06	0.170898	-7.06	0.461914		-7.06	0.587891	-7.06	0.322266	-7.06	0.513672
	-6.96	0.240234	-7.06	0.483398	-6.96	0.464844		-6.96	0.577148	-6.96	0.0927734	-6.96	0.345703		-6.96	0.5625	-6.96	0.12207	-6.96	0.521484
	-6.86	0.158203	-6.96	0.416016	-6.86	0.460938		-6.86	0.786133	-6.86	0.0859375	-6.86	0.0693359		-6.86	0.517578	-6.86	0.431641	-6.86	0.460938
	-6.76	0.283203	-6.86	0.285156	-6.76	0.256836		-6.76	0.520508	-6.76	0.163086	-6.76	0.407227		-6.76	0.385742	-6.76	0.301758	-6.76	0.441406
	-6.66	0.228516	-6.76	0.411133	-6.66	0.399414		-6.66	0.513672	-6.66	0.202148	-6.66	0.229492		-6.66	0.535156	-6.66	0.449219	-6.66	0.466797
	-6.56	0.359375	-6.66	0.448242	-6.56	0.371094		-6.56	0.204102	-6.56	0.225586	-6.56	0.209961		-6.56	0.344727	-6.56	0.423828	-6.56	0.457031
	-6.46	0.132813	-6.56	0.389648	-6.46	0.165039		-6.46	0.418945	-6.46	0.125	-6.46	0.107422		-6.46	0.587891	-6.46	0.535156	-6.46	0.770508
	-6.36	0.192383	-6.46	0.296875	-6.36	0.40332		-6.36	0.561523	-6.36	-0.0488281	-6.36	-0.00683594		-6.36	0.55957	-6.36	0.513672	-6.36	0.560547
	-6.26	0.110352	-6.36	0.385742	-6.26	0.504883		-6.26	0.399414	-6.26	0.277344	-6.26	0.103516		-6.26	0.463867	-6.26	0.447266	-6.26	0.645508
	-6.16	0.151367	-6.26	0.209961	-6.16	0.507813		-6.16	0.458984	-6.16	0.0263672	-6.16	0.359375		-6.16	0.322266	-6.16	0.402344	-6.16	0.576172
	-6.06	0.387695	-6.16	0.498047	-6.06	0.395508		-6.06	0.460938	-6.06	0.295898	-6.06	0.376953		-6.06	0.164063	-6.06	0.47168	-6.06	0.353516
	-5.96	0.264648	-6.06	0.200195	-5.96	0.305664		-5.96	0.560547	-5.96	0.481445	-5.96	0.486328		-5.96	0.375977	-5.96	0.353516	-5.96	0.626953
	-5.86	0.373047	-5.96	0.230469	-5.86	0.444336		-5.86	0.330078	-5.86	0.124023	-5.86	0.555664		-5.86	0.483398	-5.86	0.500977	-5.86	0.672852
	-5.76	0.516602	-5.86	0.177734	-5.76	0.339844		-5.76	0.577148	-5.76	0.178711	-5.76	0.314453		-5.76	0.324219	-5.76	0.509766	-5.76	0.695313
	-5.66	0.364258	-5.76	0.376953	-5.66	0.415039		-5.66	0.717773	-5.66	0.107422	-5.66	0.322266		-5.66	0.349609	-5.66	0.548828	-5.66	0.619141
	-5.56	0.271484	-5.66	0.418945	-5.56	0.489258		-5.56	0.834961	-5.56	0.0693359	-5.56	0.168945		-5.56	0.65332	-5.56	0.670898	-5.56	0.504883
	-5.46	0.348633	-5.56	0.349609	-5.46	0.390625		-5.46	0.696289	-5.46	0.331055	-5.46	0.175781		-5.46	0.548828	-5.46	0.405273	-5.46	0.569336
	-5.36	0.276367	-5.46	0.376953	-5.36	0.401367		-5.36	0.386719	-5.36	0.186523	-5.36	0.40625		-5.36	0.422852	-5.36	0.455078	-5.36	0.595703
	-5.26	0.12207	-5.36	0.424805	-5.26	0.320313		-5.26	0.829102	-5.26	0.185547	-5.26	0.401367		-5.26	0.407227	-5.26	0.641602	-5.26	0.521484
	-5.16	0.390625	-5.26	0.541992	-5.16	0.277344		-5.16	0.480469	-5.16	0.370117	-5.16	0.533203		-5.16	0.500977	-5.16	0.368164	-5.16	0.574219
	-5.06	0.177734	-5.16	0.501953	-5.06	0.449219		-5.06	0.571289	-5.06	0.169922	-5.06	0.493164		-5.06	0.352539	-5.06	0.670898	-5.06	0.519531
	-4.96	0.181641	-5.06	0.355469	-4.96	0.4375		-4.96	0.519531	-4.96	0.0947266	-4.96	0.19043		-4.96	0.645508	-4.96	0.490234	-4.96	0.260742
	-4.86	0.236328	-4.96	0.484375	-4.86	0.336914		-4.86	0.527344	-4.86	0.180664	-4.86	0.445313		-4.86	0.450195	-4.86	0.341797	-4.86	0.650391
	-4.76	0.214844	-4.86	0.244141	-4.76	0.205078		-4.76	0.386719	-4.76	0.173828	-4.76	0.341797		-4.76	0.762695	-4.76	0.499023	-4.76	0.563477
	-4.66	0.24707	-4.76	0.0546875	-4.66	0.5		-4.66	0.630859	-4.66	0.00292969	-4.66	0.362305		-4.66	0.481445	-4.66	0.533203	-4.66	0.557617
	-4.56	0.236328	-4.66	0.181641	-4.56	0.456055		-4.56	0.71875	-4.56	-0.196289	-4.56	0.500977		-4.56	0.435547	-4.56	0.5	-4.56	0.654297
	-4.46	0.333984	-4.56	0.299805	-4.46	0.230469		-4.46	0.515625	-4.46	0.0488281	-4.46	0.461914		-4.46	0.380859	-4.46	0.591797	-4.46	0.431641
	-4.36	0.224609	-4.46	0.325195	-4.36	0.476563		-4.36	0.516602	-4.36	0.18457	-4.36	0.371094		-4.36	0.479492	-4.36	0.59082	-4.36	0.603516
	-4.26	0.0966797	-4.36	0.31543	-4.26	0.354492		-4.26	0.540039	-4.26	0.302734	-4.26	0.638672		-4.26	0.365234	-4.26	0.331055	-4.26	0.688477
	-4.16	0.282227	-4.26	0.268555	-4.16	0.498047		-4.16	0.591797	-4.16	0.292969	-4.16	0.313477		-4.16	0.384766	-4.16	0.435547	-4.16	0.624023
	-4.06	0.0742188	-4.16	0.349609	-4.06	0.545898		-4.06	0.703125	-4.06	0.0751953	-4.06	0.388672		-4.06	0.648438	-4.06	0.49707	-4.06	0.337891
	-3.96	0.282227	-4.06	0.431641	-3.96	0.397461		-3.96	0.498047	-3.96	0.202148	-3.96	0.150391		-3.96	0.479492	-3.96	0.517578	-3.96	0.469727
	-3.86	0.393555	-3.96	0.178711	-3.86	0.466797		-3.86	0.53418	-3.86	0.189453	-3.86	0.232422		-3.86	0.478516	-3.86	0.452148	-3.86	0.525391
	-3.76	0.310547	-3.86	0.331055	-3.76	0.46875		-3.76	0.549805	-3.76	0.139648	-3.76	0.736328		-3.76	0.563477	-3.76	0.59375	-3.76	0.404297
	-3.66	0.114258	-3.76	0.331055	-3.66	0.453125		-3.66	0.578125	-3.66	0.418945	-3.66	0.623047		-3.66	0.368164	-3.66	0.640625	-3.66	0.62207
	-3.56	0.200195	-3.66	0.540039	-3.56	0.40625		-3.56	0.587891	-3.56	0.211914	-3.56	0.395508		-3.56	0.504883	-3.56	0.737305	-3.56	0.478516
	-3.46	0.227539	-3.56	0.351563	-3.46	0.441406		-3.46	0.53125	-3.46	0.0927734	-3.46	0.380859		-3.46	0.490234	-3.46	0.486328	-3.46	0.461914
	-3.36	0.356445	-3.46	0.326172	-3.36	0.506836		-3.36	0.55957	-3.36	0.121094	-3.36	0.458008		-3.36	0.47168	-3.36	0.444336	-3.36	0.525391
	-3.26	0.282227	-3.36	0.514648	-3.26	0.383789		-3.26	0.912109	-3.26	0.147461	-3.26	0.556641		-3.26	0.219727	-3.26	0.350586	-3.26	0.773438
	-3.16	0.322266	-3.26	0.396484	-3.16	0.422852		-3.16	0.759766	-3.16	-0.015625	-3.16	0.349609		-3.16	0.376953	-3.16	0.373047	-3.16	0.601563
	-3.06	0.119141	-3.16	0.112305	-3.06	0.160156		-3.06	0.229492	-3.06	0.0146484	-3.06	0.192383		-3.06	0.456055	-3.06	0.319336	-3.06	0.306641
	-2.96	-0.0371094	-3.06	0.25293	-2.96	-0.15625		-2.96	0.222656	-2.96	-0.0478516	-2.96	0.220703		-2.96	0.285156	-2.96	0.467773	-2.96	0.270508
	-2.86	0.169922	-2.96	0.232422	-2.86	0.0712891		-2.86	0.495117	-2.86	0.0292969	-2.86	0.34082		-2.86	0.457031	-2.86	0.46875	-2.86	0.318359
	-2.76	0.323242	-2.86	0.359375	-2.76	0.365234		-2.76	0.637695	-2.76	-0.0078125	-2.76	0.188477		-2.76	0.338867	-2.76	0.358398	-2.76	0.616211
	-2.66	0.103516	-2.76	0.297852	-2.66	0.402344		-2.66	0.344727	-2.66	0.0449219	-2.66	-0.0341797		-2.66	0.274414	-2.66	0.349609	-2.66	0.345703
	-2.56	0.310547	-2.66	0.333008	-2.56	0.351563		-2.56	0.238281	-2.56	-0.015625	-2.56	0.0615234		-2.56	0.27832	-2.56	0.556641	-2.56	0.272461
	-2.46	0.140625	-2.56	0.287109	-2.46	0.314453		-2.46	0.40332	-2.46	0.0224609	-2.46	0.0976563		-2.46	0.545898	-2.46	0.400391	-2.46	0.259766
	-2.36	0.141602	-2.46	0.397461	-2.36	0.305664		-2.36	0.384766	-2.36	-0.00292969	-2.36	0.0556641		-2.36	0.415039	-2.36	0.213867	-2.36	0.439453
	-2.26	0.255859	-2.36	0.195313	-2.26	0.208008		-2.26	0.330078	-2.26	0.142578	-2.26	0.144531		-2.26	0.374023	-2.26	0.180664	-2.26	0.307617
	-2.16	0.162109	-2.26	0.296875	-2.16	0.299805		-2.16	0.129883	-2.16	0.191406	-2.16	0.433594		-2.16	0.379883	-2.16	0.564453	-2.16	0.411133
	-2.06	0.111328	-2.16	0.259766	-2.06	0.365234		-2.06	0.549805	-2.06	0.123047	-2.06	0.169922		-2.06	0.438477	-2.06	0.429688	-2.06	0.337891
	-1.96	0.183594	-2.06	0.332031	-1.96	0.0458984		-1.96	0.554688	-1.96	0.259766	-1.96	0.204102		-1.96	0.477539	-1.96	0.485352	-1.96	0.370117
	-1.86	-0.00585938	-1.96	0.238281	-1.86	0.246094		-1.86	0.535156	-1.86	-0.00488281	-1.86	0.228516		-1.86	0.287109	-1.86	0.263672	-1.86	0.37207
	-1.76	-0.0332031	-1.86	0.22168	-1.76	0.295898		-1.76	0.53125	-1.76	-0.201172	-1.76	0.249023		-1.76	0.382813	-1.76	0.452148	-1.76	0.510742
	-1.66	-0.0478516	-1.76	0.230469	-1.66	0.324219		-1.66	0.0576172	-1.66	-0.344727	-1.66	0.251953		-1.66	0.523438	-1.66	0.331055	-1.66	0.363281
	-1.56	0.119141	-1.66	0.112305	-1.56	0.419922		-1.56	0.225586	-1.56	0.0771484	-1.56	0.015625		-1.56	0.356445	-1.56	0.322266	-1.56	0.517578
	-1.46	0.0683594	-1.56	0.368164	-1.46	0.3125		-1.46	0.477539	-1.46	0.27832	-1.46	-0.0371094		-1.46	0.449219	-1.46	0.416992	-1.46	0.206055
	-1.36	0.207031	-1.46	0.352539	-1.36	0.244141		-1.36	0.321289	-1.36	-0.12207	-1.36	0.0927734		-1.36	0.541016	-1.36	0.513672	-1.36	0.325195
	-1.26	-0.0751953	-1.36	0.191406	-1.26	0.246094		-1.26	0.342773	-1.26	-0.0205078	-1.26	0.280273		-1.26	0.414063	-1.26	0.341797	-1.26	0.417969
	-1.16	0.00488281	-1.26	0.197266	-1.16	0.229492		-1.16	0.395508	-1.16	0.0283203	-1.16	0.102539		-1.16	0.319336	-1.16	0.442383	-1.16	0.548828
	-1.06	0.0302734	-1.16	0.287109	-1.06	0.279297		-1.06	0.259766	-1.06	-0.125977	-1.06	0.136719		-1.06	0.427734	-1.06	0.466797	-1.06	0.400391
	-0.959999	0.0419922	-1.06	0.0625	-0.959999	0.629883		-0.959999	0.506836	-0.959999	-0.244141	-0.959999	0.182617		-0.959999	0.0166016	-0.959999	0.305664	-0.959999	0.263672
	-0.860001	-0.691406	-0.959999	0.135742	-0.860001	-0.0771484		-0.860001	-0.211914	-0.860001	-0.676758	-0.860001	-0.442383		-0.860001	-0.193359	-0.860001	-0.191406	-0.860001	-0.150391
	-0.760002	-0.279297	-0.860001	-0.540039	-0.760002	-0.8125		-0.759998	-0.219727	-0.759998	-0.157227	-0.759998	-0.448242		-0.759998	-0.046875	-0.759998	-0.15625	-0.759998	-0.0810547
	-0.66	-0.202148	-0.759998	-0.552734	-0.66	-0.446289		-0.66	0.268555	-0.66	0.194336	-0.66	-0.0839844		-0.66	0.0927734	-0.66	0.173828	-0.66	0.148438
	-0.560001	0.0273438	-0.66	-0.259766	-0.560001	0.0439453		-0.559998	0.239258	-0.559998	0.0673828	-0.559998	-0.0341797		-0.559998	0.0751953	-0.559998	0.149414	-0.559998	0.416016
	-0.459999	-0.258789	-0.559998	-0.0761719	-0.459999	0.129883		-0.459999	0.245117	-0.459999	-0.177734	-0.459999	-0.0683594		-0.459999	0.229492	-0.459999	0.188477	-0.459999	0.282227
	-0.360001	-0.0566406	-0.459999	0.28418	-0.360001	0.28125		-0.360001	0.0244141	-0.360001	-0.260742	-0.360001	-0.129883		-0.360001	0.226563	-0.360001	0.189453	-0.360001	0.248047
	-0.260002	-0.0849609	-0.360001	0.144531	-0.260002	0.0546875		-0.259998	-0.0888672	-0.259998	-0.418945	-0.259998	-0.183594		-0.259998	-0.0224609	-0.259998	0.130859	-0.259998	0.208008
	-0.16	0	-0.259998	-0.145508	-0.16	0		-0.16	0	-0.16	0	-0.16	0		-0.16	0	-0.16	0	-0.16	0
	-0.0600014	-0.229492	-0.16	0	-0.0600014	-0.0371094		-0.0599976	-0.129883	-0.0599976	-0.321289	-0.0599976	-0.0996094		-0.0599976	-0.175781	-0.0599976	-0.116211	-0.0599976	0.0742188
	0.0400009	-0.227539	-0.0599976	-0.121094	0.0400009	-0.158203		0.0400009	0.202148	0.0400009	-0.557617	0.0400009	-0.342773		0.0400009	-0.0546875	0.0400009	-0.205078	0.0400009	-0.0917969
	0.139999	-0.193359	0.0400009	0.0195313	0.139999	-0.0273438		0.139999	0.0195313	0.139999	-0.428711	0.139999	-0.103516		0.139999	0.0761719	0.139999	0.0556641	0.139999	-0.0878906
	0.239998	-0.432617	0.139999	0.116211	0.239998	0.0449219		0.240002	-2.56836	0.240002	-4.27637	0.240002	-6.25781		0.240002	-0.0849609	0.240002	-0.0566406	0.240002	-0.0488281
	0.34	-2.58984	0.240002	-0.264648	0.34	-2.84766		0.34	-2.09277	0.34	-1.73145	0.34	-16.123		0.34	-1.88574	0.34	-0.967773	0.34	-0.633789
	0.439999	-2.21875	0.34	-2.95508	0.439999	-11.5352		0.440002	-2.19434	0.440002	-0.333008	0.440002	5.27148		0.440002	-1.14746	0.440002	-2.62402	0.440002	-10.3477
	0.540001	-2.16797	0.440002	-2.7959	0.540001	-9.33203		0.540001	-1.79785	0.540001	0.983398	0.540001	20.5068		0.540001	-1.69727	0.540001	-1.78516	0.540001	-7.35156
	0.639999	-1.99805	0.540001	-2.82324	0.639999	-9.09668		0.639999	-1.79785	0.639999	2.17773	0.639999	31.4629		0.639999	-1.91699	0.639999	-2.53906	0.639999	-13.7695
	0.739998	-1.81348	0.639999	-2.82031	0.739998	-8.40723		0.740002	-1.52344	0.740002	3.18164	0.740002	39.3242		0.740002	-2.12891	0.740002	-3.25	0.740002	-16.0557
	0.84	-1.51563	0.740002	-2.48535	0.84	-7.26563		0.84	-1.41309	0.84	3.75293	0.84	44.291		0.84	-1.65918	0.84	-3.15039	0.84	-16.2246
	0.939999	-1.51758	0.84	-2.03418	0.939999	-5.98828		0.940002	-1.43555	0.940002	4.55273	0.940002	48.2246		0.940002	-1.41992	0.940002	-2.83398	0.940002	-15.6582
	1.04	-1.22852	0.940002	-1.55078	1.04	-4.75977		1.04	-1.10449	1.04	5.09277	1.04	50.9385		1.04	-1.3623	1.04	-2.63867	1.04	-14.5166
	1.14	-1.05957	1.04	-1.64551	1.14	-3.5791		1.14	-1.03809	1.14	4.94434	1.14	53.1699		1.14	-1.3125	1.14	-2.28906	1.14	-13.8975
	1.24	-0.794922	1.14	-1.01758	1.24	-2.58984		1.24	-0.795898	1.24	5.3418	1.24	54.8262		1.24	-1.2793	1.24	-1.91992	1.24	-13.0898
	1.34	-0.661133	1.24	-0.801758	1.34	-1.92578		1.34	-0.72168	1.34	5.71777	1.34	55.8076		1.34	-1.03906	1.34	-1.9502	1.34	-12.6113
	1.44	-0.498047	1.34	-0.766602	1.44	-1.55371		1.44	-0.634766	1.44	5.87402	1.44	56.6055		1.44	-1.12305	1.44	-2.12695	1.44	-12.249
	1.54	-0.380859	1.44	-0.663086	1.54	-0.932617		1.54	-0.635742	1.54	5.8877	1.54	57.4375		1.54	-0.881836	1.54	-2.10938	1.54	-12.2529
	1.64	-0.363281	1.54	-0.464844	1.64	-0.601563		1.64	-0.420898	1.64	5.98828	1.64	57.9346		1.64	-0.927734	1.64	-1.65332	1.64	-11.915
	1.74	-0.334961	1.64	-0.43457	1.74	-0.421875		1.74	-0.47168	1.74	5.74902	1.74	58.2246		1.74	-0.951172	1.74	-1.73242	1.74	-11.9893
	1.84	-0.25	1.74	-0.333008	1.84	-0.139648		1.84	-0.623047	1.84	5.88184	1.84	58.3291		1.84	-0.929688	1.84	-1.73145	1.84	-12.0234
	1.94	-0.283203	1.84	-0.621094	1.94	-0.3125		1.94	-0.75293	1.94	5.83887	1.94	58.4385		1.94	-0.791992	1.94	-1.51855	1.94	-12.0732
	2.04	-0.380859	1.94	-0.180664	2.04	-0.0371094		2.04	-0.331055	2.04	5.90137	2.04	58.4258		2.04	-0.918945	2.04	-1.63867	2.04	-12.127
	2.14	-0.27832	2.04	-0.484375	2.14	0.112305		2.14	-0.617188	2.14	5.96387	2.14	58.7734		2.14	-0.916992	2.14	-1.64844	2.14	-12.0527
	2.24	-0.296875	2.14	-0.208008	2.24	0.0585938		2.24	-0.410156	2.24	5.87109	2.24	58.5703		2.24	-0.944336	2.24	-1.75684	2.24	-12.1865
	2.34	-0.412109	2.24	-0.145508	2.34	0.0341797		2.34	-0.424805	2.34	5.83789	2.34	58.8086		2.34	-0.785156	2.34	-1.62012	2.34	-12.3574
	2.44	-0.256836	2.34	-0.0615234	2.44	-0.177734		2.44	-0.564453	2.44	5.85059	2.44	58.9873		2.44	-0.942383	2.44	-1.67871	2.44	-12.2305
	2.54	-0.130859	2.44	-0.180664	2.54	0.12793		2.54	-0.553711	2.54	5.89453	2.54	59.0166		2.54	-0.87793	2.54	-1.875	2.54	-12.3623
	2.64	-0.193359	2.54	-0.104492	2.64	0.0927734		2.64	-0.545898	2.64	5.95313	2.64	58.9775		2.64	-0.868164	2.64	-1.92188	2.64	-12.5459
	2.74	-0.420898	2.64	-0.0595703	2.74	0.0625		2.74	-0.919922	2.74	6.08496	2.74	59.0752		2.74	-0.956055	2.74	-1.75293	2.74	-12.5986
	2.84	-0.499023	2.74	-0.111328	2.84	0.125		2.84	-0.72168	2.84	5.89258	2.84	59.127		2.84	-1.02051	2.84	-1.69922	2.84	-12.4219
	2.94	-0.209961	2.84	-0.251953	2.94	0.301758		2.94	-0.774414	2.94	5.90527	2.94	59.1729		2.94	-1.08301	2.94	-1.73633	2.94	-12.4609
	3.04	-0.158203	2.94	-0.277344	3.04	0.19043		3.04	-0.663086	3.04	5.80273	3.04	59.4238		3.04	-1.00781	3.04	-1.71973	3.04	-12.6084
	3.14	-0.0224609	3.04	-0.209961	3.14	0.121094		3.14	-0.706055	3.14	5.7832	3.14	59.3398		3.14	-0.898438	3.14	-1.64648	3.14	-12.666
	3.24	-0.279297	3.14	-0.208008	3.24	0.09375		3.24	-1.01855	3.24	5.85059	3.24	59.2617		3.24	-0.901367	3.24	-1.75781	3.24	-12.5244
	3.34	-0.397461	3.24	-0.121094	3.34	0.0458984		3.34	-0.472656	3.34	5.89746	3.34	59.459		3.34	-0.890625	3.34	-1.60352	3.34	-12.3975
	3.44	-0.357422	3.34	-0.213867	3.44	0.0615234		3.44	-0.422852	3.44	6.02637	3.44	59.1875		3.44	-0.827148	3.44	-1.52539	3.44	-12.8545
	3.54	-0.412109	3.44	-0.115234	3.54	0.352539		3.54	-0.749023	3.54	5.76855	3.54	59.4678		3.54	-0.827148	3.54	-1.78809	3.54	-12.9414
	3.64	-0.306641	3.54	-0.297852	3.64	0.371094		3.64	-0.713867	3.64	5.8457	3.64	59.6221		3.64	-0.675781	3.64	-1.63184	3.64	-12.7568
	3.74	-0.145508	3.64	-0.182617	3.74	0.220703		3.74	-0.673828	3.74	5.99902	3.74	59.502		3.74	-0.806641	3.74	-1.75879	3.74	-12.6475
	3.84	-0.369141	3.74	-0.00878906	3.84	0.205078		3.84	-0.678711	3.84	5.74414	3.84	59.6191		3.84	-0.890625	3.84	-1.80859	3.84	-12.7891
	3.94	-0.258789	3.84	-0.135742	3.94	0.169922		3.94	-0.548828	3.94	5.65234	3.94	59.5391		3.94	-0.613281	3.94	-1.7666	3.94	-12.8203
	4.04	-0.295898	3.94	-0.0439453	4.04	0.213867		4.04	-0.665039	4.04	5.94531	4.04	59.584		4.04	-0.617188	4.04	-1.75488	4.04	-12.832
	4.14	-0.249023	4.04	-0.282227	4.14	0.132813		4.14	-0.608398	4.14	5.98145	4.14	59.6836		4.14	-0.582031	4.14	-1.76367	4.14	-12.9473
	4.24	-0.251953	4.14	0.0224609	4.24	0.132813		4.24	-0.696289	4.24	5.81641	4.24	59.6797		4.24	-0.635742	4.24	-1.75879	4.24	-13.1963
	4.34	-0.24707	4.24	0.0712891	4.34	0.308594		4.34	-0.526367	4.34	5.78223	4.34	59.665		4.34	-0.792969	4.34	-1.80664	4.34	-13.335
	4.44	-0.244141	4.34	-0.287109	4.44	0.458984		4.44	-0.583984	4.44	5.94141	4.44	59.7373		4.44	-0.928711	4.44	-1.81934	4.44	-13.2686
	4.54	-0.03125	4.44	-0.290039	4.54	0.399414		4.54	-0.43457	4.54	5.75684	4.54	59.5293		4.54	-0.811523	4.54	-1.58691	4.54	-13.3418
	4.64	-0.117188	4.54	-0.151367	4.64	0.250977		4.64	-0.666992	4.64	5.75391	4.64	59.6934		4.64	-0.789063	4.64	-1.59863	4.64	-13.125
	4.74	-0.367188	4.64	-0.150391	4.74	0.265625		4.74	-0.724609	4.74	5.93457	4.74	59.5752		4.74	-0.657227	4.74	-1.56836	4.74	-13.416
	4.84	-0.163086	4.74	-0.230469	4.84	0.270508		4.84	-0.484375	4.84	5.97949	4.84	59.709		4.84	-0.780273	4.84	-1.69043	4.84	-13.3936
	4.94	-0.295898	4.84	-0.131836	4.94	0.40625		4.94	-0.444336	4.94	5.97852	4.94	59.7656		4.94	-0.755859	4.94	-1.65332	4.94	-13.3164
	5.04	-0.350586	4.94	-0.0361328	5.04	0.201172		5.04	-0.426758	5.04	5.81445	5.04	59.8438		5.04	-0.828125	5.04	-1.77148	5.04	-13.5322
	5.14	-0.287109	5.04	-0.292969	5.14	0.200195		5.14	-0.424805	5.14	5.84668	5.14	59.6289		5.14	-0.808594	5.14	-1.58105	5.14	-13.4395
	5.24	-0.233398	5.14	-0.0751953	5.24	0.293945		5.24	-0.448242	5.24	5.90234	5.24	59.5137		5.24	-0.681641	5.24	-1.55371	5.24	-13.5684
	5.34	-0.339844	5.24	-0.158203	5.34	0.275391		5.34	-0.591797	5.34	5.70313	5.34	59.9756		5.34	-0.674805	5.34	-1.72949	5.34	-13.5957
	5.44	-0.206055	5.34	-0.170898	5.44	0.273438		5.44	-0.526367	5.44	5.83887	5.44	59.9902		5.44	-0.796875	5.44	-1.61133	5.44	-13.3926
	5.54	-0.241211	5.44	-0.227539	5.54	0.150391		5.54	-0.631836	5.54	6.03027	5.54	60.0645		5.54	-0.614258	5.54	-1.75684	5.54	-13.7266
	5.64	-0.385742	5.54	-0.196289	5.64	0.313477		5.64	-0.459961	5.64	6.02637	5.64	59.8408		5.64	-0.795898	5.64	-1.61426	5.64	-13.5225
	5.74	-0.204102	5.64	-0.0605469	5.74	0.292969		5.74	-0.557617	5.74	5.82324	5.74	59.5791		5.74	-0.788086	5.74	-1.83203	5.74	-13.7363
	5.84	-0.268555	5.74	-0.106445	5.84	0.268555		5.84	-0.513672	5.84	5.90137	5.84	59.8643		5.84	-0.99707	5.84	-1.7207	5.84	-14.0078
	5.94	-0.223633	5.84	-0.103516	5.94	0.106445		5.94	-0.475586	5.94	6.04492	5.94	59.8076		5.94	-0.704102	5.94	-1.75195	5.94	-13.8525
	6.04	-0.326172	5.94	-0.285156	6.04	0.492188		6.04	-0.244141	6.04	5.88574	6.04	59.5527		6.04	-0.580078	6.04	-1.70117	6.04	-14.0137
	6.14	-0.269531	6.04	-0.231445	6.14	0.495117		6.14	-0.520508	6.14	5.91113	6.14	59.6768		6.14	-0.736328	6.14	-1.55664	6.14	-13.8691
	6.24	-0.0214844	6.14	-0.0947266	6.24	0.131836		6.24	-0.556641	6.24	5.83301	6.24	59.8145		6.24	-0.837891	6.24	-1.73633	6.24	-13.9219
	6.34	-0.216797	6.24	-0.141602	6.34	0.291992		6.34	-0.483398	6.34	5.95313	6.34	60.0234		6.34	-0.736328	6.34	-1.66699	6.34	-13.9141
	6.44	0.0224609	6.34	-0.202148	6.44	0.296875		6.44	-0.354492	6.44	5.81152	6.44	60.041		6.44	-0.819336	6.44	-1.62793	6.44	-13.6904
	6.54	-0.388672	6.44	-0.132813	6.54	0.31543		6.54	-0.295898	6.54	5.99902	6.54	60.042		6.54	-0.987305	6.54	-1.72559	6.54	-14.1104
	6.64	-0.255859	6.54	-0.198242	6.64	0.37793		6.64	-0.588867	6.64	6.02148	6.64	59.9199		6.64	-0.817383	6.64	-1.94141	6.64	-14.0801
	6.74	-0.332031	6.64	0.0410156	6.74	0.232422		6.74	-0.503906	6.74	5.95801	6.74	59.9033		6.74	-0.959961	6.74	-1.89453	6.74	-13.9795
	6.84	-0.393555	6.74	-0.299805	6.84	0.249023		6.84	-0.131836	6.84	6.16992	6.84	59.9785		6.84	-0.730469	6.84	-1.82422	6.84	-13.9414
	6.94	-0.240234	6.84	-0.361328	6.94	0.294922		6.94	-0.273438	6.94	5.95313	6.94	59.7715		6.94	-0.633789	6.94	-1.72656	6.94	-14.1621
	7.04	-0.162109	6.94	-0.141602	7.04	0.351563		7.04	-0.413086	7.04	6.03125	7.04	59.8945		7.04	-0.900391	7.04	-1.64551	7.04	-14.1602
	7.14	-0.224609	7.04	-0.172852	7.14	0.394531		7.14	-0.459961	7.14	5.96289	7.14	59.7832		7.14	-0.933594	7.14	-1.77344	7.14	-14.0859
	7.24	-0.53418	7.14	-0.198242	7.24	0.488281		7.24	-0.643555	7.24	5.70605	7.24	59.6875		7.24	-0.81543	7.24	-1.68945	7.24	-14.1113
	7.34	-0.263672	7.24	-0.295898	7.34	0.276367		7.34	-0.583984	7.34	6.04297	7.34	59.7275		7.34	-0.834961	7.34	-1.63281	7.34	-14.3008
	7.44	-0.445313	7.34	-0.183594	7.44	0.390625		7.44	-0.762695	7.44	5.86035	7.44	59.9004		7.44	-0.776367	7.44	-1.6582	7.44	-14.3184
	7.54	-0.197266	7.44	-0.327148	7.54	0.400391		7.54	-0.550781	7.54	5.90137	7.54	59.6289		7.54	-0.847656	7.54	-1.54492	7.54	-14.127
	7.64	-0.154297	7.54	-0.201172	7.64	0.516602		7.64	-0.581055	7.64	5.93457	7.64	59.8389		7.64	-0.936523	7.64	-1.66602	7.64	-14.3066
	7.74	-0.000976563	7.64	-0.114258	7.74	0.573242		7.74	-0.631836	7.74	5.80762	7.74	59.9766		7.74	-0.604492	7.74	-1.83008	7.74	-14.459
	7.84	-0.158203	7.74	-0.145508	7.84	0.450195		7.84	-0.535156	7.84	5.70313	7.84	59.8652		7.84	-0.972656	7.84	-1.6582	7.84	-14.2285
	7.94	-0.310547	7.84	-0.125	7.94	0.314453		7.94	-0.55957	7.94	5.70117	7.94	59.8672		7.94	-0.874023	7.94	-1.85449	7.94	-14.4551
	8.04	-0.15625	7.94	-0.266602	8.04	0.591797		8.04	-0.56543	8.04	6.08691	8.04	59.8828		8.04	-0.806641	8.04	-1.64355	8.04	-14.2129
	8.14	0.00195313	8.04	-0.0771484	8.14	0.429688		8.14	-0.549805	8.14	6.14941	8.14	59.7588		8.14	-0.69043	8.14	-1.50977	8.14	-14.5088
	8.24	-0.270508	8.14	-0.0205078	8.24	0.443359		8.24	-0.75293	8.24	5.72168	8.24	59.6699		8.24	-0.897461	8.24	-1.73242	8.24	-14.5957
	8.34	-0.197266	8.24	-0.208008	8.34	0.222656		8.34	-0.56543	8.34	6.09863	8.34	59.709		8.34	-0.913086	8.34	-1.50684	8.34	-14.3252
	8.44	-0.154297	8.34	0.0986328	8.44	0.375		8.44	-0.462891	8.44	6.00391	8.44	59.5459		8.44	-0.790039	8.44	-1.8877	8.44	-14.1895
	8.54	-0.244141	8.44	-0.230469	8.54	0.415039		8.54	-0.554688	8.54	5.86621	8.54	59.6553		8.54	-0.59668	8.54	-1.86914	8.54	-14.2832
	8.64	-0.253906	8.54	-0.126953	8.64	0.287109		8.64	-0.389648	8.64	5.93652	8.64	59.7988		8.64	-0.983398	8.64	-1.7998	8.64	-14.5449
	8.74	-0.333984	8.64	-0.0478516	8.74	0.31543		8.74	-0.679688	8.74	6.20605	8.74	59.7979		8.74	-1.00391	8.74	-1.79492	8.74	-14.6328
	8.84	-0.138672	8.74	0.0947266	8.84	0.359375		8.84	-0.738281	8.84	5.83301	8.84	59.6748		8.84	-0.786133	8.84	-1.71191	8.84	-14.3789
	8.94	-0.0537109	8.84	-0.00585938	8.94	0.273438		8.94	-0.568359	8.94	5.87793	8.94	59.9023		8.94	-0.5625	8.94	-1.50586	8.94	-14.6016
	9.04	-0.0917969	8.94	-0.236328	9.04	0.177734		9.04	-0.725586	9.04	5.90137	9.04	59.9463		9.04	-0.749023	9.04	-1.79492	9.04	-14.792
	9.14	-0.00195313	9.04	-0.177734	9.14	0.344727		9.14	-0.469727	9.14	5.91797	9.14	59.8486		9.14	-0.788086	9.14	-1.60449	9.14	-14.8438
	9.24	-0.126953	9.14	-0.0947266	9.24	0.308594		9.24	-0.671875	9.24	6.21094	9.24	59.8457		9.24	-0.833984	9.24	-1.91992	9.24	-14.623
	9.34	-0.171875	9.24	-0.104492	9.34	0.59082		9.34	-0.666992	9.34	5.76758	9.34	59.8887		9.34	-0.94043	9.34	-1.69141	9.34	-15.0244
	9.44	-0.194336	9.34	0.151367	9.44	0.321289		9.44	-0.630859	9.44	5.69727	9.44	59.7598		9.44	-0.878906	9.44	-1.79297	9.44	-15.3154
	9.54	-0.0976563	9.44	-0.0224609	9.54	0.387695		9.54	-0.738281	9.54	5.8877	9.54	59.8115		9.54	-0.871094	9.54	-1.72461	9.54	-15.7051
	9.64	-0.0146484	9.54	-0.250977	9.64	0.142578		9.64	-0.46582	9.64	5.85156	9.64	59.7764		9.64	-0.851563	9.64	-1.6543	9.64	-15.9619
	9.74	-0.287109	9.64	-0.046875	9.74	0.381836		9.74	-0.366211	9.74	5.93359	9.74	59.6816		9.74	-0.828125	9.74	-1.8291	9.74	-15.9121
	9.84	-0.212891	9.74	0.110352	9.84	0.265625		9.84	-0.444336	9.84	6.11816	9.84	59.8525		9.84	-0.946289	9.84	-1.71289	9.84	-15.7666
	9.94	0.0146484	9.84	-0.0400391	9.94	0.244141		9.94	-0.545898	9.94	6.00879	9.94	59.7451		9.94	-0.854492	9.94	-1.76855	9.94	-15.9795
	10.04	-0.234375	9.94	-0.240234	10.04	0.25		10.04	-0.547852	10.04	5.83887	10.04	59.8652		10.04	-0.798828	10.04	-1.7832	10.04	-15.8877
	10.14	-0.326172	10.04	-0.258789	10.14	0.324219		10.14	-0.421875	10.14	6.00293	10.14	59.6523		10.14	-0.842773	10.14	-1.50293	10.14	-16.0967
	10.24	-0.435547	10.14	-0.128906	10.24	0.297852		10.24	-0.823242	10.24	5.79297	10.24	59.6934		10.24	-1.05859	10.24	-1.7832	10.24	-16.0625
	10.34	-0.220703	10.24	-0.250977	10.34	0.544922		10.34	-0.795898	10.34	6.02832	10.34	59.8848		10.34	-0.932617	10.34	-1.87305	10.34	-16.1699
	10.44	-0.130859	10.34	-0.246094	10.44	0.416992		10.44	-0.520508	10.44	6	10.44	59.8555		10.44	-1.07813	10.44	-1.9541	10.44	-16.3525
	10.54	-0.369141	10.44	-0.239258	10.54	0.371094		10.54	-0.570313	10.54	6.04297	10.54	59.9609		10.54	-0.884766	10.54	-1.85938	10.54	-16.4043
	10.64	-0.448242	10.54	-0.203125	10.64	0.46582		10.64	-0.649414	10.64	5.76367	10.64	59.8936		10.64	-0.927734	10.64	-2.01758	10.64	-16.5273
	10.74	-0.447266	10.64	-0.255859	10.74	0.183594		10.74	-0.602539	10.74	5.86719	10.74	59.9668		10.74	-0.841797	10.74	-1.70313	10.74	-16.6904
	10.84	-0.0947266	10.74	-0.171875	10.84	0.197266		10.84	-0.195313	10.84	6.08496	10.84	59.8047		10.84	-1.17871	10.84	-1.58984	10.84	-16.8389
	10.94	-0.234375	10.84	-0.0126953	10.94	0.175781		10.94	-0.405273	10.94	5.91309	10.94	59.7383		10.94	-0.838867	10.94	-1.62695	10.94	-16.5469
	11.04	-0.224609	10.94	0.00683594	11.04	0.326172		11.04	-0.493164	11.04	5.98633	11.04	59.582		11.04	-0.874023	11.04	-1.75586	11.04	-16.6641
	11.14	-0.27832	11.04	-0.123047	11.14	0.5625		11.14	-0.575195	11.14	5.99902	11.14	59.8691		11.14	-0.947266	11.14	-1.79688	11.14	-17.0137
	11.24	-0.317383	11.14	-0.248047	11.24	0.342773		11.24	-0.408203	11.24	5.93164	11.24	59.7744		11.24	-0.760742	11.24	-1.9043	11.24	-17.0625
	11.34	-0.314453	11.24	-0.12207	11.34	0.250977		11.34	-0.395508	11.34	5.74316	11.34	59.6006		11.34	-0.977539	11.34	-1.97656	11.34	-17.0156
	11.44	-0.351563	11.34	-0.114258	11.44	0.448242		11.44	-0.526367	11.44	5.9834	11.44	59.6816		11.44	-0.857422	11.44	-1.87891	11.44	-17.0371
	11.54	-0.267578	11.44	-0.121094	11.54	0.514648		11.54	-0.788086	11.54	5.83203	11.54	59.791		11.54	-0.874023	11.54	-1.66992	11.54	-17.2051
	11.64	-0.466797	11.54	-0.211914	11.64	0.461914		11.64	-0.53418	11.64	5.64551	11.64	59.7578		11.64	-0.928711	11.64	-1.98145	11.64	-17.2461
	11.74	-0.316406	11.64	-0.193359	11.74	0.361328		11.74	-0.634766	11.74	5.81152	11.74	59.9512		11.74	-0.730469	11.74	-1.76465	11.74	-17.2109
	11.84	-0.177734	11.74	-0.106445	11.84	0.401367		11.84	-0.362305	11.84	5.84375	11.84	59.832		11.84	-0.869141	11.84	-1.97852	11.84	-17.3564
	11.94	-0.583984	11.84	-0.0439453	11.94	0.569336		11.94	-0.40625	11.94	6.01953	11.94	60.1318		11.94	-0.81543	11.94	-1.93555	11.94	-17.3164
	12.04	-0.374023	11.94	-0.254883	12.04	0.40332		12.04	-0.429688	12.04	6.05469	12.04	59.8408		12.04	-0.737305	12.04	-1.75098	12.04	-17.3809
	12.14	-0.212891	12.04	-0.0917969	12.14	0.279297		12.14	-0.604492	12.14	5.86816	12.14	59.8652		12.14	-0.963867	12.14	-1.79785	12.14	-17.2852
	12.24	-0.336914	12.14	0.015625	12.24	0.114258		12.24	-0.249023	12.24	5.93652	12.24	59.8242		12.24	-0.827148	12.24	-1.89258	12.24	-17.2021
	12.34	-0.259766	12.24	-0.145508	12.34	0.104492		12.34	-0.276367	12.34	5.64453	12.34	59.8213		12.34	-0.698242	12.34	-1.9375	12.34	-17.3027
	12.44	-0.191406	12.34	-0.194336	12.44	0.286133		12.44	-0.1875	12.44	5.90918	12.44	59.7637		12.44	-0.6875	12.44	-1.57422	12.44	-17.3457
	12.54	-0.311523	12.44	-0.254883	12.54	0.299805		12.54	-0.114258	12.54	5.8125	12.54	59.707		12.54	-0.701172	12.54	-1.77344	12.54	-17.4863
	12.64	-0.314453	12.54	-0.0419922	12.64	0.261719		12.64	0.200195	12.64	5.92383	12.64	59.7021		12.64	-1.05762	12.64	-1.89746	12.64	-17.8105
	12.74	-0.389648	12.64	-0.0673828	12.74	0.273438		12.74	0.208008	12.74	6.08984	12.74	59.7666		12.74	-0.84375	12.74	-1.97168	12.74	-18.0615
	12.84	-0.501953	12.74	-0.30957	12.84	0.442383		12.84	0.148438	12.84	5.89258	12.84	60.0645		12.84	-0.741211	12.84	-1.86621	12.84	-18.1006
	12.94	-0.267578	12.84	-0.207031	12.94	0.348633		12.94	-0.0234375	12.94	6.15234	12.94	59.957		12.94	-0.78125	12.94	-1.63086	12.94	-17.9473
	13.04	-0.117188	12.94	-0.0371094	13.04	0.292969		13.04	0.192383	13.04	5.90527	13.04	59.8848		13.04	-1.06934	13.04	-1.89941	13.04	-18.0918
	13.14	-0.193359	13.04	-0.207031	13.14	0.455078		13.14	-0.167969	13.14	5.7959	13.14	60.1631		13.14	-0.849609	13.14	-1.83105	13.14	-18.0713
	13.24	-0.265625	13.14	-0.0878906	13.24	0.325195		13.24	-0.0810547	13.24	5.81543	13.24	59.8438		13.24	-0.980469	13.24	-1.71289	13.24	-17.9219
	13.34	-0.280273	13.24	-0.119141	13.34	0.359375		13.34	0.0771484	13.34	5.77637	13.34	60.1201		13.34	-0.959961	13.34	-1.7793	13.34	-18.0439
	13.44	-0.136719	13.34	-0.0830078	13.44	0.363281		13.44	-0.0488281	13.44	6.03125	13.44	59.9844		13.44	-1.03613	13.44	-1.77539	13.44	-18.1475
	13.54	-0.373047	13.44	-0.188477	13.54	0.292969		13.54	-0.0380859	13.54	5.83301	13.54	59.9707		13.54	-0.717773	13.54	-1.77148	13.54	-18.1367
	13.64	-0.442383	13.54	0.0419922	13.64	0.323242		13.64	-0.00683594	13.64	5.65918	13.64	59.8262		13.64	-0.920898	13.64	-1.63086	13.64	-18.1348
	13.74	-0.207031	13.64	-0.212891	13.74	0.272461		13.74	0.116211	13.74	5.94434	13.74	60.0479		13.74	-0.81543	13.74	-1.74805	13.74	-18.1143
	13.84	0.00585938	13.74	-0.12207	13.84	0.34375		13.84	0.0810547	13.84	5.93457	13.84	60.0801		13.84	-0.897461	13.84	-1.73242	13.84	-18.291
	13.94	-0.189453	13.84	-0.22168	13.94	0.324219		13.94	-0.146484	13.94	5.78125	13.94	59.8799		13.94	-1.03613	13.94	-1.8457	13.94	-18.4238
	14.04	-0.552734	13.94	-0.223633	14.04	0.371094		14.04	0.124023	14.04	5.72168	14.04	60.2412		14.04	-1.00879	14.04	-1.98438	14.04	-18.3096
	14.14	-0.390625	14.04	-0.124023	14.14	0.306641		14.14	0.116211	14.14	5.85449	14.14	60.1816		14.14	-0.932617	14.14	-1.7793	14.14	-18.2803
	14.24	-0.496094	14.14	-0.0859375	14.24	0.494141		14.24	0.0947266	14.24	5.9502	14.24	59.9268		14.24	-0.961914	14.24	-1.87695	14.24	-18.2656
	14.34	-0.119141	14.24	-0.0712891	14.34	0.423828		14.34	0.12207	14.34	6.0498	14.34	59.8984		14.34	-0.870117	14.34	-1.71289	14.34	-18.3496
	14.44	-0.201172	14.34	-0.0273438	14.44	0.336914		14.44	-0.104492	14.44	5.8125	14.44	60.1709		14.44	-0.907227	14.44	-1.74707	14.44	-18.127
	14.54	-0.244141	14.44	0.0283203	14.54	0.328125		14.54	-0.186523	14.54	5.8291	14.54	60.2393		14.54	-0.94043	14.54	-1.79004	14.54	-18.0947
	14.64	-0.256836	14.54	-0.116211	14.64	0.367188		14.64	0.0478516	14.64	5.96973	14.64	60.1885		14.64	-0.923828	14.64	-1.92383	14.64	-18.1523
	14.74	-0.427734	14.64	-0.227539	14.74	0.417969		14.74	0.173828	14.74	5.94629	14.74	59.9805		14.74	-0.922852	14.74	-1.80957	14.74	-19.3555
	14.84	-0.458008	14.74	0.0224609	14.84	0.235352		14.84	0.204102	14.84	5.83105	14.84	60.0762		14.84	-0.750977	14.84	-1.7373	14.84	-20.9629
	14.94	-0.236328	14.84	-0.0917969	14.94	0.331055		14.94	0.0458984	14.94	5.9082	14.94	60.3652		14.94	-0.87207	14.94	-1.8457	14.94	-21.3389
	15.04	-0.290039	14.94	-0.0820313	15.04	0.317383		15.04	0.0683594	15.04	6.05273	15.04	60.1719		15.04	-0.850586	15.04	-2.08887	15.04	-21.4033
	15.14	-0.3125	15.04	-0.167969	15.14	0.320313		15.14	0.0439453	15.14	5.91309	15.14	60.2227		15.14	-0.976563	15.14	-1.86328	15.14	-21.5908
	15.24	-0.162109	15.14	-0.165039	15.24	0.457031		15.24	0.326172	15.24	5.85938	15.24	60.4219		15.24	-1.15137	15.24	-2.05176	15.24	-21.5439
	15.34	-0.313477	15.24	-0.338867	15.34	0.238281		15.34	0.19043	15.34	5.81543	15.34	60.2988		15.34	-0.875	15.34	-2.05566	15.34	-21.5762
	15.44	-0.435547	15.34	-0.108398	15.44	0.262695		15.44	0.0527344	15.44	5.83301	15.44	60.3779		15.44	-0.960938	15.44	-1.94238	15.44	-21.7441
	15.54	-0.197266	15.44	-0.09375	15.54	0.452148		15.54	0.0205078	15.54	5.7334	15.54	60.2881		15.54	-0.983398	15.54	-1.83984	15.54	-21.6885
	15.64	-0.28418	15.54	-0.232422	15.64	0.28125		15.64	0.231445	15.64	6.06152	15.64	60.2656		15.64	-0.917969	15.64	-1.82617	15.64	-21.7246
	15.74	-0.290039	15.64	-0.282227	15.74	0.375		15.74	0.208008	15.74	5.84375	15.74	59.9785		15.74	-0.838867	15.74	-1.83008	15.74	-21.7002
	15.84	-0.185547	15.74	-0.364258	15.84	0.328125		15.84	0.473633	15.84	5.84082	15.84	60.3506		15.84	-0.951172	15.84	-1.74902	15.84	-21.8311
	15.94	-0.0205078	15.84	-0.157227	15.94	0.136719		15.94	0.27832	15.94	6.05859	15.94	60.3926		15.94	-1.29004	15.94	-1.90527	15.94	-21.9668
	16.04	-0.236328	15.94	-0.24707	16.04	0.208008		16.04	0.174805	16.04	6.03223	16.04	60.3154		16.04	-1.00684	16.04	-1.96582	16.04	-21.708
	16.14	-0.0556641	16.04	-0.222656	16.14	0.361328		16.14	0.115234	16.14	6.09961	16.14	60.5449		16.14	-0.96582	16.14	-1.78906	16.14	-21.9111
	16.24	-0.208008	16.14	-0.114258	16.24	0.458008		16.24	0.21582	16.24	6.0166	16.24	60.2793		16.24	-1.0332	16.24	-1.74023	16.24	-21.7607
	16.34	-0.364258	16.24	-0.34375	16.34	0.464844		16.34	-0.0439453	16.34	5.80762	16.34	60.5049		16.34	-1.07715	16.34	-1.85352	16.34	-21.9004
	16.44	-0.325195	16.34	-0.446289	16.44	0.339844		16.44	0.0878906	16.44	5.91309	16.44	60.4746		16.44	-1.05371	16.44	-1.76465	16.44	-22.0547
	16.54	-0.375	16.44	-0.230469	16.54	0.0615234		16.54	0.100586	16.54	5.80762	16.54	60.4277		16.54	-0.635742	16.54	-1.95898	16.54	-22.2002
	16.64	-0.261719	16.54	-0.201172	16.64	0.267578		16.64	0.0859375	16.64	5.71191	16.64	60.3418		16.64	-0.650391	16.64	-2.18652	16.64	-22.1152
	16.74	-0.208984	16.64	-0.1875	16.74	0.316406		16.74	0.21582	16.74	5.69141	16.74	60.1709		16.74	-1.00586	16.74	-2.0127	16.74	-22.2021
	16.84	-0.160156	16.74	-0.191406	16.84	0.242188		16.84	0.27832	16.84	5.81152	16.84	60.2441		16.84	-0.90625	16.84	-1.69727	16.84	-21.9434
	16.94	-0.25293	16.84	-0.229492	16.94	0.208008		16.94	0.249023	16.94	5.81641	16.94	60.4707		16.94	-0.915039	16.94	-1.79688	16.94	-22.0381
	17.04	-0.337891	16.94	-0.15332	17.04	0.228516		17.04	0.165039	17.04	5.90332	17.04	60.4033		17.04	-0.818359	17.04	-1.89453	17.04	-22.1396
	17.14	-0.466797	17.04	-0.380859	17.14	0.189453		17.14	0.220703	17.14	5.83594	17.14	60.5137		17.14	-0.991211	17.14	-1.91602	17.14	-22.1191
	17.24	-0.344727	17.14	-0.175781	17.24	0.333984		17.24	-0.0693359	17.24	5.89453	17.24	60.6689		17.24	-0.801758	17.24	-1.91016	17.24	-22.1582
	17.34	-0.426758	17.24	0.00683594	17.34	0.516602		17.34	0.0458984	17.34	5.8877	17.34	60.4814		17.34	-0.868164	17.34	-1.88281	17.34	-22.4551
	17.44	-0.331055	17.34	-0.219727	17.44	0.40332		17.44	0.236328	17.44	5.88281	17.44	60.4258		17.44	-1.07031	17.44	-1.9248	17.44	-22.4131
	17.54	-0.310547	17.44	-0.12793	17.54	0.222656		17.54	0.166016	17.54	5.74902	17.54	60.709		17.54	-0.938477	17.54	-1.85938	17.54	-22.3369
	17.64	-0.426758	17.54	-0.24707	17.64	0.380859		17.64	0.172852	17.64	5.93066	17.64	60.5723		17.64	-0.911133	17.64	-1.6875	17.64	-22.5488
	17.74	-0.59082	17.64	-0.142578	17.74	0.324219		17.74	0.31543	17.74	5.79102	17.74	60.6084		17.74	-0.987305	17.74	-1.93945	17.74	-22.4844
	17.84	-0.232422	17.74	-0.257813	17.84	0.53125		17.84	0.380859	17.84	5.81152	17.84	60.418		17.84	-0.651367	17.84	-1.72559	17.84	-22.3047
	17.94	-0.314453	17.84	-0.460938	17.94	0.254883		17.94	0.12207	17.94	5.97168	17.94	60.3438		17.94	-0.984375	17.94	-1.88379	17.94	-22.4707
	18.04	-0.357422	17.94	-0.347656	18.04	0.268555		18.04	0.200195	18.04	5.85742	18.04	60.4727		18.04	-0.87793	18.04	-1.92969	18.04	-22.6172
	18.14	-0.37207	18.04	-0.237305	18.14	0.320313		18.14	0.28125	18.14	5.82227	18.14	60.7578		18.14	-0.791016	18.14	-2.05176	18.14	-22.752
	18.24	-0.243164	18.14	-0.117188	18.24	0.401367		18.24	0.0820313	18.24	5.64355	18.24	60.5928		18.24	-0.788086	18.24	-1.96484	18.24	-22.8857
	18.34	-0.220703	18.24	-0.0595703	18.34	0.279297		18.34	0.136719	18.34	5.97852	18.34	60.5596		18.34	-0.823242	18.34	-1.9082	18.34	-22.9082
	18.44	-0.208984	18.34	-0.172852	18.44	0.387695		18.44	0.216797	18.44	5.95801	18.44	60.5098		18.44	-0.831055	18.44	-1.79102	18.44	-22.8262
	18.54	-0.115234	18.44	-0.326172	18.54	0.128906		18.54	0.249023	18.54	5.92676	18.54	60.5488		18.54	-1.05762	18.54	-1.8877	18.54	-22.8281
	18.64	-0.326172	18.54	-0.202148	18.64	0.234375		18.64	0.142578	18.64	5.58203	18.64	60.6572		18.64	-1.21191	18.64	-1.94238	18.64	-23.1084
	18.74	-0.318359	18.64	-0.40918	18.74	0.166992		18.74	0.293945	18.74	5.70508	18.74	60.7148		18.74	-1.23633	18.74	-2.09375	18.74	-22.9678
	18.84	-0.337891	18.74	-0.385742	18.84	0.308594		18.84	0.0585938	18.84	5.95605	18.84	60.6787		18.84	-0.879883	18.84	-2.19434	18.84	-23.0957
	18.94	-0.330078	18.84	-0.260742	18.94	0.361328		18.94	0.0234375	18.94	5.95996	18.94	60.5459		18.94	-0.788086	18.94	-1.90918	18.94	-23.0195
	19.04	-0.341797	18.94	-0.225586	19.04	0.299805		19.04	0.133789	19.04	5.94824	19.04	60.5215		19.04	-0.869141	19.04	-1.83301	19.04	-23.2441
	19.14	-0.277344	19.04	-0.213867	19.14	0.257813		19.14	0.322266	19.14	5.83496	19.14	60.458		19.14	-1.02344	19.14	-1.79785	19.14	-23.1348
	19.24	-0.274414	19.14	-0.333984	19.24	0.253906		19.24	0.22168	19.24	5.8877	19.24	60.4629		19.24	-1.03711	19.24	-1.83105	19.24	-23.1807
	19.34	-0.472656	19.24	-0.249023	19.34	0.419922		19.34	0.000976563	19.34	5.80176	19.34	60.6953		19.34	-1.05664	19.34	-2.01563	19.34	-23.2578
	19.44	-0.461914	19.34	-0.0869141	19.44	0.15332		19.44	0.00878906	19.44	5.68359	19.44	60.8604		19.44	-0.928711	19.44	-1.98438	19.44	-23.4971
	19.54	-0.168945	19.44	-0.135742	19.54	0.484375		19.54	0.0761719	19.54	5.81641	19.54	60.6895		19.54	-0.87207	19.54	-2.00977	19.54	-23.4385
	19.64	-0.363281	19.54	-0.110352	19.64	0.386719		19.64	0.206055	19.64	5.77246	19.64	60.6113		19.64	-1.02734	19.64	-1.94531	19.64	-23.4492
	19.74	-0.375	19.64	-0.532227	19.74	0.261719		19.74	0.117188	19.74	5.68262	19.74	60.6875		19.74	-0.893555	19.74	-1.8877	19.74	-23.5479
	19.84	-0.242188	19.74	-0.457031	19.84	0.09375		19.84	0.259766	19.84	5.66602	19.84	60.9307		19.84	-0.852539	19.84	-1.76563	19.84	-23.5527
	19.94	-0.174805	19.84	-0.129883	19.94	0.0898438		19.94	0.336914	19.94	5.87012	19.94	60.5879		19.94	-1.14355	19.94	-2.04688	19.94	-23.8301
	20.04	-0.419922	19.94	-0.305664	20.04	0.199219		20.04	0.214844	20.04	5.87109	20.04	60.7393		20.04	-1.04395	20.04	-1.78711	20.04	-24.1494
	20.14	-0.126953	20.04	-0.104492	20.14	0.264648		20.14	-0.000976563	20.14	5.875	20.14	61.0137		20.14	-0.886719	20.14	-2.00977	20.14	-24.1836
	20.24	-0.167969	20.14	-0.136719	20.24	0.078125		20.24	0.0664063	20.24	5.63477	20.24	60.9336		20.24	-1.14648	20.24	-1.88477	20.24	-24.0342
	20.34	-0.291992	20.24	-0.145508	20.34	0.164063		20.34	-0.0615234	20.34	5.77246	20.34	60.9004		20.34	-0.90625	20.34	-1.79883	20.34	-24.1436
	20.44	-0.274414	20.34	-0.192383	20.44	0.101563		20.44	0.0429688	20.44	5.90625	20.44	60.8418		20.44	-0.841797	20.44	-1.88672	20.44	-24.2891
	20.54	-0.390625	20.44	-0.297852	20.54	0.167969		20.54	0.165039	20.54	6.0791	20.54	60.749		20.54	-1.05762	20.54	-1.89941	20.54	-24.1738
	20.64	-0.40332	20.54	-0.0400391	20.64	0.232422		20.64	0.18457	20.64	5.63574	20.64	60.6836		20.64	-1.04102	20.64	-1.96973	20.64	-23.9951
	20.74	-0.339844	20.64	-0.369141	20.74	0.15625		20.74	0.172852	20.74	5.65332	20.74	60.9277		20.74	-0.948242	20.74	-1.62988	20.74	-24.2295
	20.84	-0.251953	20.74	-0.34668	20.84	0.220703		20.84	0.0761719	20.84	5.93262	20.84	60.6738		20.84	-0.995117	20.84	-2.0332	20.84	-24.3379
	20.94	-0.34375	20.84	-0.3125	20.94	0.275391		20.94	0.12207	20.94	5.89746	20.94	60.7822		20.94	-0.975586	20.94	-2.0459	20.94	-24.3066
	21.04	-0.251953	20.94	-0.0498047	21.04	0.131836		21.04	0.238281	21.04	5.89453	21.04	60.9668		21.04	-0.866211	21.04	-1.95117	21.04	-24.5605
	21.14	-0.442383	21.04	-0.283203	21.14	0.245117		21.14	0.161133	21.14	5.87793	21.14	60.9902		21.14	-0.795898	21.14	-2.04297	21.14	-24.5088
	21.24	-0.444336	21.14	-0.148438	21.24	0.514648		21.24	0.335938	21.24	5.98047	21.24	61.0732		21.24	-0.904297	21.24	-2.0752	21.24	-24.4209
	21.34	-0.314453	21.24	-0.191406	21.34	0.382813		21.34	0.362305	21.34	6.13965	21.34	60.8291		21.34	-0.894531	21.34	-2.09473	21.34	-24.4316
	21.44	-0.173828	21.34	-0.211914	21.44	0.350586		21.44	0.185547	21.44	5.83105	21.44	60.627		21.44	-0.9375	21.44	-2.12305	21.44	-24.5205
	21.54	-0.307617	21.44	-0.151367	21.54	0.25		21.54	0.138672	21.54	5.89453	21.54	60.8467		21.54	-0.841797	21.54	-2.10742	21.54	-24.5938
	21.64	-0.136719	21.54	-0.485352	21.64	0.175781		21.64	0.386719	21.64	5.84863	21.64	61.123		21.64	-0.836914	21.64	-2.25684	21.64	-24.5703
	21.74	-0.410156	21.64	-0.200195	21.74	0.113281		21.74	0.202148	21.74	5.53418	21.74	61.0088		21.74	-1.15137	21.74	-2.03711	21.74	-24.7227
	21.84	-0.350586	21.74	-0.183594	21.84	0.137695		21.84	0.427734	21.84	5.90332	21.84	60.9688		21.84	-1.06641	21.84	-1.91504	21.84	-24.7031
	21.94	-0.362305	21.84	-0.206055	21.94	0.328125		21.94	0.318359	21.94	5.99707	21.94	61.0898		21.94	-1.06934	21.94	-2.08496	21.94	-24.8467
	22.04	-0.595703	21.94	-0.168945	22.04	0.396484		22.04	0.242188	22.04	5.7002	22.04	60.9824		22.04	-1.125	22.04	-2.12988	22.04	-25.0654
	22.14	-0.27832	22.04	-0.28418	22.14	0.27832		22.14	0.204102	22.14	5.79199	22.14	60.96		22.14	-0.963867	22.14	-2.27637	22.14	-24.9326
	22.24	-0.521484	22.14	-0.230469	22.24	0.109375		22.24	0.241211	22.24	5.90137	22.24	61.2598		22.24	-0.862305	22.24	-2.07617	22.24	-25.002
	22.34	-0.357422	22.24	-0.21875	22.34	0.339844		22.34	0.09375	22.34	5.99512	22.34	60.8301		22.34	-0.881836	22.34	-1.85449	22.34	-25.1602
	22.44	-0.224609	22.34	-0.204102	22.44	0.428711		22.44	0.151367	22.44	5.8457	22.44	60.8555		22.44	-0.90625	22.44	-1.79883	22.44	-25.3789
	22.54	-0.349609	22.44	-0.362305	22.54	0.232422		22.54	0.323242	22.54	5.61523	22.54	61.1699		22.54	-0.93457	22.54	-2.04883	22.54	-25.2031
	22.64	-0.260742	22.54	-0.34668	22.64	0.240234		22.64	0.265625	22.64	5.78027	22.64	61.1426		22.64	-0.80957	22.64	-2.00195	22.64	-25.292
	22.74	-0.186523	22.64	-0.111328	22.74	0.107422		22.74	0.0126953	22.74	5.8623	22.74	61.1377		22.74	-1.13965	22.74	-1.89258	22.74	-25.3682
	22.84	-0.329102	22.74	-0.282227	22.84	0.129883		22.84	0.0771484	22.84	5.91113	22.84	60.9932		22.84	-1.27344	22.84	-2.21387	22.84	-25.377
	22.94	-0.380859	22.84	-0.21875	22.94	0.492188		22.94	0.109375	22.94	5.98535	22.94	60.9805		22.94	-1.12012	22.94	-2.00195	22.94	-25.6143
	23.04	-0.353516	22.94	-0.242188	23.04	0.4375		23.04	0.125977	23.04	5.72266	23.04	61.0801		23.04	-0.791992	23.04	-1.94434	23.04	-25.2754
	23.14	-0.421875	23.04	-0.267578	23.14	0.09375		23.14	0.180664	23.14	5.87695	23.14	61.0088		23.14	-0.880859	23.14	-2.0127	23.14	-25.4688
	23.24	-0.240234	23.14	-0.370117	23.24	0.109375		23.24	0.109375	23.24	5.80762	23.24	61.0908		23.24	-0.899414	23.24	-1.82617	23.24	-25.3213
	23.34	-0.248047	23.24	-0.325195	23.34	0.250977		23.34	-0.0117188	23.34	5.86719	23.34	61.0869		23.34	-0.902344	23.34	-1.95703	23.34	-25.4639
	23.44	-0.386719	23.34	-0.335938	23.44	0.321289		23.44	0.0908203	23.44	5.82422	23.44	61.085		23.44	-0.914063	23.44	-1.85156	23.44	-25.4102
	23.54	-0.330078	23.44	-0.369141	23.54	0.149414		23.54	-0.00976563	23.54	5.97949	23.54	60.917		23.54	-0.77832	23.54	-2.11719	23.54	-25.499
	23.64	-0.432617	23.54	-0.236328	23.64	0.141602		23.64	0.0576172	23.64	6.03418	23.64	60.9521		23.64	-0.84668	23.64	-2.06445	23.64	-25.7041
	23.74	-0.447266	23.64	-0.413086	23.74	0.0908203		23.74	0.0527344	23.74	5.74609	23.74	61.125		23.74	-0.958008	23.74	-1.88184	23.74	-25.416
	23.84	-0.53125	23.74	-0.3125	23.84	0.239258		23.84	0.0908203	23.84	5.88281	23.84	61.1191		23.84	-0.920898	23.84	-2.17676	23.84	-25.502
	23.94	-0.334961	23.84	-0.245117	23.94	0.0449219		23.94	0.442383	23.94	5.74512	23.94	61.0527		23.94	-1.01465	23.94	-2.18848	23.94	-25.4277
	24.04	-0.357422	23.94	-0.154297	24.04	0.171875		24.04	0.0957031	24.04	5.89844	24.04	61.2871		24.04	-1.125	24.04	-2.03711	24.04	-25.5166
	24.14	-0.375	24.04	-0.140625	24.14	0.114258		24.14	0.0478516	24.14	5.70996	24.14	61.2852		24.14	-1.02246	24.14	-2.06055	24.14	-25.5098
	24.24	-0.244141	24.14	-0.235352	24.24	0.261719		24.24	0.18457	24.24	5.63184	24.24	61.1582		24.24	-0.932617	24.24	-1.8623	24.24	-25.6406
	24.34	-0.382813	24.24	-0.423828	24.34	0.242188		24.34	-0.0253906	24.34	5.81445	24.34	61.2676		24.34	-1.15332	24.34	-2.22168	24.34	-26.0098
	24.44	-0.423828	24.34	-0.0859375	24.44	0.25		24.44	0.108398	24.44	5.96387	24.44	61.2754		24.44	-0.991211	24.44	-2.23242	24.44	-25.8467
	24.54	-0.451172	24.44	-0.254883	24.54	-0.0410156		24.54	-0.124023	24.54	5.82422	24.54	60.9756		24.54	-1.15039	24.54	-2.19434	24.54	-26.0225
	24.64	-0.443359	24.54	-0.192383	24.64	0.166992		24.64	-0.119141	24.64	5.92773	24.64	61.3672		24.64	-1.04199	24.64	-2.18848	24.64	-26.2676
	24.74	-0.181641	24.64	-0.264648	24.74	0.165039		24.74	0.0947266	24.74	5.97949	24.74	61.1563		24.74	-0.884766	24.74	-2.17969	24.74	-25.957
	24.84	-0.147461	24.74	-0.0986328	24.84	0.280273		24.84	0.0117188	24.84	5.91211	24.84	61.3027		24.84	-0.887695	24.84	-2.04492	24.84	-26.2168
	24.94	-0.195313	24.84	-0.148438	24.94	0.201172		24.94	0.000976563	24.94	5.86328	24.94	61.2129		24.94	-1.13086	24.94	-2.03613	24.94	-26.2012
	25.04	-0.205078	24.94	-0.129883	25.04	0.231445		25.04	0.165039	25.04	5.82813	25.04	61.3037		25.04	-1.13379	25.04	-1.99414	25.04	-26.3457
	25.14	-0.22168	25.04	-0.364258	25.14	0.180664		25.14	0.0839844	25.14	5.60449	25.14	61.1533		25.14	-0.941406	25.14	-1.89648	25.14	-26.498
	25.24	-0.326172	25.14	-0.134766	25.24	0.22168		25.24	-0.272461	25.24	5.85352	25.24	61.2627		25.24	-1.04492	25.24	-2.09668	25.24	-26.3975
	25.34	-0.326172	25.24	-0.30957	25.34	0.258789		25.34	0.173828	25.34	5.85059	25.34	61.0762		25.34	-1.01563	25.34	-2.16211	25.34	-26.4043
	25.44	-0.537109	25.34	-0.192383	25.44	0.262695		25.44	-0.0947266	25.44	5.73535	25.44	61.2939		25.44	-1.05664	25.44	-2.00391	25.44	-26.2861
	25.54	-0.698242	25.44	-0.18457	25.54	0.212891		25.54	0.0517578	25.54	5.99902	25.54	61.2324		25.54	-0.9375	25.54	-2.1084	25.54	-26.4629
	25.64	-0.386719	25.54	-0.223633	25.64	0.0214844		25.64	0.321289	25.64	5.97266	25.64	61.0996		25.64	-1.18262	25.64	-2.15918	25.64	-26.666
	25.74	-0.447266	25.64	-0.353516	25.74	0.304688		25.74	-0.00683594	25.74	5.93555	25.74	61.2295		25.74	-1.24902	25.74	-2.2041	25.74	-26.2695
	25.84	-0.359375	25.74	-0.166992	25.84	0.102539		25.84	0.0478516	25.84	5.90137	25.84	61.3545		25.84	-0.996094	25.84	-2.10254	25.84	-26.459
	25.94	-0.250977	25.84	-0.0654297	25.94	-0.015625		25.94	0.0527344	25.94	5.91699	25.94	61.4434		25.94	-1.05566	25.94	-2.19238	25.94	-26.5508
	26.04	-0.376953	25.94	-0.22168	26.04	0.234375		26.04	-0.0966797	26.04	5.71484	26.04	61.2285		26.04	-1.01367	26.04	-2.04492	26.04	-27.0771
	26.14	-0.455078	26.04	-0.206055	26.14	0.237305		26.14	-0.124023	26.14	6.03125	26.14	61.3174		26.14	-1.17578	26.14	-2.25195	26.14	-26.791
	26.24	-0.420898	26.14	-0.276367	26.24	0.415039		26.24	-0.000976563	26.24	5.65039	26.24	61.3975		26.24	-1.04395	26.24	-2.11133	26.24	-27.2842
	26.34	-0.539063	26.24	-0.217773	26.34	0.231445		26.34	0.0400391	26.34	5.79297	26.34	61.6338		26.34	-1.17285	26.34	-2.22852	26.34	-27.1582
	26.44	-0.416016	26.34	-0.254883	26.44	0.329102		26.44	0.0898438	26.44	5.82129	26.44	61.334		26.44	-1.16504	26.44	-2.13965	26.44	-27.1309
	26.54	-0.490234	26.44	-0.0878906	26.54	0.273438		26.54	-0.152344	26.54	5.82422	26.54	61.6201		26.54	-0.967773	26.54	-2.23633	26.54	-27.0293
	26.64	-0.566406	26.54	-0.24707	26.64	0.300781		26.64	0.0947266	26.64	5.86328	26.64	61.627		26.64	-1.09668	26.64	-1.97168	26.64	-27.209
	26.74	-0.455078	26.64	-0.359375	26.74	0.225586		26.74	0.104492	26.74	5.56836	26.74	61.6484		26.74	-0.951172	26.74	-2.22461	26.74	-27.1982
	26.84	-0.598633	26.74	-0.27832	26.84	0.104492		26.84	-0.130859	26.84	5.78711	26.84	61.2598		26.84	-1.07617	26.84	-2.16895	26.84	-27.2295
	26.94	-0.447266	26.84	-0.24707	26.94	0.115234		26.94	-0.0771484	26.94	5.83984	26.94	61.5762		26.94	-1.2334	26.94	-2.13086	26.94	-27.2686
	27.04	-0.270508	26.94	-0.161133	27.04	0.237305		27.04	-0.0371094	27.04	5.6748	27.04	61.6152		27.04	-1.02246	27.04	-2.10742	27.04	-27.3896
	27.14	-0.391602	27.04	-0.435547	27.14	0.0712891		27.14	-0.0634766	27.14	5.78809	27.14	61.6172		27.14	-0.897461	27.14	-2.2168	27.14	-27.6123
	27.24	-0.283203	27.14	-0.27832	27.24	0.344727		27.24	0.0751953	27.24	5.85742	27.24	61.3936		27.24	-1.05859	27.24	-1.98926	27.24	-27.8369
	27.34	-0.257813	27.24	-0.491211	27.34	0.128906		27.34	-0.0576172	27.34	5.76855	27.34	61.2598		27.34	-0.998047	27.34	-1.99512	27.34	-27.9453
	27.44	-0.351563	27.34	-0.360352	27.44	-0.0449219		27.44	-0.113281	27.44	5.89063	27.44	61.3652		27.44	-1.24902	27.44	-1.98535	27.44	-27.9453
	27.54	-0.487305	27.44	-0.229492	27.54	0.0439453		27.54	-0.0234375	27.54	5.77637	27.54	61.5879		27.54	-1.2627	27.54	-2.20508	27.54	-28.0879
	27.64	-0.525391	27.54	-0.240234	27.64	0.165039		27.64	0.0996094	27.64	5.98047	27.64	61.4785		27.64	-1.04004	27.64	-2.16992	27.64	-28.3691
	27.74	-0.506836	27.64	-0.245117	27.74	0.196289		27.74	0.242188	27.74	5.8623	27.74	61.6201		27.74	-1.02246	27.74	-2.33594	27.74	-28.4707
	27.84	-0.295898	27.74	-0.366211	27.84	0.0566406		27.84	0.0185547	27.84	5.86426	27.84	61.668		27.84	-1.02539	27.84	-2.23145	27.84	-28.4561
	27.94	-0.447266	27.84	-0.233398	27.94	-0.0117188		27.94	-0.0820313	27.94	5.97949	27.94	61.4629		27.94	-0.943359	27.94	-2.18555	27.94	-28.376
	28.04	-0.541992	27.94	-0.0302734	28.04	0.166992		28.04	0	28.04	5.75293	28.04	61.6182		28.04	-1.25977	28.04	-2.01172	28.04	-28.5898
	28.14	-0.219727	28.04	-0.208984	28.14	0.245117		28.14	-0.0966797	28.14	5.72852	28.14	61.7881		28.14	-1.12402	28.14	-2.09961	28.14	-28.4082
	28.24	-0.313477	28.14	-0.21875	28.24	0.136719		28.24	-0.244141	28.24	5.83496	28.24	61.8857		28.24	-0.912109	28.24	-2.24219	28.24	-28.4023
	28.34	-0.318359	28.24	-0.316406	28.34	0.113281		28.34	0.00195313	28.34	5.7373	28.34	61.7236		28.34	-1.01465	28.34	-2.11719	28.34	-28.4922
	28.44	-0.111328	28.34	-0.0546875	28.44	0.0507813		28.44	0.176758	28.44	5.69043	28.44	61.5313		28.44	-1.17871	28.44	-2.10059	28.44	-28.709
	28.54	-0.564453	28.44	-0.388672	28.54	0.0673828		28.54	0.00878906	28.54	5.77734	28.54	61.6279		28.54	-1.02637	28.54	-2.0127	28.54	-28.6201
	28.64	-0.458984	28.54	-0.37207	28.64	0.146484		28.64	0.0791016	28.64	5.83105	28.64	61.7949		28.64	-0.873047	28.64	-2.06836	28.64	-28.7012
	28.74	-0.458984	28.64	-0.176758	28.74	0.125		28.74	-0.110352	28.74	5.70898	28.74	61.4971		28.74	-1.05371	28.74	-2.24121	28.74	-28.8965
	28.84	-0.40918	28.74	-0.203125	28.84	0.228516		28.84	-0.25293	28.84	6.00684	28.84	61.7832		28.84	-0.955078	28.84	-2.13477	28.84	-28.8281
	28.94	-0.486328	28.84	-0.277344	28.94	0.273438		28.94	-0.235352	28.94	5.71973	28.94	61.9053		28.94	-1.17578	28.94	-2.20898	28.94	-28.9795
	29.04	-0.332031	28.94	-0.332031	29.04	0.236328		29.04	-0.0761719	29.04	5.82227	29.04	61.6465		29.04	-1.01172	29.04	-2.10742	29.04	-28.8516
	29.14	-0.407227	29.04	-0.416992	29.14	0.121094		29.14	-0.0498047	29.14	5.62598	29.14	61.748		29.14	-1.08105	29.14	-2.25684	29.14	-28.9834
	29.24	-0.379883	29.14	-0.43457	29.24	0.328125		29.24	-0.0166016	29.24	5.83496	29.24	61.7861		29.24	-1.36719	29.24	-2.14551	29.24	-28.9746
	29.34	-0.3125	29.24	-0.453125	29.34	-0.0273438		29.34	0.0791016	29.34	5.83594	29.34	61.833		29.34	-1.2041	29.34	-2.17676	29.34	-28.9102
	29.44	-0.482422	29.34	-0.126953	29.44	0.0361328		29.44	0.19043	29.44	5.62793	29.44	61.7725		29.44	-1.07129	29.44	-2.33496	29.44	-29.0332
	29.54	-0.470703	29.44	-0.355469	29.54	0.250977		29.54	0.0888672	29.54	5.7373	29.54	61.752		29.54	-1.29688	29.54	-2.27246	29.54	-29.0293
	29.64	-0.374023	29.54	-0.254883	29.64	0.258789		29.64	-0.0166016	29.64	5.8418	29.64	61.752		29.64	-1.125	29.64	-2.10645	29.64	-28.9678
	29.74	-0.486328	29.64	-0.317383	29.74	0.167969		29.74	0.102539	29.74	5.87207	29.74	61.6777		29.74	-1.12891	29.74	-2.38281	29.74	-29.1289
	29.84	-0.458984	29.74	-0.388672	29.84	0.117188		29.84	0.171875	29.84	5.79492	29.84	61.4619		29.84	-1.22168	29.84	-2.24121	29.84	-29.4238
	29.94	-0.307617	29.84	-0.329102	29.94	0.130859		29.94	-0.0566406	29.94	5.73242	29.94	61.9189		29.94	-0.945313	29.94	-2.1582	29.94	-29.5957
	30.04	-0.383789	29.94	-0.331055	30.04	0.144531		30.04	0.0488281	30.04	5.81738	30.04	61.8359		30.04	-0.952148	30.04	-2.16602	30.04	-29.6816
	30.14	-0.214844	30.04	-0.266602	30.14	0.160156		30.14	0.0986328	30.14	5.81934	30.14	62.0518		30.14	-1.01465	30.14	-2.24316	30.14	-29.7031
	30.24	-0.560547	30.14	-0.46875	30.24	0.100586		30.24	0.158203	30.24	5.59863	30.24	61.7832		30.24	-1.16309	30.24	-2.35742	30.24	-29.8506
	30.34	-0.341797	30.24	-0.290039	30.34	0.0351563		30.34	-0.00683594	30.34	5.61035	30.34	61.9023		30.34	-0.992188	30.34	-2.31738	30.34	-29.7617
	30.44	-0.355469	30.34	-0.484375	30.44	0.188477		30.44	0.109375	30.44	5.84082	30.44	61.8525		30.44	-1.25977	30.44	-2.20801	30.44	-29.6553
	30.54	-0.339844	30.44	-0.0175781	30.54	0.234375		30.54	0.260742	30.54	5.83789	30.54	61.8252		30.54	-1.13379	30.54	-2.42969	30.54	-29.8789
	30.64	-0.230469	30.54	-0.388672	30.64	0.240234		30.64	-0.0273438	30.64	5.45996	30.64	62.0068		30.64	-1.38965	30.64	-2.19043	30.64	-30.0283
	30.74	-0.224609	30.64	-0.373047	30.74	0.150391		30.74	-0.1875	30.74	5.74805	30.74	61.7656		30.74	-1.12012	30.74	-2.16113	30.74	-30.1816
	30.84	-0.316406	30.74	-0.351563	30.84	-0.0117188		30.84	-0.125977	30.84	5.66113	30.84	61.7783		30.84	-1.14746	30.84	-2.24414	30.84	-30.3301
	30.94	-0.532227	30.84	-0.270508	30.94	0.197266		30.94	-0.0449219	30.94	5.65918	30.94	61.8838		30.94	-1.05176	30.94	-2.24707	30.94	-30.291
	31.04	-0.621094	30.94	-0.207031	31.04	-0.0244141		31.04	0.0488281	31.04	5.7998	31.04	61.6582		31.04	-1.16113	31.04	-2.12793	31.04	-30.4824
	31.14	-0.481445	31.04	-0.108398	31.14	-0.00585938		31.14	-0.157227	31.14	5.92676	31.14	61.5996		31.14	-1.16406	31.14	-2.22266	31.14	-30.5283
	31.24	-0.576172	31.14	-0.287109	31.24	0.0439453		31.24	-0.108398	31.24	5.6123	31.24	62.2227		31.24	-1.15918	31.24	-2.14258	31.24	-30.4844
	31.34	-0.570313	31.24	-0.363281	31.34	-0.0429688		31.34	-0.144531	31.34	5.88574	31.34	61.9648		31.34	-0.99707	31.34	-2.06445	31.34	-30.6768
	31.44	-0.505859	31.34	-0.182617	31.44	0.109375		31.44	-0.0615234	31.44	5.68652	31.44	61.8809		31.44	-1.24316	31.44	-2.27246	31.44	-30.748
	31.54	-0.580078	31.44	-0.141602	31.54	0.253906		31.54	-0.405273	31.54	5.6748	31.54	62.0127		31.54	-1.19727	31.54	-2.15137	31.54	-30.668
	31.64	-0.488281	31.54	-0.375	31.64	0.266602		31.64	-0.0810547	31.64	5.67578	31.64	61.9824		31.64	-1.00879	31.64	-2.21094	31.64	-31.0059
	31.74	-0.316406	31.64	-0.3125	31.74	0.103516		31.74	0.110352	31.74	5.82715	31.74	62.1396		31.74	-1.0957	31.74	-2.27539	31.74	-31.1494
	31.84	-0.338867	31.74	-0.336914	31.84	0.108398		31.84	0.176758	31.84	5.55762	31.84	61.9707		31.84	-1.03809	31.84	-2.14453	31.84	-31.0635
	31.94	-0.308594	31.84	-0.459961	31.94	0.0175781		31.94	-0.0527344	31.94	5.76953	31.94	62.1426		31.94	-1.15039	31.94	-2.30664	31.94	-31.1846
	32.04	-0.386719	31.94	-0.244141	32.04	0.0205078		32.04	-0.12207	32.04	5.55371	32.04	62.1113		32.04	-1.2002	32.04	-2.31152	32.04	-31.0293
	32.14	-0.433594	32.04	-0.34668	32.14	0.0507813		32.14	-0.136719	32.14	5.63965	32.14	61.8066		32.14	-1.16113	32.14	-2.09961	32.14	-31.0605
	32.24	-0.4375	32.14	-0.160156	32.24	0.0595703		32.24	-0.0771484	32.24	5.47656	32.24	61.8193		32.24	-1.33008	32.24	-2.05371	32.24	-30.9277
	32.34	-0.442383	32.24	-0.259766	32.34	0.0585938		32.34	-0.000976563	32.34	5.72949	32.34	62.0605		32.34	-1.1084	32.34	-2.18945	32.34	-31.0156
	32.44	-0.443359	32.34	-0.324219	32.44	0.0410156		32.44	-0.320313	32.44	5.51758	32.44	61.9121		32.44	-1.29883	32.44	-2.37988	32.44	-30.916
	32.54	-0.380859	32.44	-0.0820313	32.54	0.0566406		32.54	-0.0810547	32.54	5.50195	32.54	61.7939		32.54	-1.41895	32.54	-2.39648	32.54	-30.9395
	32.64	-0.419922	32.54	-0.261719	32.64	0.0175781		32.64	0.0361328	32.64	5.56152	32.64	61.8252		32.64	-1.26758	32.64	-2.28906	32.64	-30.8711
	32.74	-0.438477	32.64	-0.291016	32.74	0.227539		32.74	0.499023	32.74	5.72559	32.74	61.9121		32.74	-0.990234	32.74	-2.35742	32.74	-30.8926
	32.84	-0.564453	32.74	-0.263672	32.84	0.00195313		32.84	-0.174805	32.84	5.72461	32.84	62.0234		32.84	-1.11426	32.84	-2.40039	32.84	-30.8623
	32.94	-0.416992	32.84	-0.363281	32.94	-0.0283203		32.94	-0.0585938	32.94	5.57813	32.94	62.1104		32.94	-1.08496	32.94	-2.33691	32.94	-31.0293
	33.04	-0.507813	32.94	-0.415039	33.04	0.232422		33.04	0.0917969	33.04	5.58105	33.04	61.9521		33.04	-1.12695	33.04	-2.25098	33.04	-30.9873
	33.14	-0.360352	33.04	-0.170898	33.14	0.0820313		33.14	0.173828	33.14	5.91992	33.14	62.1182		33.14	-1.29199	33.14	-2.01465	33.14	-31.1699
	33.24	-0.564453	33.14	-0.202148	33.24	0.154297		33.24	-0.108398	33.24	5.86523	33.24	62.0518		33.24	-1.12012	33.24	-2.11719	33.24	-31.1895
	33.34	-0.341797	33.24	-0.417969	33.34	0.00390625		33.34	-0.0966797	33.34	5.71777	33.34	62.0996		33.34	-1.27539	33.34	-2.08887	33.34	-30.9785
	33.44	-0.428711	33.34	-0.258789	33.44	0.182617		33.44	-0.239258	33.44	5.68262	33.44	61.8369		33.44	-1.0459	33.44	-2.22168	33.44	-31.1943
	33.54	-0.561523	33.44	-0.236328	33.54	0.0537109		33.54	-0.0107422	33.54	5.39746	33.54	62.0273		33.54	-1.22266	33.54	-2.1084	33.54	-31.2207
	33.64	-0.359375	33.54	-0.31543	33.64	-0.0136719		33.64	-0.00683594	33.64	5.58594	33.64	62.2129		33.64	-1.22949	33.64	-2.17969	33.64	-31.3018
	33.74	-0.357422	33.64	-0.415039	33.74	0.186523		33.74	0.0537109	33.74	5.71484	33.74	62.2607		33.74	-1.30371	33.74	-2.31055	33.74	-31.1582
	33.84	-0.598633	33.74	-0.500977	33.84	0.0234375		33.84	-0.129883	33.84	5.49902	33.84	62.0469		33.84	-1.12988	33.84	-2.10352	33.84	-31.3184
	33.94	-0.344727	33.84	-0.263672	33.94	0.12793		33.94	-0.174805	33.94	5.60938	33.94	62.0371		33.94	-1.2334	33.94	-2.10059	33.94	-31.3027
	34.04	-0.527344	33.94	-0.289063	34.04	-0.03125		34.04	-0.0703125	34.04	5.82031	34.04	62.1064		34.04	-1.34277	34.04	-2.31738	34.04	-31.3145
	34.14	-0.474609	34.04	-0.12207	34.14	-0.0273438		34.14	-0.194336	34.14	5.56934	34.14	62.1895		34.14	-1.01074	34.14	-2.29102	34.14	-31.3447
	34.24	-0.404297	34.14	-0.282227	34.24	-0.03125		34.24	-0.163086	34.24	5.71289	34.24	62.0762		34.24	-1.33398	34.24	-2.39648	34.24	-31.7129
	34.34	-0.595703	34.24	-0.415039	34.34	-0.142578		34.34	-0.0507813	34.34	5.61133	34.34	61.9561		34.34	-1.20508	34.34	-2.25586	34.34	-31.6045
	34.44	-0.490234	34.34	-0.527344	34.44	-0.0722656		34.44	0.00683594	34.44	5.58691	34.44	61.9629		34.44	-1.00098	34.44	-2.34961	34.44	-31.7598
	34.54	-0.478516	34.44	-0.383789	34.54	0.193359		34.54	-0.078125	34.54	5.93848	34.54	62.084		34.54	-1.28223	34.54	-2.2998	34.54	-31.7129
	34.64	-0.322266	34.54	-0.225586	34.64	0.228516		34.64	-0.255859	34.64	5.45801	34.64	62.1094		34.64	-1.26465	34.64	-2.30762	34.64	-31.6875
	34.74	-0.40918	34.64	-0.398438	34.74	-0.0478516		34.74	0.109375	34.74	5.72559	34.74	62.2451		34.74	-1.22266	34.74	-2.33008	34.74	-31.9678
	34.84	-0.547852	34.74	-0.363281	34.84	0.123047		34.84	-0.00292969	34.84	5.95117	34.84	61.8604		34.84	-1.04102	34.84	-2.34961	34.84	-31.8301
	34.94	-0.241211	34.84	-0.485352	34.94	0.00292969		34.94	-0.230469	34.94	5.68262	34.94	62.1738		34.94	-1.09961	34.94	-2.38574	34.94	-31.8311
	35.04	-0.243164	34.94	-0.260742	35.04	-0.0986328		35.04	-0.212891	35.04	5.66895	35.04	61.8877		35.04	-1.2334	35.04	-2.1123	35.04	-31.918
	35.14	-0.399414	35.04	-0.266602	35.14	-0.000976563		35.14	-0.211914	35.14	5.54004	35.14	62.0137		35.14	-1.43457	35.14	-2.27539	35.14	-32.0762
	35.24	-0.341797	35.14	-0.473633	35.24	-0.0820313		35.24	-0.0810547	35.24	5.56934	35.24	62.2734		35.24	-1.24707	35.24	-2.35938	35.24	-31.8809
	35.34	-0.319336	35.24	-0.405273	35.34	-0.00390625		35.34	-0.205078	35.34	6.06055	35.34	62.1309		35.34	-1.08887	35.34	-2.34961	35.34	-31.9844
	35.44	-0.369141	35.34	-0.253906	35.44	-0.116211		35.44	-0.330078	35.44	5.74023	35.44	62.1309		35.44	-1.36328	35.44	-2.45801	35.44	-31.9941
	35.54	-0.371094	35.44	-0.366211	35.54	-0.212891		35.54	0.03125	35.54	5.47949	35.54	62.3203		35.54	-1.25977	35.54	-2.48145	35.54	-31.9277
	35.64	-0.366211	35.54	-0.44043	35.64	0.0976563		35.64	-0.189453	35.64	5.8584	35.64	62.3027		35.64	-1.2998	35.64	-2.35156	35.64	-31.8174
	35.74	-0.365234	35.64	-0.606445	35.74	0.132813		35.74	-0.320313	35.74	5.91309	35.74	62.1445		35.74	-1.19531	35.74	-2.41113	35.74	-32.0156
	35.84	-0.462891	35.74	-0.362305	35.84	-0.132813		35.84	-0.181641	35.84	5.60352	35.84	62.334		35.84	-0.99707	35.84	-2.43555	35.84	-32.1172
	35.94	-0.490234	35.84	-0.44043	35.94	0.00878906		35.94	-0.196289	35.94	5.84668	35.94	62.3887		35.94	-1.04785	35.94	-2.34863	35.94	-31.999
	36.04	-0.433594	35.94	-0.470703	36.04	-0.210938		36.04	-0.290039	36.04	5.5498	36.04	62.3066		36.04	-1.14258	36.04	-2.47363	36.04	-32.0527
	36.14	-0.451172	36.04	-0.356445	36.14	0		36.14	-0.317383	36.14	5.71289	36.14	62.2227		36.14	-1.22656	36.14	-2.17871	36.14	-31.998
	36.24	-0.560547	36.14	-0.1875	36.24	0.0107422		36.24	-0.133789	36.24	5.79004	36.24	62.1191		36.24	-1.29199	36.24	-2.20508	36.24	-32.1191
	36.34	-0.435547	36.24	-0.3125	36.34	-0.0722656		36.34	-0.0849609	36.34	5.40527	36.34	62.4268		36.34	-1.44629	36.34	-2.13672	36.34	-32.1826
	36.44	-0.498047	36.34	-0.610352	36.44	0.0908203		36.44	-0.15625	36.44	5.68262	36.44	62.5566		36.44	-1.12695	36.44	-2.52051	36.44	-32.2324
	36.54	-0.532227	36.44	-0.477539	36.54	-0.0117188		36.54	-0.166992	36.54	5.55176	36.54	61.9863		36.54	-1.4248	36.54	-2.41602	36.54	-32.3965
	36.64	-0.521484	36.54	-0.331055	36.64	-0.0908203		36.64	-0.0527344	36.64	5.7373	36.64	62.1152		36.64	-1.34961	36.64	-2.39648	36.64	-32.3945
	36.74	-0.578125	36.64	-0.339844	36.74	-0.164063		36.74	-0.0166016	36.74	5.55273	36.74	62.2559		36.74	-1.31543	36.74	-2.47852	36.74	-32.2051
	36.84	-0.310547	36.74	-0.450195	36.84	-0.0898438		36.84	0.102539	36.84	5.69629	36.84	62.1689		36.84	-1.3877	36.84	-2.47559	36.84	-32.4404
	36.94	-0.439453	36.84	-0.37207	36.94	0.0175781		36.94	-0.117188	36.94	5.46973	36.94	62.1914		36.94	-1.39355	36.94	-2.5127	36.94	-33.3467
	37.04	-0.545898	36.94	-0.365234	37.04	-0.0224609		37.04	-0.303711	37.04	5.75	37.04	62.4678		37.04	-1.11035	37.04	-2.30664	37.04	-33.4463
	37.14	-0.541016	37.04	-0.415039	37.14	0.0136719		37.14	-0.0849609	37.14	5.65332	37.14	62.3145		37.14	-1.21777	37.14	-2.34766	37.14	-33.2559
	37.24	-0.371094	37.14	-0.44043	37.24	0.00585938		37.24	-0.341797	37.24	5.6377	37.24	61.959		37.24	-1.3418	37.24	-2.23535	37.24	-33.2363
	37.34	-0.417969	37.24	-0.482422	37.34	-0.236328		37.34	0.114258	37.34	5.66992	37.34	62.2344		37.34	-1.30371	37.34	-2.3252	37.34	-33.1924
	37.44	-0.352539	37.34	-0.385742	37.44	0.0898438		37.44	-0.334961	37.44	5.49707	37.44	62.3174		37.44	-1.28223	37.44	-2.37305	37.44	-33.2754
	37.54	-0.302734	37.44	-0.195313	37.54	0.015625		37.54	-0.15625	37.54	5.48828	37.54	62.2949		37.54	-1.33691	37.54	-2.33203	37.54	-33.4971
	37.64	-0.628906	37.54	-0.308594	37.64	0.0224609		37.64	0.108398	37.64	5.66699	37.64	62.3535		37.64	-1.21582	37.64	-2.12207	37.64	-33.5059
	37.74	-0.666992	37.64	-0.267578	37.74	0.0615234		37.74	-0.112305	37.74	5.50293	37.74	62.1934		37.74	-1.30957	37.74	-2.65332	37.74	-33.3867
	37.84	-0.708984	37.74	-0.333984	37.84	0.118164		37.84	-0.115234	37.84	5.2959	37.84	62.2646		37.84	-1.30762	37.84	-2.41699	37.84	-33.4551
	37.94	-0.511719	37.84	-0.52832	37.94	-0.0693359		37.94	-0.205078	37.94	5.13574	37.94	62.2012		37.94	-1.33984	37.94	-2.41211	37.94	-33.5166
	38.04	-0.458008	37.94	-0.489258	38.04	-0.0371094		38.04	-0.0976563	38.04	5.65137	38.04	62.2744		38.04	-1.16113	38.04	-2.42285	38.04	-33.4473
	38.14	-0.530273	38.04	-0.450195	38.14	0.195313		38.14	-0.0654297	38.14	5.84375	38.14	62.3945		38.14	-1.11816	38.14	-2.24023	38.14	-33.3926
	38.24	-0.625977	38.14	-0.624023	38.24	-0.130859		38.24	-0.224609	38.24	5.1084	38.24	62.3232		38.24	-1.26367	38.24	-2.34668	38.24	-33.498
	38.34	-0.522461	38.24	-0.480469	38.34	-0.144531		38.34	-0.374023	38.34	5.40234	38.34	62.708		38.34	-1.18262	38.34	-2.41992	38.34	-33.7422
	38.44	-0.456055	38.34	-0.485352	38.44	0.0517578		38.44	-0.382813	38.44	5.70703	38.44	62.3965		38.44	-1.22949	38.44	-2.17773	38.44	-33.4971
	38.54	-0.542969	38.44	-0.548828	38.54	-0.015625		38.54	-0.237305	38.54	5.57324	38.54	62.5566		38.54	-1.31641	38.54	-2.65527	38.54	-33.4893
	38.64	-0.844727	38.54	-0.498047	38.64	-0.231445		38.64	-0.263672	38.64	5.53809	38.64	62.417		38.64	-1.08105	38.64	-2.54883	38.64	-33.7842
	38.74	-0.693359	38.64	-0.537109	38.74	-0.125		38.74	-0.436523	38.74	5.54395	38.74	62.4961		38.74	-1.1416	38.74	-2.3125	38.74	-33.8262
	38.84	-0.576172	38.74	-0.324219	38.84	-0.0859375		38.84	-0.209961	38.84	5.72461	38.84	62.4629		38.84	-1.33008	38.84	-2.53711	38.84	-33.5488
	38.94	-0.666992	38.84	-0.524414	38.94	0.09375		38.94	-0.334961	38.94	5.67188	38.94	62.3398		38.94	-1.2832	38.94	-2.49414	38.94	-33.7559
	39.04	-0.696289	38.94	-0.21582	39.04	-0.015625		39.04	-0.197266	39.04	5.57422	39.04	62.6494		39.04	-1.30762	39.04	-2.51367	39.04	-33.623
	39.14	-0.570313	39.04	-0.373047	39.14	-0.0722656		39.14	-0.292969	39.14	5.44727	39.14	62.5088		39.14	-1.44434	39.14	-2.28906	39.14	-33.7852
	39.24	-0.706055	39.14	-0.412109	39.24	-0.12207		39.24	-0.34668	39.24	5.45996	39.24	62.5215		39.24	-1.31543	39.24	-2.18848	39.24	-34.042
	39.34	-0.540039	39.24	-0.270508	39.34	-0.0546875		39.34	-0.268555	39.34	5.45605	39.34	62.3467		39.34	-1.28906	39.34	-2.45313	39.34	-33.8486
	39.44	-0.660156	39.34	-0.220703	39.44	-0.0478516		39.44	-0.196289	39.44	5.71387	39.44	62.3643		39.44	-1.50488	39.44	-2.53418	39.44	-33.8857
	39.54	-0.459961	39.44	-0.168945	39.54	0.00292969		39.54	-0.25293	39.54	5.63379	39.54	62.5596		39.54	-1.36035	39.54	-2.4209	39.54	-34.1025
	39.64	-0.633789	39.54	-0.325195	39.64	-0.0761719		39.64	-0.141602	39.64	5.66309	39.64	62.3652		39.64	-1.41895	39.64	-2.33984	39.64	-34.1455
	39.74	-0.602539	39.64	-0.411133	39.74	-0.270508		39.74	-0.149414	39.74	5.74512	39.74	62.5098		39.74	-1.34375	39.74	-2.33496	39.74	-33.9092
	39.84	-0.648438	39.74	-0.416992	39.84	-0.191406		39.84	-0.25	39.84	5.57129	39.84	62.5205		39.84	-1.47852	39.84	-2.42383	39.84	-34.2129
	39.94	-0.545898	39.84	-0.339844	39.94	-0.0273438		39.94	-0.357422	39.94	5.50488	39.94	62.6338		39.94	-1.19043	39.94	-2.54297	39.94	-34.1064
	40.04	-0.569336	39.94	-0.516602	40.04	-0.161133		40.04	-0.209961	40.04	5.59082	40.04	62.4766		40.04	-1.36621	40.04	-2.55664	40.04	-33.9326
	40.14	-0.482422	40.04	-0.299805	40.14	-0.0898438		40.14	-0.348633	40.14	5.56836	40.14	62.4121		40.14	-1.37109	40.14	-2.43555	40.14	-33.9912
	40.24	-0.689453	40.14	-0.385742	40.24	-0.110352		40.24	-0.198242	40.24	5.20313	40.24	62.1328		40.24	-1.34082	40.24	-2.52832	40.24	-34.084
	40.34	-0.771484	40.24	-0.430664	40.34	0.00390625		40.34	-0.176758	40.34	5.51855	40.34	62.4883		40.34	-1.24805	40.34	-2.53223	40.34	-34.0859
	40.44	-0.378906	40.34	-0.454102	40.44	-0.250977		40.44	-0.28125	40.44	5.53223	40.44	62.4004		40.44	-1.12305	40.44	-2.40918	40.44	-34.0469
	40.54	-0.543945	40.44	-0.34082	40.54	-0.0605469		40.54	-0.370117	40.54	5.40137	40.54	62.665		40.54	-1.14746	40.54	-2.25586	40.54	-33.8955
	40.64	-0.550781	40.54	-0.348633	40.64	-0.0732422		40.64	-0.333008	40.64	5.63281	40.64	62.5371		40.64	-1.30566	40.64	-2.3877	40.64	-34.0469
	40.74	-0.510742	40.64	-0.461914	40.74	-0.113281		40.74	-0.31543	40.74	5.54395	40.74	62.3545		40.74	-1.46191	40.74	-2.26367	40.74	-34.1748
	40.84	-0.494141	40.74	-0.410156	40.84	-0.176758		40.84	-0.230469	40.84	5.37598	40.84	62.5449		40.84	-1.51563	40.84	-2.31641	40.84	-33.9248
	40.94	-0.547852	40.84	-0.25293	40.94	-0.0498047		40.94	-0.182617	40.94	5.44043	40.94	62.3613		40.94	-1.36035	40.94	-2.48633	40.94	-33.7891
	41.04	-0.601563	40.94	-0.505859	41.04	-0.0537109		41.04	-0.399414	41.04	5.46973	41.04	62.4004		41.04	-1.52246	41.04	-2.38965	41.04	-34.1348
	41.14	-0.46875	41.04	-0.501953	41.14	-0.246094		41.14	-0.291016	41.14	5.67969	41.14	62.3379		41.14	-1.31445	41.14	-2.34082	41.14	-34.0859
	41.24	-0.575195	41.14	-0.431641	41.24	-0.0976563		41.24	-0.12793	41.24	5.30762	41.24	62.3945		41.24	-1.5459	41.24	-2.41699	41.24	-34.0674
	41.34	-0.580078	41.24	-0.398438	41.34	-0.0322266		41.34	-0.491211	41.34	5.36328	41.34	62.4492		41.34	-1.53809	41.34	-2.45215	41.34	-34.0156
	41.44	-0.587891	41.34	-0.369141	41.44	-0.179688		41.44	-0.415039	41.44	5.2334	41.44	62.5459		41.44	-1.5127	41.44	-2.50586	41.44	-34.0176
	41.54	-0.53418	41.44	-0.363281	41.54	-0.0585938		41.54	-0.44043	41.54	5.57422	41.54	62.4668		41.54	-1.48926	41.54	-2.40332	41.54	-33.9824
	41.64	-0.646484	41.54	-0.494141	41.64	0.0195313		41.64	-0.188477	41.64	5.62598	41.64	62.3418		41.64	-1.42969	41.64	-2.50195	41.64	-34.1699
	41.74	-0.617188	41.64	-0.329102	41.74	-0.268555		41.74	-0.289063	41.74	5.62207	41.74	62.3213		41.74	-1.50977	41.74	-2.49609	41.74	-34.1523
	41.84	-0.673828	41.74	-0.357422	41.84	-0.119141		41.84	-0.224609	41.84	5.62012	41.84	62.4756		41.84	-1.40723	41.84	-2.61621	41.84	-34.3691
	41.94	-0.603516	41.84	-0.425781	41.94	-0.131836		41.94	-0.376953	41.94	5.60547	41.94	62.4219		41.94	-1.48633	41.94	-2.41602	41.94	-34.4277
	42.04	-0.649414	41.94	-0.275391	42.04	-0.3125		42.04	-0.350586	42.04	5.37793	42.04	62.3457		42.04	-1.56543	42.04	-2.32813	42.04	-34.2139
	42.14	-0.655273	42.04	-0.353516	42.14	-0.140625		42.14	-0.311523	42.14	5.24023	42.14	62.2129		42.14	-1.36816	42.14	-2.42383	42.14	-34.2051
	42.24	-0.498047	42.14	-0.258789	42.24	-0.103516		42.24	-0.516602	42.24	5.34082	42.24	62.2324		42.24	-1.49121	42.24	-2.3291	42.24	-34.2871
	42.34	-0.544922	42.24	-0.415039	42.34	-0.505859		42.34	-0.743164	42.34	5.69922	42.34	62.5078		42.34	-1.48926	42.34	-2.42383	42.34	-34.3086
	42.44	-0.766602	42.34	-0.470703	42.44	-0.361328		42.44	-0.486328	42.44	5.67871	42.44	62.583		42.44	-1.43262	42.44	-2.58691	42.44	-34.2275
	42.54	-0.666992	42.44	-0.219727	42.54	0.0117188		42.54	-0.525391	42.54	5.46875	42.54	62.499		42.54	-1.45215	42.54	-2.58887	42.54	-34.376
	42.64	-0.623047	42.54	-0.69043	42.64	-0.226563		42.64	-0.59668	42.64	5.26367	42.64	62.2656		42.64	-1.35059	42.64	-2.57422	42.64	-34.127
	42.74	-0.398438	42.64	-0.399414	42.74	-0.0429688		42.74	-0.185547	42.74	5.2041	42.74	62.5049		42.74	-1.37012	42.74	-2.47461	42.74	-34.3281
	42.84	-0.633789	42.74	-0.464844	42.84	-0.24707		42.84	-0.529297	42.84	5.58105	42.84	62.3887		42.84	-1.47949	42.84	-2.61035	42.84	-34.3779
	42.94	-0.643555	42.84	-0.383789	42.94	-0.118164		42.94	-0.485352	42.94	5.33496	42.94	62.6582		42.94	-1.43945	42.94	-2.61426	42.94	-34.3613
	43.04	-0.410156	42.94	-0.400391	43.04	-0.231445		43.04	-0.260742	43.04	5.3916	43.04	62.6191		43.04	-1.32422	43.04	-2.31055	43.04	-34.501
	43.14	-0.417969	43.04	-0.208008	43.14	-0.179688		43.14	-0.28418	43.14	5.4209	43.14	62.248		43.14	-1.4082	43.14	-2.58203	43.14	-34.5869
	43.24	-0.527344	43.14	-0.410156	43.24	-0.112305		43.24	-0.410156	43.24	5.29492	43.24	62.3779		43.24	-1.53418	43.24	-2.24512	43.24	-34.5225
	43.34	-0.496094	43.24	-0.353516	43.34	-0.0839844		43.34	-0.304688	43.34	5.6123	43.34	62.4775		43.34	-1.67773	43.34	-2.52539	43.34	-34.6172
	43.44	-0.642578	43.34	-0.548828	43.44	-0.25293		43.44	-0.267578	43.44	5.22461	43.44	62.6152		43.44	-1.45215	43.44	-2.49512	43.44	-34.6279
	43.54	-0.525391	43.44	-0.282227	43.54	-0.298828		43.54	-0.341797	43.54	5.26953	43.54	62.7041		43.54	-1.46582	43.54	-2.44336	43.54	-34.5684
	43.64	-0.532227	43.54	-0.229492	43.64	-0.326172		43.64	-0.34375	43.64	5.18945	43.64	62.4658		43.64	-1.41016	43.64	-2.35742	43.64	-34.8389
	43.74	-0.75	43.64	-0.337891	43.74	-0.0537109		43.74	-0.476563	43.74	5.37012	43.74	62.5723		43.74	-1.38965	43.74	-2.42969	43.74	-34.8281
	43.84	-0.541992	43.74	-0.414063	43.84	-0.115234		43.84	-0.230469	43.84	5.18555	43.84	62.5605		43.84	-1.41504	43.84	-2.42285	43.84	-34.9033
	43.94	-0.733398	43.84	-0.243164	43.94	-0.125977		43.94	-0.327148	43.94	5.12793	43.94	62.3682		43.94	-1.55469	43.94	-2.52539	43.94	-34.9092
	44.04	-0.708984	43.94	-0.526367	44.04	-0.248047		44.04	-0.336914	44.04	5.25684	44.04	62.4004		44.04	-1.52539	44.04	-2.60742	44.04	-34.6553
	44.14	-0.819336	44.04	-0.490234	44.14	-0.129883		44.14	-0.426758	44.14	5.24707	44.14	62.4268		44.14	-1.43945	44.14	-2.49805	44.14	-34.7559
	44.24	-0.370117	44.14	-0.658203	44.24	-0.046875		44.24	-0.291992	44.24	5.49902	44.24	62.6738		44.24	-1.29492	44.24	-2.52344	44.24	-34.8818
	44.34	-0.503906	44.24	-0.574219	44.34	-0.217773		44.34	-0.522461	44.34	5.33594	44.34	62.5088		44.34	-1.46777	44.34	-2.50781	44.34	-34.8447
	44.44	-0.428711	44.34	-0.459961	44.44	-0.179688		44.44	-0.389648	44.44	5.37109	44.44	62.248		44.44	-1.5332	44.44	-2.43164	44.44	-34.7871
	44.54	-0.838867	44.44	-0.49707	44.54	-0.185547		44.54	-0.584961	44.54	5.29102	44.54	62.4268		44.54	-1.49902	44.54	-2.51758	44.54	-34.8555
	44.64	-0.602539	44.54	-0.397461	44.64	-0.139648		44.64	-0.535156	44.64	5.49512	44.64	62.6094		44.64	-1.35254	44.64	-2.51758	44.64	-34.873
	44.74	-0.821289	44.64	-0.498047	44.74	-0.402344		44.74	-0.535156	44.74	5.42578	44.74	62.4463		44.74	-1.65234	44.74	-2.45508	44.74	-34.8076
	44.84	-0.826172	44.74	-0.360352	44.84	-0.0888672		44.84	-0.5625	44.84	5.27637	44.84	62.3887		44.84	-1.63281	44.84	-2.5166	44.84	-34.8359
	44.94	-0.679688	44.84	-0.574219	44.94	0.0146484		44.94	-0.291016	44.94	5.3877	44.94	62.4521		44.94	-1.32324	44.94	-2.36523	44.94	-34.8252
	45.04	-0.679688	44.94	-0.436523	45.04	-0.161133		45.04	-0.503906	45.04	5.375	45.04	62.7705		45.04	-1.42676	45.04	-2.48828	45.04	-34.9639
	45.14	-0.726563	45.04	-0.405273	45.14	-0.249023		45.14	-0.545898	45.14	5.55273	45.14	62.707		45.14	-1.76758	45.14	-2.69629	45.14	-34.9531
	45.24	-0.642578	45.14	-0.360352	45.24	-0.222656		45.24	-0.625977	45.24	5.58594	45.24	62.5547		45.24	-1.48633	45.24	-2.58203	45.24	-35.0693
	45.34	-0.548828	45.24	-0.314453	45.34	-0.324219		45.34	-0.354492	45.34	5.38672	45.34	62.6299		45.34	-1.41211	45.34	-2.44141	45.34	-35.0195
	45.44	-0.587891	45.34	-0.40332	45.44	-0.179688		45.44	-0.233398	45.44	5.33887	45.44	62.3613		45.44	-1.48242	45.44	-2.4082	45.44	-34.9824
	45.54	-0.753906	45.44	-0.450195	45.54	-0.28418		45.54	-0.332031	45.54	5.50586	45.54	62.4854		45.54	-1.39941	45.54	-2.54102	45.54	-35.2813
	45.64	-0.637695	45.54	-0.427734	45.64	-0.0625		45.64	-0.628906	45.64	5.40918	45.64	62.6533		45.64	-1.52637	45.64	-2.6416	45.64	-35.333
	45.74	-0.580078	45.64	-0.519531	45.74	-0.0878906		45.74	-0.673828	45.74	5.41602	45.74	62.5449		45.74	-1.80957	45.74	-2.66406	45.74	-35.4863
	45.84	-0.729492	45.74	-0.282227	45.84	-0.146484		45.84	-0.53418	45.84	5.31738	45.84	62.457		45.84	-1.56934	45.84	-2.63477	45.84	-35.5752
	45.94	-0.532227	45.84	-0.352539	45.94	-0.0742188		45.94	-0.34668	45.94	5.40234	45.94	62.748		45.94	-1.54395	45.94	-2.65723	45.94	-35.6924
	46.04	-0.336914	45.94	-0.474609	46.04	-0.282227		46.04	-0.433594	46.04	5.18359	46.04	62.5947		46.04	-1.41113	46.04	-2.46484	46.04	-35.749
	46.14	-0.587891	46.04	-0.462891	46.14	-0.207031		46.14	-0.364258	46.14	5.57617	46.14	62.6836		46.14	-1.44824	46.14	-2.50195	46.14	-35.5674
	46.24	-0.415039	46.14	-0.604492	46.24	-0.397461		46.24	-0.629883	46.24	5.47363	46.24	62.5264		46.24	-1.50293	46.24	-2.55371	46.24	-35.71
	46.34	-0.688477	46.24	-0.470703	46.34	-0.385742		46.34	-0.389648	46.34	5.29688	46.34	62.5518		46.34	-1.37793	46.34	-2.61621	46.34	-35.8271
	46.44	-0.475586	46.34	-0.322266	46.44	-0.342773		46.44	-0.754883	46.44	5.1748	46.44	62.7715		46.44	-1.38477	46.44	-2.63672	46.44	-35.8438
	46.54	-0.59668	46.44	-0.516602	46.54	-0.0742188		46.54	-0.725586	46.54	5.42773	46.54	62.7627		46.54	-1.3291	46.54	-2.54004	46.54	-35.7568
	46.64	-0.392578	46.54	-0.452148	46.64	-0.297852		46.64	-0.560547	46.64	5.20801	46.64	62.5303		46.64	-1.44434	46.64	-2.62793	46.64	-35.9473
	46.74	-0.700195	46.64	-0.408203	46.74	-0.129883		46.74	-0.452148	46.74	5.41211	46.74	62.5137		46.74	-1.46973	46.74	-2.66992	46.74	-35.9092
	46.84	-0.604492	46.74	-0.370117	46.84	-0.206055		46.84	-0.40625	46.84	5.44434	46.84	62.4502		46.84	-1.44043	46.84	-2.79688	46.84	-35.791
	46.94	-0.571289	46.84	-0.584961	46.94	-0.152344		46.94	-0.663086	46.94	5.35156	46.94	62.7207		46.94	-1.41797	46.94	-2.64648	46.94	-35.8252
	47.04	-0.584961	46.94	-0.573242	47.04	-0.25		47.04	-0.527344	47.04	5.48633	47.04	62.5449		47.04	-1.50879	47.04	-2.55176	47.04	-35.8184
	47.14	-0.697266	47.04	-0.458008	47.14	-0.446289		47.14	-0.617188	47.14	5.32129	47.14	62.6572		47.14	-1.44629	47.14	-2.62695	47.14	-35.8604
	47.24	-0.445313	47.14	-0.454102	47.24	-0.239258		47.24	-0.457031	47.24	5.43945	47.24	62.7051		47.24	-1.43164	47.24	-2.58691	47.24	-36.0059
	47.34	-0.658203	47.24	-0.395508	47.34	-0.175781		47.34	-0.47168	47.34	5.38574	47.34	62.5098		47.34	-1.60645	47.34	-2.41211	47.34	-35.7764
	47.44	-0.712891	47.34	-0.516602	47.44	-0.171875		47.44	-0.429688	47.44	5.33887	47.44	62.7383		47.44	-1.63379	47.44	-2.39941	47.44	-36.0752
	47.54	-0.631836	47.44	-0.560547	47.54	-0.371094		47.54	-0.582031	47.54	5.36328	47.54	62.6895		47.54	-1.63379	47.54	-2.36523	47.54	-35.9063
	47.64	-0.675781	47.54	-0.287109	47.64	-0.335938		47.64	-0.479492	47.64	5.47168	47.64	62.6484		47.64	-1.53516	47.64	-2.43262	47.64	-36.2402
	47.74	-0.588867	47.64	-0.532227	47.74	-0.15918		47.74	-0.633789	47.74	5.43848	47.74	62.4395		47.74	-1.35938	47.74	-2.60547	47.74	-36.2871
	47.84	-0.624023	47.74	-0.545898	47.84	-0.395508		47.84	-0.573242	47.84	5.30762	47.84	62.6318		47.84	-1.58789	47.84	-2.55957	47.84	-36.3955
	47.94	-0.510742	47.84	-0.352539	47.94	-0.331055		47.94	-0.479492	47.94	5.39258	47.94	62.6553		47.94	-1.40918	47.94	-2.66797	47.94	-36.6172
	48.04	-0.560547	47.94	-0.425781	48.04	-0.167969		48.04	-0.655273	48.04	5.19727	48.04	62.4463		48.04	-1.53027	48.04	-2.54883	48.04	-36.6514
	48.14	-0.730469	48.04	-0.399414	48.14	-0.0771484		48.14	-0.213867	48.14	5.41699	48.14	62.5713		48.14	-1.57715	48.14	-2.51074	48.14	-36.5693
	48.24	-0.573242	48.14	-0.408203	48.24	-0.210938		48.24	-0.525391	48.24	5.55762	48.24	62.7666		48.24	-1.69141	48.24	-2.81055	48.24	-36.626
	48.34	-0.541016	48.24	-0.59082	48.34	-0.103516		48.34	-0.319336	48.34	5.53027	48.34	62.6641		48.34	-1.49219	48.34	-2.58203	48.34	-36.7441
	48.44	-0.663086	48.34	-0.488281	48.44	-0.224609		48.44	-0.462891	48.44	5.52344	48.44	62.6504		48.44	-1.18164	48.44	-2.50586	48.44	-36.7793
	48.54	-0.749023	48.44	-0.518555	48.54	-0.245117		48.54	-0.355469	48.54	5.62891	48.54	62.8086		48.54	-1.56152	48.54	-2.43066	48.54	-36.7695
	48.64	-0.574219	48.54	-0.508789	48.64	-0.475586		48.64	-0.222656	48.64	5.59961	48.64	62.7832		48.64	-1.45215	48.64	-2.56738	48.64	-36.6494
	48.74	-0.607422	48.64	-0.398438	48.74	-0.386719		48.74	-0.370117	48.74	5.44238	48.74	62.7715		48.74	-1.51758	48.74	-2.45117	48.74	-36.7793
	48.84	-0.544922	48.74	-0.664063	48.84	-0.470703		48.84	-0.515625	48.84	5.41113	48.84	62.7461		48.84	-1.45313	48.84	-2.7041	48.84	-36.8965
	48.94	-0.533203	48.84	-0.578125	48.94	-0.324219		48.94	-0.449219	48.94	5.34668	48.94	62.709		48.94	-1.41406	48.94	-2.75	48.94	-36.8184
	49.04	-0.693359	48.94	-0.563477	49.04	-0.34082		49.04	-0.580078	49.04	5.08789	49.04	62.6318		49.04	-1.72949	49.04	-2.59961	49.04	-36.8857
	49.14	-0.783203	49.04	-0.553711	49.14	-0.200195		49.14	-0.630859	49.14	5.22656	49.14	62.9219		49.14	-1.53027	49.14	-2.60352	49.14	-36.9189
	49.24	-0.49707	49.14	-0.609375	49.24	-0.261719		49.24	-0.600586	49.24	5.4668	49.24	62.793		49.24	-1.65234	49.24	-2.83691	49.24	-36.9238
	49.34	-0.575195	49.24	-0.443359	49.34	-0.335938		49.34	-0.651367	49.34	5.58984	49.34	62.7949		49.34	-1.49512	49.34	-2.64063	49.34	-36.8525
	49.44	-0.572266	49.34	-0.445313	49.44	-0.291992		49.44	-0.621094	49.44	5.34277	49.44	62.6816		49.44	-1.55078	49.44	-2.69141	49.44	-36.8623
	49.54	-0.722656	49.44	-0.477539	49.54	-0.359375		49.54	-0.392578	49.54	5.17188	49.54	62.5957		49.54	-1.67188	49.54	-2.68066	49.54	-36.9512
	49.64	-0.65918	49.54	-0.8125	49.64	-0.37207		49.64	-0.519531	49.64	5.3623	49.64	62.6426		49.64	-1.57813	49.64	-2.6123	49.64	-36.8535
	49.74	-0.663086	49.64	-0.350586	49.74	-0.148438		49.74	-0.354492	49.74	5.33496	49.74	62.5918		49.74	-1.90137	49.74	-2.51563	49.74	-37.0332
	49.84	-0.726563	49.74	-0.348633	49.84	-0.204102		49.84	-0.366211	49.84	5.52832	49.84	62.7354		49.84	-1.50488	49.84	-2.7041	49.84	-37.1328
	49.94	-0.739258	49.84	-0.506836	49.94	-0.0302734		49.94	-0.356445	49.94	5.42773	49.94	62.8115		49.94	-1.45605	49.94	-2.6543	49.94	-37.0615
	50.04	-0.666016	49.94	-0.52832	50.04	-0.0810547		50.04	-0.670898	50.04	5.24902	50.04	62.6943		50.04	-1.63184	50.04	-2.76758	50.04	-37.0313
	50.14	-0.633789	50.04	-0.474609	50.14	-0.333984		50.14	-0.75293	50.14	5.30176	50.14	62.6973		50.14	-1.78809	50.14	-3.02832	50.14	-36.8467
	50.24	-0.628906	50.14	-0.459961	50.24	-0.264648		50.24	-0.579102	50.24	5.33496	50.24	62.8457		50.24	-1.53809	50.24	-2.64941	50.24	-36.9258
	50.34	-0.838867	50.24	-0.657227	50.34	-0.239258		50.34	-0.694336	50.34	5.53516	50.34	62.873		50.34	-1.57129	50.34	-2.58984	50.34	-36.8789
	50.44	-0.650391	50.34	-0.442383	50.44	-0.164063		50.44	-0.428711	50.44	5.28711	50.44	62.8066		50.44	-1.49609	50.44	-2.63867	50.44	-36.9375
	50.54	-0.55957	50.44	-0.547852	50.54	-0.1875		50.54	-0.396484	50.54	5.48633	50.54	62.583		50.54	-1.68848	50.54	-2.50098	50.54	-37.166
	50.64	-0.610352	50.54	-0.438477	50.64	-0.0878906		50.64	-0.5	50.64	5.58691	50.64	62.7451		50.64	-1.63965	50.64	-2.58789	50.64	-37.1445
	50.74	-0.80957	50.64	-0.436523	50.74	-0.265625		50.74	-0.514648	50.74	5.18164	50.74	62.6943		50.74	-1.70117	50.74	-2.86035	50.74	-37.1172
	50.84	-0.658203	50.74	-0.53418	50.84	-0.395508		50.84	-0.515625	50.84	5.51465	50.84	62.8936		50.84	-1.6123	50.84	-2.71289	50.84	-36.9414
	50.94	-0.571289	50.84	-0.62207	50.94	-0.222656		50.94	-0.576172	50.94	5.25488	50.94	62.9092		50.94	-1.56055	50.94	-2.66602	50.94	-37.0518
	51.04	-0.539063	50.94	-0.617188	51.04	-0.313477		51.04	-0.671875	51.04	5.5752	51.04	62.749		51.04	-1.66016	51.04	-2.57324	51.04	-37.0996
	51.14	-0.472656	51.04	-0.576172	51.14	-0.328125		51.14	-0.582031	51.14	5.1123	51.14	62.4209		51.14	-1.6582	51.14	-2.64648	51.14	-37.1045
	51.24	-0.658203	51.14	-0.402344	51.24	-0.270508		51.24	-0.498047	51.24	5.37402	51.24	62.7207		51.24	-1.61328	51.24	-2.64453	51.24	-37.0488
	51.34	-0.620117	51.24	-0.566406	51.34	-0.375		51.34	-0.248047	51.34	5.43555	51.34	62.7715		51.34	-1.67383	51.34	-2.76758	51.34	-37.2207
	51.44	-0.574219	51.34	-0.708008	51.44	-0.349609		51.44	-0.478516	51.44	4.99902	51.44	62.4619		51.44	-1.4873	51.44	-2.66211	51.44	-36.9854
	51.54	-0.744141	51.44	-0.418945	51.54	-0.25		51.54	-0.411133	51.54	5.12402	51.54	62.4629		51.54	-1.69824	51.54	-2.5752	51.54	-36.9707
	51.64	-0.616211	51.54	-0.735352	51.64	-0.314453		51.64	-0.59668	51.64	5.19043	51.64	62.6182		51.64	-1.45801	51.64	-2.72461	51.64	-37.1318
	51.74	-0.652344	51.64	-0.463867	51.74	-0.488281		51.74	-0.710938	51.74	5.45996	51.74	62.5273		51.74	-1.64063	51.74	-2.53223	51.74	-37.1377
	51.84	-0.553711	51.74	-0.266602	51.84	-0.207031		51.84	-0.479492	51.84	5.36523	51.84	62.5752		51.84	-1.5791	51.84	-2.53223	51.84	-37.5596
	51.94	-0.555664	51.84	-0.668945	51.94	-0.354492		51.94	-0.625977	51.94	5.26465	51.94	62.6729		51.94	-1.73926	51.94	-2.77246	51.94	-37.5527
	52.04	-0.772461	51.94	-0.487305	52.04	-0.392578		52.04	-0.407227	52.04	5.1416	52.04	62.5225		52.04	-1.57813	52.04	-2.7832	52.04	-37.3438
	52.14	-0.581055	52.04	-0.636719	52.14	-0.464844		52.14	-0.662109	52.14	5.36816	52.14	62.458		52.14	-1.55957	52.14	-2.66602	52.14	-37.2695
	52.24	-0.44043	52.14	-0.375977	52.24	-0.466797		52.24	-0.385742	52.24	5.25488	52.24	62.666		52.24	-1.45215	52.24	-2.64648	52.24	-37.3398
	52.34	-0.482422	52.24	-0.265625	52.34	-0.155273		52.34	-0.709961	52.34	5.28418	52.34	62.6465		52.34	-1.78906	52.34	-2.59375	52.34	-37.4473
	52.44	-0.446289	52.34	-0.395508	52.44	-0.239258		52.44	-0.629883	52.44	5.53223	52.44	62.7178		52.44	-1.71191	52.44	-2.61719	52.44	-37.4951
	52.54	-0.552734	52.44	-0.522461	52.54	-0.448242		52.54	-0.709961	52.54	5.21387	52.54	62.5996		52.54	-1.72656	52.54	-2.7041	52.54	-37.3535
	52.64	-0.472656	52.54	-0.397461	52.64	-0.275391		52.64	-0.697266	52.64	5.15527	52.64	62.9902		52.64	-1.65332	52.64	-2.83398	52.64	-37.3613
	52.74	-0.833008	52.64	-0.356445	52.74	-0.362305		52.74	-0.21582	52.74	5.10059	52.74	62.7881		52.74	-1.57813	52.74	-2.74414	52.74	-37.375
	52.84	-0.544922	52.74	-0.400391	52.84	-0.339844		52.84	-0.71875	52.84	5.2666	52.84	62.8906		52.84	-1.76465	52.84	-2.69336	52.84	-37.5303
	52.94	-0.697266	52.84	-0.443359	52.94	-0.410156		52.94	-0.671875	52.94	5.13574	52.94	62.7627		52.94	-1.74023	52.94	-2.74512	52.94	-37.6563
	53.04	-0.748047	52.94	-0.476563	53.04	-0.389648		53.04	-0.725586	53.04	5.19824	53.04	62.7598		53.04	-1.75684	53.04	-2.72461	53.04	-37.6406
	53.14	-0.764648	53.04	-0.453125	53.14	-0.292969		53.14	-0.649414	53.14	5.34277	53.14	62.7686		53.14	-1.71289	53.14	-2.75195	53.14	-37.498
	53.24	-0.619141	53.14	-0.325195	53.24	-0.234375		53.24	-0.561523	53.24	5.52051	53.24	62.5967		53.24	-1.62793	53.24	-2.90918	53.24	-37.6387
	53.34	-0.870117	53.24	-0.641602	53.34	-0.404297		53.34	-0.597656	53.34	5.0752	53.34	62.8105		53.34	-1.73828	53.34	-2.70313	53.34	-37.5518
	53.44	-0.6875	53.34	-0.525391	53.44	-0.251953		53.44	-0.354492	53.44	5.12012	53.44	62.999		53.44	-1.71875	53.44	-2.76953	53.44	-37.5859
	53.54	-0.737305	53.44	-0.50293	53.54	-0.4375		53.54	-0.626953	53.54	5.30273	53.54	62.9014		53.54	-1.90234	53.54	-2.81543	53.54	-37.6309
	53.64	-0.703125	53.54	-0.472656	53.64	-0.243164		53.64	-0.644531	53.64	5.03418	53.64	62.707		53.64	-1.83301	53.64	-2.74902	53.64	-37.7227
	53.74	-0.701172	53.64	-0.408203	53.74	-0.642578		53.74	-0.799805	53.74	5.00391	53.74	62.7871		53.74	-1.68262	53.74	-2.82715	53.74	-37.6221
	53.84	-0.695313	53.74	-0.446289	53.84	-0.459961		53.84	-0.725586	53.84	5.30859	53.84	62.8965		53.84	-1.49316	53.84	-2.94141	53.84	-37.6211
	53.94	-0.462891	53.84	-0.606445	53.94	-0.535156		53.94	-0.487305	53.94	5.12988	53.94	62.8613		53.94	-1.59375	53.94	-2.77637	53.94	-37.666
	54.04	-0.361328	53.94	-0.661133	54.04	-0.394531		54.04	-0.742188	54.04	4.9668	54.04	62.6904		54.04	-1.57813	54.04	-3.00879	54.04	-37.6729
	54.14	-0.797852	54.04	-0.332031	54.14	-0.34082		54.14	-0.824219	54.14	4.87012	54.14	62.9639		54.14	-1.7168	54.14	-2.92676	54.14	-37.5342
	54.24	-0.876953	54.14	-0.488281	54.24	-0.486328		54.24	-0.726563	54.24	5.1709	54.24	62.7598		54.24	-1.55762	54.24	-2.8457	54.24	-37.3301
	54.34	-0.869141	54.24	-0.654297	54.34	-0.248047		54.34	-0.90332	54.34	5.16016	54.34	62.6631		54.34	-1.76172	54.34	-2.67969	54.34	-37.6875
	54.44	-0.696289	54.34	-0.672852	54.44	-0.375		54.44	-0.922852	54.44	5.00684	54.44	62.9326		54.44	-1.49902	54.44	-2.71094	54.44	-37.5723
	54.54	-0.777344	54.44	-0.716797	54.54	-0.492188		54.54	-0.758789	54.54	5.06152	54.54	62.9844		54.54	-1.5918	54.54	-2.82227	54.54	-37.4746
	54.64	-0.731445	54.54	-0.711914	54.64	-0.394531		54.64	-0.742188	54.64	5.02637	54.64	62.9111		54.64	-1.67285	54.64	-2.81445	54.64	-37.3555
	54.74	-0.77832	54.64	-0.472656	54.74	-0.398438		54.74	-0.520508	54.74	5.13574	54.74	62.7813		54.74	-1.80957	54.74	-2.67188	54.74	-37.6455
	54.84	-0.666016	54.74	-0.571289	54.84	-0.374023		54.84	-0.620117	54.84	5.1709	54.84	62.7441		54.84	-1.78613	54.84	-3.00977	54.84	-37.4746
	54.94	-0.955078	54.84	-0.489258	54.94	-0.507813		54.94	-0.541992	54.94	5.38965	54.94	62.7188		54.94	-1.61621	54.94	-2.92773	54.94	-37.7529
	55.04	-0.708984	54.94	-0.464844	55.04	-0.553711		55.04	-0.78418	55.04	5.2627	55.04	62.8389		55.04	-1.57422	55.04	-2.93066	55.04	-37.5732
	55.14	-0.730469	55.04	-0.441406	55.14	-0.456055		55.14	-0.740234	55.14	5.08301	55.14	62.7383		55.14	-1.83594	55.14	-2.67188	55.14	-37.4736
	55.24	-0.583984	55.14	-0.786133	55.24	-0.336914		55.24	-0.723633	55.24	5.12012	55.24	62.9824		55.24	-1.57813	55.24	-2.94141	55.24	-37.5176
	55.34	-0.636719	55.24	-0.603516	55.34	-0.467773		55.34	-0.827148	55.34	5.22168	55.34	62.7822		55.34	-1.6709	55.34	-2.87793	55.34	-37.6592
	55.44	-0.793945	55.34	-0.392578	55.44	-0.645508		55.44	-0.541992	55.44	5.22754	55.44	62.8945		55.44	-1.75977	55.44	-2.87793	55.44	-37.7441
	55.54	-0.792969	55.44	-0.486328	55.54	-0.43457		55.54	-0.828125	55.54	5.31543	55.54	62.7002		55.54	-1.63672	55.54	-2.83496	55.54	-37.6445
	55.64	-0.787109	55.54	-0.415039	55.64	-0.426758		55.64	-0.609375	55.64	5.2666	55.64	62.6289		55.64	-1.75391	55.64	-2.70313	55.64	-37.6465
	55.74	-0.706055	55.64	-0.560547	55.74	-0.503906		55.74	-0.669922	55.74	5.24023	55.74	62.709		55.74	-1.95605	55.74	-2.74121	55.74	-37.7119
	55.84	-0.856445	55.74	-0.422852	55.84	-0.22168		55.84	-0.581055	55.84	5.11914	55.84	62.582		55.84	-1.7959	55.84	-2.7207	55.84	-37.6738
	55.94	-0.865234	55.84	-0.458008	55.94	-0.462891		55.94	-0.705078	55.94	5.07813	55.94	62.916		55.94	-1.94727	55.94	-2.87109	55.94	-37.7256
	56.04	-0.663086	55.94	-0.569336	56.04	-0.578125		56.04	-0.682617	56.04	5.29785	56.04	62.6885		56.04	-2.08398	56.04	-2.8623	56.04	-37.7803
	56.14	-0.704102	56.04	-0.507813	56.14	-0.386719		56.14	-0.740234	56.14	5.04297	56.14	62.9229		56.14	-1.86914	56.14	-2.82617	56.14	-37.4619
	56.24	-0.612305	56.14	-0.604492	56.24	-0.385742		56.24	-0.980469	56.24	5.00586	56.24	62.8535		56.24	-1.75293	56.24	-2.8457	56.24	-37.1504
	56.34	-0.822266	56.24	-0.458008	56.34	-0.460938		56.34	-0.81543	56.34	4.98242	56.34	62.7773		56.34	-1.78809	56.34	-3.11133	56.34	-37.2285
	56.44	-0.526367	56.34	-0.720703	56.44	-0.308594		56.44	-0.695313	56.44	5.10449	56.44	62.7461		56.44	-1.88672	56.44	-2.88477	56.44	-37.3154
	56.54	-0.527344	56.44	-0.646484	56.54	-0.338867		56.54	-0.944336	56.54	4.99805	56.54	62.6748		56.54	-1.74316	56.54	-2.75586	56.54	-37.3809
	56.64	-0.825195	56.54	-0.754883	56.64	-0.464844		56.64	-0.499023	56.64	5.1084	56.64	62.5059		56.64	-1.62598	56.64	-2.76367	56.64	-37.5508
	56.74	-0.707031	56.64	-0.424805	56.74	-0.464844		56.74	-0.740234	56.74	5.06543	56.74	62.7578		56.74	-1.66309	56.74	-2.8623	56.74	-37.3701
	56.84	-0.807617	56.74	-0.713867	56.84	-0.508789		56.84	-0.756836	56.84	5.25586	56.84	62.6563		56.84	-1.77734	56.84	-2.96387	56.84	-37.5713
	56.94	-0.588867	56.84	-0.273438	56.94	-0.425781		56.94	-0.578125	56.94	5.06543	56.94	62.8848		56.94	-1.69824	56.94	-2.83691	56.94	-37.4961
	57.04	-0.626953	56.94	-0.521484	57.04	-0.390625		57.04	-1.03809	57.04	5.16504	57.04	62.4873		57.04	-1.83496	57.04	-2.74707	57.04	-37.5986
	57.14	-0.865234	57.04	-0.49707	57.14	-0.432617		57.14	-0.948242	57.14	5.16406	57.14	62.916		57.14	-1.91699	57.14	-2.86816	57.14	-37.4873
	57.24	-0.621094	57.14	-0.452148	57.24	-0.390625		57.24	-0.918945	57.24	5.2666	57.24	62.7891		57.24	-1.80078	57.24	-2.79395	57.24	-37.418
	57.34	-0.588867	57.24	-0.601563	57.34	-0.257813		57.34	-0.991211	57.34	5.15625	57.34	62.6348		57.34	-1.85645	57.34	-2.875	57.34	-37.4639
	57.44	-0.691406	57.34	-0.669922	57.44	-0.542969		57.44	-0.695313	57.44	5.06543	57.44	62.5605		57.44	-1.84961	57.44	-2.9043	57.44	-37.7207
	57.54	-0.62207	57.44	-0.388672	57.54	-0.62207		57.54	-0.893555	57.54	5.14063	57.54	62.6582		57.54	-1.76758	57.54	-2.80176	57.54	-37.5977
	57.64	-0.595703	57.54	-0.512695	57.64	-0.677734		57.64	-0.924805	57.64	5.18262	57.64	62.7959		57.64	-1.9707	57.64	-3.03613	57.64	-37.4277
	57.74	-0.697266	57.64	-0.512695	57.74	-0.526367		57.74	-0.902344	57.74	4.96387	57.74	62.668		57.74	-1.92676	57.74	-2.85449	57.74	-37.4707
	57.84	-0.933594	57.74	-0.509766	57.84	-0.416016		57.84	-0.831055	57.84	5.0293	57.84	62.9492		57.84	-1.97559	57.84	-2.9707	57.84	-37.6699
	57.94	-0.774414	57.84	-0.505859	57.94	-0.480469		57.94	-0.650391	57.94	4.99512	57.94	62.6455		57.94	-1.87012	57.94	-3.09961	57.94	-37.7246
	58.04	-0.771484	57.94	-0.481445	58.04	-0.422852		58.04	-0.749023	58.04	4.9248	58.04	62.7051		58.04	-1.59375	58.04	-2.83594	58.04	-37.2686
	58.14	-0.65332	58.04	-0.460938	58.14	-0.530273		58.14	-0.783203	58.14	5.04199	58.14	62.96		58.14	-1.78418	58.14	-2.95117	58.14	-37.5186
	58.24	-0.739258	58.14	-0.524414	58.24	-0.314453		58.24	-1.05469	58.24	4.79199	58.24	62.6914		58.24	-1.85059	58.24	-2.88281	58.24	-37.6016
	58.34	-0.651367	58.24	-0.405273	58.34	-0.519531		58.34	-0.886719	58.34	5.12109	58.34	62.6934		58.34	-2.00391	58.34	-3.12695	58.34	-37.6904
	58.44	-0.842773	58.34	-0.524414	58.44	-0.480469		58.44	-0.842773	58.44	5.37402	58.44	62.6758		58.44	-1.82422	58.44	-3.04004	58.44	-37.7402
	58.54	-0.834961	58.44	-0.585938	58.54	-0.451172		58.54	-0.751953	58.54	5.20703	58.54	62.748		58.54	-1.78223	58.54	-2.97852	58.54	-37.5859
	58.64	-0.834961	58.54	-0.550781	58.64	-0.606445		58.64	-0.847656	58.64	5.10059	58.64	62.8555		58.64	-1.72949	58.64	-3.19238	58.64	-37.7744
	58.74	-0.700195	58.64	-0.424805	58.74	-0.578125		58.74	-0.399414	58.74	5.03809	58.74	62.7949		58.74	-1.99902	58.74	-2.9707	58.74	-37.585
	58.84	-0.868164	58.74	-0.719727	58.84	-0.632813		58.84	-0.868164	58.84	5.07227	58.84	62.5283		58.84	-1.85742	58.84	-2.88965	58.84	-37.7051
	58.94	-0.889648	58.84	-0.573242	58.94	-0.65918		58.94	-0.885742	58.94	5.12598	58.94	62.6494		58.94	-1.90527	58.94	-2.93848	58.94	-37.7891
	59.04	-0.947266	58.94	-0.486328	59.04	-0.46582		59.04	-0.993164	59.04	4.93066	59.04	62.8262		59.04	-1.8623	59.04	-2.82227	59.04	-38.2627
	59.14	-0.896484	59.04	-0.657227	59.14	-0.473633		59.14	-0.874023	59.14	4.91309	59.14	62.6777		59.14	-1.80371	59.14	-2.97559	59.14	-38.6846
	59.24	-0.600586	59.14	-0.582031	59.24	-0.526367		59.24	-0.991211	59.24	4.8916	59.24	62.752		59.24	-1.95605	59.24	-3.16602	59.24	-38.7871
	59.34	-0.681641	59.24	-0.554688	59.34	-0.583984		59.34	-0.732422	59.34	4.95605	59.34	62.8828		59.34	-1.87891	59.34	-2.98535	59.34	-38.958
	59.44	-0.776367	59.34	-0.600586	59.44	-0.550781		59.44	-0.701172	59.44	5.42676	59.44	62.8691		59.44	-1.81543	59.44	-2.97656	59.44	-38.7705
	59.54	-0.787109	59.44	-0.617188	59.54	-0.351563		59.54	-0.96875	59.54	5.20605	59.54	62.9795		59.54	-1.87891	59.54	-2.94727	59.54	-38.667
	59.64	-0.869141	59.54	-0.675781	59.64	-0.492188		59.64	-0.90625	59.64	5.15137	59.64	62.6943		59.64	-1.62793	59.64	-2.82422	59.64	-38.7725
	59.74	-0.77832	59.64	-0.494141	59.74	-0.493164		59.74	-0.749023	59.74	5.36523	59.74	62.5293		59.74	-1.77148	59.74	-2.69336	59.74	-38.9668
	59.84	-0.736328	59.74	-0.493164	59.84	-0.642578		59.84	-1.0127	59.84	4.9541	59.84	62.627		59.84	-1.92188	59.84	-2.79688	59.84	-38.668
	59.94	-1.1875	59.84	-0.461914	59.94	-0.603516		59.94	-0.966797	59.94	4.92285	59.94	62.5957		59.94	-1.92871	59.94	-2.9873	59.94	-38.834
	60.04	-1.24023	59.94	-0.783203	60.04	-0.760742		60.04	-1.15918	60.04	5.00391	60.04	62.0986		60.04	-2.07715	60.04	-3.27539	60.04	-39.1211
	60.14	-0.494141	60.04	-0.992188	60.14	-0.804688		60.14	-0.506836	60.14	5.2373	60.14	62.5537		60.14	-1.4043	60.14	-2.71289	60.14	-38.7891
	60.24	-0.105469	60.14	-0.0878906	60.24	-0.0615234		60.24	-0.0224609	60.24	5.38086	60.24	63.041		60.24	-1.47461	60.24	-2.21191	60.24	-38.6182
	60.34	-5.51953	60.24	0.15918	60.34	-0.0966797		60.34	-6.48242	60.34	-6.57715	60.34	51.4961		60.34	-5.72559	60.34	-8.66211	60.34	-40.3018
	60.44	-7.41602	60.34	-4.33105	60.44	-22.8955		60.44	-13.0459	60.44	-8.38281	60.44	-41.0391		60.44	-7.00293	60.44	-13.1992	60.44	-70.3838
	60.54	1.94727	60.44	-8.19629	60.54	-22.7637		60.54	0.271484	60.54	4.09668	60.54	-2.38379		60.54	0.878906	60.54	0.96875	60.54	-49.9521
	60.64	1.99609	60.54	1.99805	60.64	8.84375		60.64	2.09277	60.64	3.2041	60.64	30.3359		60.64	0.961914	60.64	1.68945	60.64	-19.7949
	60.74	1.24805	60.64	2.625	60.74	8.3125		60.74	1.69727	60.74	1.90527	60.74	21.3486		60.74	0.814453	60.74	1.00781	60.74	-21.6719
	60.84	1.2207	60.74	2.06738	60.84	5.44141		60.84	0.951172	60.84	1.41406	60.84	13.1025		60.84	0.473633	60.84	0.444336	60.84	-24.5449
	60.94	0.826172	60.84	1.51074	60.94	3.30664		60.94	0.796875	60.94	0.783203	60.94	8.18359		60.94	0.638672	60.94	0.246094	60.94	-25.8379
	61.04	0.603516	60.94	1.30371	61.04	2.08984		61.04	1.08398	61.04	0.525391	61.04	6.09668		61.04	0.131836	61.04	-0.279297	61.04	-26.5215
	61.14	0.608398	61.04	0.860352	61.14	1.44922		61.14	0.724609	61.14	0.443359	61.14	4.98828		61.14	0.283203	61.14	-0.186523	61.14	-27.3145
	61.24	0.814453	61.14	0.750977	61.24	1.20703		61.24	1.04395	61.24	0.540039	61.24	4.23828		61.24	0.21875	61.24	-0.304688	61.24	-27.2598
	61.34	0.75293	61.24	0.884766	61.34	1.18359		61.34	0.666016	61.34	-0.0244141	61.34	3.59961		61.34	0.129883	61.34	0.0800781	61.34	-27.1494
	61.44	0.673828	61.34	1.20605	61.44	1.125		61.44	0.543945	61.44	0.342773	61.44	3.45313		61.44	0.163086	61.44	0.0947266	61.44	-27.1025
	61.54	0.302734	61.44	1.01367	61.54	1.12891		61.54	0.463867	61.54	0.19043	61.54	3.42383		61.54	0.3125	61.54	0.00195313	61.54	-27.1982
	61.64	0.728516	61.54	0.802734	61.64	1.09766		61.64	0.643555	61.64	0.359375	61.64	3.4873		61.64	0.142578	61.64	-0.162109	61.64	-27.125
	61.74	0.541016	61.64	0.81543	61.74	0.960938		61.74	0.958008	61.74	0.237305	61.74	3.3418		61.74	0.112305	61.74	-0.0722656	61.74	-27.2236
	61.84	0.619141	61.74	0.77832	61.84	0.90332		61.84	0.864258	61.84	-0.12207	61.84	3.1377		61.84	0.0537109	61.84	-0.0742188	61.84	-27.373
	61.94	0.693359	61.84	0.976563	61.94	0.862305		61.94	0.706055	61.94	0.104492	61.94	2.87402		61.94	0.18457	61.94	-0.100586	61.94	-27.0479
	62.04	0.726563	61.94	0.852539	62.04	0.802734		62.04	0.833008	62.04	-0.0361328	62.04	2.95117		62.04	0.110352	62.04	-0.103516	62.04	-27.1465
	62.14	0.458984	62.04	0.875977	62.14	0.71582		62.14	0.807617	62.14	-0.0400391	62.14	2.77344		62.14	0.325195	62.14	0.0722656	62.14	-26.9697
	62.24	0.575195	62.14	0.78418	62.24	0.941406		62.24	0.750977	62.24	0.015625	62.24	2.80469		62.24	0.0556641	62.24	-0.0185547	62.24	-27.2197
	62.34	0.642578	62.24	0.75	62.34	0.756836		62.34	0.726563	62.34	0.224609	62.34	2.41992		62.34	0	62.34	0.142578	62.34	-27
	62.44	0.720703	62.34	0.760742	62.44	0.932617		62.44	0.873047	62.44	0.0429688	62.44	2.33496		62.44	0.114258	62.44	-0.0126953	62.44	-27.0361
	62.54	0.658203	62.44	0.749023	62.54	0.932617		62.54	0.756836	62.54	0.148438	62.54	2.42285		62.54	0.106445	62.54	-0.015625	62.54	-26.8936
	62.64	0.598633	62.54	0.798828	62.64	0.648438		62.64	0.860352	62.64	0.147461	62.64	2.2168		62.64	0.168945	62.64	0.0742188	62.64	-26.877
	62.74	0.677734	62.64	0.732422	62.74	0.65918		62.74	0.845703	62.74	-0.0419922	62.74	2.10742		62.74	0.261719	62.74	-0.0722656	62.74	-26.9453
	62.84	0.583984	62.74	0.652344	62.84	0.750977		62.84	0.573242	62.84	0.0214844	62.84	2.04297		62.84	0.151367	62.84	-0.107422	62.84	-27.0225
	62.94	0.623047	62.84	0.735352	62.94	0.599609		62.94	0.68457	62.94	0.143555	62.94	1.95898		62.94	0.12793	62.94	-0.0839844	62.94	-27.0605
	63.04	0.46875	62.94	0.682617	63.04	0.84375		63.04	0.842773	63.04	-0.0390625	63.04	1.98242		63.04	0.182617	63.04	-0.121094	63.04	-26.9141
	63.14	0.498047	63.04	0.578125	63.14	0.566406		63.14	0.915039	63.14	-0.0410156	63.14	1.78711		63.14	0.238281	63.14	-0.0654297	63.14	-26.999
	63.24	0.393555	63.14	0.713867	63.24	0.486328		63.24	0.913086	63.24	-0.0742188	63.24	1.83594		63.24	0.0761719	63.24	0.0556641	63.24	-27.1387
	63.34	0.74707	63.24	0.733398	63.34	0.530273		63.34	0.923828	63.34	-0.145508	63.34	1.94922		63.34	0.00878906	63.34	0.0839844	63.34	-26.8857
	63.44	0.634766	63.34	0.634766	63.44	0.636719		63.44	0.96582	63.44	-0.116211	63.44	1.7041		63.44	-0.0214844	63.44	0.240234	63.44	-26.9092
	63.54	0.496094	63.44	0.750977	63.54	0.586914		63.54	0.789063	63.54	-0.149414	63.54	1.71484		63.54	-0.0888672	63.54	-0.118164	63.54	-26.9551
	63.64	0.570313	63.54	0.563477	63.64	0.642578		63.64	0.581055	63.64	-0.0859375	63.64	1.86816		63.64	-0.0576172	63.64	-0.25293	63.64	-26.9902
	63.74	0.512695	63.64	0.686523	63.74	0.339844		63.74	0.821289	63.74	-0.110352	63.74	1.56152		63.74	-0.0693359	63.74	-0.0117188	63.74	-27.0332
	63.84	0.400391	63.74	0.75293	63.84	0.499023		63.84	0.68457	63.84	0.110352	63.84	1.74316		63.84	0.145508	63.84	-0.00488281	63.84	-26.8164
	63.94	0.469727	63.84	0.837891	63.94	0.621094		63.94	0.637695	63.94	-0.0712891	63.94	1.6123		63.94	0.0400391	63.94	0.177734	63.94	-26.9424
	64.04	0.388672	63.94	0.626953	64.04	0.65625		64.04	0.611328	64.04	0.131836	64.04	1.53125		64.04	0.106445	64.04	-0.0966797	64.04	-26.9238
	64.14	0.578125	64.04	0.629883	64.14	0.342773		64.14	0.630859	64.14	-0.441406	64.14	1.62305		64.14	0.15332	64.14	-0.0537109	64.14	-26.8887
	64.24	0.333008	64.14	0.826172	64.24	0.446289		64.24	0.555664	64.24	-0.125	64.24	1.27051		64.24	0.0927734	64.24	0.0595703	64.24	-26.8213
	64.34	0.491211	64.24	0.893555	64.34	0.517578		64.34	0.731445	64.34	-0.0498047	64.34	1.45117		64.34	0.0878906	64.34	-0.0537109	64.34	-26.8564
	64.44	0.333008	64.34	0.817383	64.44	0.745117		64.44	0.875977	64.44	0.177734	64.44	1.3916		64.44	-0.0263672	64.44	-0.0820313	64.44	-26.876
	64.54	0.564453	64.44	0.943359	64.54	0.301758		64.54	0.507813	64.54	-0.046875	64.54	1.30957		64.54	0.115234	64.54	-0.0527344	64.54	-26.9609
	64.64	0.541016	64.54	0.691406	64.64	0.657227		64.64	0.649414	64.64	0.0224609	64.64	1.33984		64.64	0.0458984	64.64	-0.222656	64.64	-26.998
	64.74	0.423828	64.64	0.719727	64.74	0.635742		64.74	0.884766	64.74	-0.0498047	64.74	1.49902		64.74	-0.155273	64.74	0.0136719	64.74	-26.7793
	64.84	0.703125	64.74	1.00391	64.84	0.447266		64.84	0.705078	64.84	-0.0966797	64.84	1.16602		64.84	0.0556641	64.84	-0.176758	64.84	-27.0449
	64.94	0.634766	64.84	1.04297	64.94	0.466797		64.94	0.728516	64.94	-0.0136719	64.94	1.18652		64.94	0.254883	64.94	-0.12207	64.94	-26.916
	65.04	0.582031	64.94	0.795898	65.04	0.325195		65.04	0.489258	65.04	0.0214844	65.04	1.17676		65.04	0.197266	65.04	-0.0292969	65.04	-26.9473
	65.14	0.367188	65.04	0.763672	65.14	0.44043		65.14	0.598633	65.14	-0.110352	65.14	1.31445		65.14	0.254883	65.14	-0.125977	65.14	-27.0498
	65.24	0.568359	65.14	0.746094	65.24	0.719727		65.24	0.623047	65.24	-0.260742	65.24	1.42188		65.24	0.171875	65.24	-0.00195313	65.24	-26.959
	65.34	0.666016	65.24	0.807617	65.34	0.46875		65.34	0.594727	65.34	-0.0498047	65.34	1.36719		65.34	0.0869141	65.34	-0.161133	65.34	-27.0566
	65.44	0.500977	65.34	0.666016	65.44	0.268555		65.44	0.74707	65.44	-0.390625	65.44	1.0918		65.44	0.0634766	65.44	-0.00585938	65.44	-26.9336
	65.54	0.59082	65.44	0.602539	65.54	0.682617		65.54	0.663086	65.54	-0.354492	65.54	1.14844		65.54	0.0849609	65.54	-0.197266	65.54	-27.0322
	65.64	0.62207	65.54	0.703125	65.64	0.516602		65.64	0.605469	65.64	-0.119141	65.64	1.1875		65.64	0.0917969	65.64	-0.22168	65.64	-27.3906
	65.74	0.44043	65.64	0.811523	65.74	0.410156		65.74	0.59375	65.74	-0.0917969	65.74	1.39648		65.74	0.243164	65.74	-0.104492	65.74	-27.2236
	65.84	0.467773	65.74	0.837891	65.84	0.375		65.84	0.657227	65.84	-0.351563	65.84	1.24805		65.84	-0.0107422	65.84	-0.163086	65.84	-27.2637
	65.94	0.540039	65.84	0.630859	65.94	0.524414		65.94	0.459961	65.94	-0.15625	65.94	1.16602		65.94	0.15332	65.94	-0.0507813	65.94	-27.1445
	66.04	0.919922	65.94	0.733398	66.04	0.539063		66.04	0.27832	66.04	-0.0751953	66.04	0.926758		66.04	0.148438	66.04	-0.103516	66.04	-27.2139
	66.14	0.421875	66.04	0.736328	66.14	0.488281		66.14	0.520508	66.14	-0.0214844	66.14	0.998047		66.14	0.173828	66.14	-0.259766	66.14	-27.3369
	66.24	0.511719	66.14	0.795898	66.24	0.649414		66.24	0.552734	66.24	-0.223633	66.24	1.11523		66.24	-0.078125	66.24	-0.0791016	66.24	-27.2012
	66.34	0.583008	66.24	0.744141	66.34	0.405273		66.34	0.732422	66.34	-0.0478516	66.34	0.979492		66.34	0.0166016	66.34	-0.0488281	66.34	-26.9766
	66.44	0.420898	66.34	0.803711	66.44	0.56543		66.44	0.762695	66.44	-0.163086	66.44	0.985352		66.44	0.160156	66.44	-0.146484	66.44	-27.2285
	66.54	0.504883	66.44	0.790039	66.54	0.355469		66.54	0.618164	66.54	0.0732422	66.54	1.0293		66.54	0.178711	66.54	-0.0683594	66.54	-27.3477
	66.64	0.295898	66.54	0.764648	66.64	0.442383		66.64	0.637695	66.64	-0.265625	66.64	0.889648		66.64	0.0283203	66.64	-0.0234375	66.64	-27.2607
	66.74	0.538086	66.64	0.920898	66.74	0.34375		66.74	0.801758	66.74	-0.293945	66.74	0.774414		66.74	0.046875	66.74	-0.114258	66.74	-27.3369
	66.84	0.501953	66.74	0.714844	66.84	0.40625		66.84	0.532227	66.84	-0.499023	66.84	0.927734		66.84	0.194336	66.84	-0.101563	66.84	-27.2275
	66.94	0.490234	66.84	0.707031	66.94	0.476563		66.94	0.541016	66.94	-0.399414	66.94	1.0293		66.94	0.0556641	66.94	-0.0605469	66.94	-27.1963
	67.04	0.575195	66.94	0.803711	67.04	0.363281		67.04	0.457031	67.04	-0.102539	67.04	0.801758		67.04	0.0371094	67.04	-0.0214844	67.04	-27.1133
	67.14	0.517578	67.04	0.479492	67.14	0.277344		67.14	0.630859	67.14	-0.234375	67.14	0.853516		67.14	-0.0800781	67.14	-0.179688	67.14	-27.1855
	67.24	0.447266	67.14	0.668945	67.24	0.358398		67.24	0.571289	67.24	-0.504883	67.24	0.802734		67.24	0.0390625	67.24	-0.264648	67.24	-27.459
	67.34	0.5	67.24	0.72168	67.34	0.375977		67.34	0.220703	67.34	-0.293945	67.34	0.950195		67.34	0.0986328	67.34	-0.111328	67.34	-27.4424
	67.44	0.475586	67.34	0.833984	67.44	0.570313		67.44	0.40332	67.44	-0.261719	67.44	0.580078		67.44	-0.0341797	67.44	-0.304688	67.44	-27.3984
	67.54	0.326172	67.44	0.633789	67.54	0.475586		67.54	0.574219	67.54	-0.473633	67.54	0.853516		67.54	0.102539	67.54	-0.198242	67.54	-27.2363
	67.64	0.354492	67.54	0.698242	67.64	0.472656		67.64	0.702148	67.64	-0.204102	67.64	0.923828		67.64	0.114258	67.64	-0.208008	67.64	-27.209
	67.74	0.553711	67.64	0.71582	67.74	0.40625		67.74	0.649414	67.74	-0.393555	67.74	0.782227		67.74	0.0253906	67.74	-0.34082	67.74	-27.3457
	67.84	0.644531	67.74	0.756836	67.84	0.349609		67.84	0.696289	67.84	-0.27832	67.84	0.53418		67.84	0.154297	67.84	-0.231445	67.84	-27.2324
	67.94	0.50293	67.84	0.80957	67.94	0.429688		67.94	0.547852	67.94	-0.0439453	67.94	0.585938		67.94	-0.182617	67.94	-0.233398	67.94	-27.2813
	68.04	0.496094	67.94	0.726563	68.04	0.660156		68.04	0.524414	68.04	-0.186523	68.04	0.729492		68.04	-0.139648	68.04	-0.152344	68.04	-27.04
	68.14	0.537109	68.04	0.723633	68.14	0.378906		68.14	0.616211	68.14	-0.287109	68.14	0.458984		68.14	0.078125	68.14	-0.3125	68.14	-27.2676
	68.24	0.492188	68.14	0.584961	68.24	0.520508		68.24	0.430664	68.24	-0.466797	68.24	0.635742		68.24	0.0107422	68.24	-0.158203	68.24	-27.1963
	68.34	0.667969	68.24	0.762695	68.34	0.410156		68.34	0.68457	68.34	-0.319336	68.34	0.807617		68.34	0.0566406	68.34	-0.216797	68.34	-27.4395
	68.44	0.486328	68.34	0.780273	68.44	0.461914		68.44	0.572266	68.44	0.108398	68.44	0.755859		68.44	-0.0390625	68.44	-0.102539	68.44	-27.4863
	68.54	0.537109	68.44	0.826172	68.54	0.449219		68.54	0.563477	68.54	0.358398	68.54	0.693359		68.54	0.128906	68.54	-0.168945	68.54	-27.3516
	68.64	0.495117	68.54	0.661133	68.64	0.539063		68.64	0.728516	68.64	0.274414	68.64	0.397461		68.64	0.00488281	68.64	-0.361328	68.64	-27.252
	68.74	0.625	68.64	0.666016	68.74	0.288086		68.74	0.365234	68.74	0.0166016	68.74	0.592773		68.74	0.0126953	68.74	-0.0742188	68.74	-27.2705
	68.84	0.49707	68.74	0.665039	68.84	0.260742		68.84	0.703125	68.84	0.0771484	68.84	0.595703		68.84	-0.104492	68.84	-0.428711	68.84	-27.1162
	68.94	0.53418	68.84	0.857422	68.94	0.307617		68.94	0.637695	68.94	0.0791016	68.94	0.632813		68.94	0.110352	68.94	-0.103516	68.94	-27.0254
	69.04	0.484375	68.94	0.724609	69.04	0.512695		69.04	0.62207	69.04	0.348633	69.04	0.266602		69.04	-0.0722656	69.04	0.00195313	69.04	-27.3262
	69.14	0.339844	69.04	0.52832	69.14	0.405273		69.14	0.485352	69.14	0.0927734	69.14	0.40625		69.14	-0.00390625	69.14	-0.207031	69.14	-27.3574
	69.24	0.495117	69.14	0.730469	69.24	0.459961		69.24	0.647461	69.24	-0.0273438	69.24	0.344727		69.24	0.00976563	69.24	-0.0351563	69.24	-27.2969
	69.34	0.451172	69.24	0.769531	69.34	0.529297		69.34	0.490234	69.34	0.0195313	69.34	0.583008		69.34	0.15332	69.34	-0.132813	69.34	-27.29
	69.44	0.380859	69.34	0.670898	69.44	0.124023		69.44	0.469727	69.44	0.226563	69.44	0.55957		69.44	0.0205078	69.44	-0.18457	69.44	-27.2559
	69.54	0.458008	69.44	0.783203	69.54	0.438477		69.54	0.308594	69.54	0.151367	69.54	0.513672		69.54	-0.0185547	69.54	-0.473633	69.54	-27.3193
	69.64	0.556641	69.54	0.669922	69.64	0.573242		69.64	0.597656	69.64	0.0439453	69.64	0.402344		69.64	-0.0136719	69.64	-0.181641	69.64	-27.5137
	69.74	0.470703	69.64	0.861328	69.74	0.566406		69.74	0.451172	69.74	0.199219	69.74	0.605469		69.74	-0.0136719	69.74	-0.119141	69.74	-27.2588
	69.84	0.361328	69.74	0.881836	69.84	0.322266		69.84	0.449219	69.84	0.124023	69.84	0.356445		69.84	-0.116211	69.84	-0.0869141	69.84	-27.4902
	69.94	0.610352	69.84	0.918945	69.94	0.317383		69.94	0.325195	69.94	0.294922	69.94	0.393555		69.94	-0.0498047	69.94	-0.220703	69.94	-27.4854
	70.04	0.388672	69.94	0.847656	70.04	0.316406		70.04	0.47168	70.04	0.236328	70.04	0.361328		70.04	-0.21582	70.04	0.0390625	70.04	-27.1953
	70.14	0.304688	70.04	0.94043	70.14	0.470703		70.14	0.256836	70.14	0.0771484	70.14	0.277344		70.14	-0.0947266	70.14	-0.300781	70.14	-27.1289
	70.24	0.0986328	70.14	0.849609	70.24	0.385742		70.24	0.551758	70.24	0.19043	70.24	0.158203		70.24	-0.155273	70.24	0.0214844	70.24	-27.335
	70.34	0.366211	70.24	0.839844	70.34	0.25293		70.34	0.666016	70.34	0.206055	70.34	0.591797		70.34	-0.163086	70.34	-0.286133	70.34	-27.1152
	70.44	0.591797	70.34	0.616211	70.44	0.443359		70.44	0.639648	70.44	0.237305	70.44	0.103516		70.44	-0.198242	70.44	-0.18457	70.44	-27.4023
	70.54	0.657227	70.44	0.617188	70.54	0.445313		70.54	0.462891	70.54	0.467773	70.54	0.516602		70.54	0.141602	70.54	-0.238281	70.54	-27.1904
	70.64	0.520508	70.54	0.694336	70.64	0.620117		70.64	0.321289	70.64	0.257813	70.64	0.420898		70.64	0.150391	70.64	-0.205078	70.64	-27.5439
	70.74	0.513672	70.64	0.624023	70.74	0.325195		70.74	0.390625	70.74	0.131836	70.74	0.427734		70.74	-0.0175781	70.74	-0.259766	70.74	-27.1934
	70.84	0.481445	70.74	0.771484	70.84	0.431641		70.84	0.483398	70.84	0.200195	70.84	0.505859		70.84	0.0869141	70.84	-0.232422	70.84	-27.2119
	70.94	0.657227	70.84	0.728516	70.94	0.171875		70.94	0.634766	70.94	0.100586	70.94	0.263672		70.94	-0.12207	70.94	-0.291992	70.94	-27.3164
	71.04	0.517578	70.94	0.705078	71.04	0.523438		71.04	0.615234	71.04	0.207031	71.04	0.580078		71.04	-0.0927734	71.04	-0.0390625	71.04	-27.0645
	71.14	0.523438	71.04	0.801758	71.14	0.347656		71.14	0.355469	71.14	0.18457	71.14	0.21875		71.14	0.0224609	71.14	-0.360352	71.14	-27.2314
	71.24	0.476563	71.14	0.677734	71.24	0.390625		71.24	0.330078	71.24	-0.0273438	71.24	0.354492		71.24	0.0634766	71.24	-0.321289	71.24	-27.2178
	71.34	0.386719	71.24	0.686523	71.34	0.335938		71.34	0.410156	71.34	0.207031	71.34	0.320313		71.34	0.0322266	71.34	-0.302734	71.34	-27.373
	71.44	0.451172	71.34	0.666016	71.44	0.428711		71.44	0.750977	71.44	0.00292969	71.44	0.451172		71.44	-0.00585938	71.44	-0.294922	71.44	-27.2168
	71.54	0.431641	71.44	0.789063	71.54	0.426758		71.54	0.417969	71.54	-0.0224609	71.54	0.515625		71.54	-0.135742	71.54	-0.316406	71.54	-27.1563
	71.64	0.387695	71.54	0.588867	71.64	0.430664		71.64	0.53418	71.64	0.0810547	71.64	0.481445		71.64	-0.132813	71.64	-0.225586	71.64	-27.2383
	71.74	0.62793	71.64	0.675781	71.74	0.324219		71.74	0.551758	71.74	0.00292969	71.74	0.111328		71.74	-0.00488281	71.74	-0.25	71.74	-27.1973
	71.84	0.549805	71.74	0.530273	71.84	0.383789		71.84	0.368164	71.84	-0.144531	71.84	0.500977		71.84	0.0634766	71.84	-0.280273	71.84	-27.2422
	71.94	0.367188	71.84	0.607422	71.94	0.282227		71.94	0.27832	71.94	0.306641	71.94	0.432617		71.94	0.0830078	71.94	-0.303711	71.94	-27.168
	72.04	0.512695	71.94	0.667969	72.04	0.347656		72.04	0.141602	72.04	0.110352	72.04	0.0751953		72.04	-0.150391	72.04	-0.0917969	72.04	-27.168
	72.14	0.420898	72.04	0.604492	72.14	0.172852		72.14	0.34082	72.14	0.0302734	72.14	0.147461		72.14	-0.142578	72.14	-0.432617	72.14	-27.1582
	72.24	0.492188	72.14	0.478516	72.24	0.341797		72.24	0.286133	72.24	0.139648	72.24	0.271484		72.24	0.180664	72.24	-0.310547	72.24	-27.2793
	72.34	0.499023	72.24	0.683594	72.34	0.28125		72.34	0.147461	72.34	0.169922	72.34	0.157227		72.34	0.0263672	72.34	-0.231445	72.34	-27.3457
	72.44	0.583008	72.34	0.679688	72.44	0.420898		72.44	0.383789	72.44	0.0195313	72.44	0.132813		72.44	0.0361328	72.44	-0.378906	72.44	-27.1904
	72.54	0.416016	72.44	0.764648	72.54	0.373047		72.54	0.34375	72.54	0.0664063	72.54	0.233398		72.54	0.100586	72.54	-0.310547	72.54	-27.3086
	72.64	0.490234	72.54	0.667969	72.64	0.320313		72.64	0.611328	72.64	-0.0478516	72.64	0.336914		72.64	0.0244141	72.64	-0.40918	72.64	-27.1582
	72.74	0.560547	72.64	0.774414	72.74	0.102539		72.74	0.436523	72.74	-0.138672	72.74	0.125		72.74	0.0820313	72.74	-0.421875	72.74	-27.0566
	72.84	0.475586	72.74	0.695313	72.84	0.0390625		72.84	0.21582	72.84	-0.106445	72.84	0.183594		72.84	-0.264648	72.84	-0.288086	72.84	-27.1777
	72.94	0.5	72.84	0.762695	72.94	0.111328		72.94	0.519531	72.94	-0.0644531	72.94	0.197266		72.94	-0.134766	72.94	-0.244141	72.94	-27.1348
	73.04	0.503906	72.94	0.767578	73.04	0.492188		73.04	0.391602	73.04	-0.0751953	73.04	0.264648		73.04	0.112305	73.04	-0.232422	73.04	-27.168
	73.14	0.5625	73.04	0.698242	73.14	0.453125		73.14	0.286133	73.14	0.162109	73.14	0.240234		73.14	0.0839844	73.14	-0.248047	73.14	-27.1504
	73.24	0.544922	73.14	0.530273	73.24	0.191406		73.24	0.438477	73.24	-0.00292969	73.24	0.132813		73.24	0.0634766	73.24	-0.253906	73.24	-27.0313
	73.34	0.603516	73.24	0.553711	73.34	0.25		73.34	0.490234	73.34	0.0263672	73.34	0.0673828		73.34	-0.12207	73.34	-0.446289	73.34	-27.2998
	73.44	0.69043	73.34	0.689453	73.44	0.407227		73.44	0.396484	73.44	0.128906	73.44	0.0380859		73.44	-0.162109	73.44	-0.317383	73.44	-27.2754
	73.54	0.336914	73.44	0.616211	73.54	0.386719		73.54	0.605469	73.54	-0.0693359	73.54	0.103516		73.54	-0.319336	73.54	-0.34082	73.54	-27.3018
	73.64	0.519531	73.54	0.713867	73.64	0.287109		73.64	0.262695	73.64	-0.00683594	73.64	-0.0703125		73.64	-0.0839844	73.64	-0.428711	73.64	-27.3389
	73.74	0.578125	73.64	0.765625	73.74	0.266602		73.74	0.567383	73.74	0.03125	73.74	-0.0136719		73.74	-0.222656	73.74	-0.142578	73.74	-27.3613
	73.84	0.272461	73.74	0.748047	73.84	0.230469		73.84	0.391602	73.84	0.152344	73.84	0.0625		73.84	-0.270508	73.84	-0.458984	73.84	-27.2158
	73.94	0.458984	73.84	0.664063	73.94	0.163086		73.94	0.407227	73.94	0.327148	73.94	0.357422		73.94	-0.323242	73.94	-0.303711	73.94	-27.0742
	74.04	0.567383	73.94	0.604492	74.04	0.28418		74.04	0.470703	74.04	0.0537109	74.04	0.0283203		74.04	-0.191406	74.04	-0.451172	74.04	-27.1074
	74.14	0.536133	74.04	0.616211	74.14	0.314453		74.14	0.347656	74.14	-0.0517578	74.14	0.279297		74.14	-0.270508	74.14	-0.174805	74.14	-26.9658
	74.24	0.685547	74.14	0.495117	74.24	0.333984		74.24	0.432617	74.24	-0.0957031	74.24	0.0810547		74.24	-0.189453	74.24	-0.193359	74.24	-27.1025
	74.34	0.431641	74.24	0.436523	74.34	0.165039		74.34	0.31543	74.34	0.297852	74.34	0.0371094		74.34	-0.265625	74.34	-0.236328	74.34	-27.3779
	74.44	0.345703	74.34	0.609375	74.44	0.0791016		74.44	0.472656	74.44	0.299805	74.44	-0.0166016		74.44	-0.146484	74.44	-0.642578	74.44	-27.3086
	74.54	0.550781	74.44	0.760742	74.54	0.189453		74.54	0.555664	74.54	0.0410156	74.54	-0.0527344		74.54	-0.144531	74.54	-0.376953	74.54	-27.0684
	74.64	0.539063	74.54	0.633789	74.64	0.308594		74.64	0.223633	74.64	-0.00585938	74.64	-0.211914		74.64	-0.37207	74.64	-0.498047	74.64	-27.0342
	74.74	0.583984	74.64	0.59375	74.74	0.199219		74.74	0.450195	74.74	-0.0556641	74.74	0.135742		74.74	-0.280273	74.74	-0.577148	74.74	-27.1289
	74.84	0.241211	74.74	0.789063	74.84	0.241211		74.84	0.546875	74.84	-0.189453	74.84	-0.0478516		74.84	-0.0732422	74.84	-0.44043	74.84	-27.29
	74.94	0.564453	74.84	0.78125	74.94	0.168945		74.94	0.353516	74.94	-0.306641	74.94	0.0976563		74.94	-0.200195	74.94	-0.431641	74.94	-27.0439
	75.04	0.470703	74.94	0.699219	75.04	0.197266		75.04	0.610352	75.04	0.0927734	75.04	-0.0566406		75.04	-0.191406	75.04	-0.599609	75.04	-27.2051
	75.14	0.607422	75.04	0.735352	75.14	0.452148		75.14	0.414063	75.14	-0.0332031	75.14	-0.263672		75.14	-0.323242	75.14	-0.577148	75.14	-27.2051
	75.24	0.541016	75.14	0.650391	75.24	0.408203		75.24	0.291992	75.24	-0.15625	75.24	0.015625		75.24	-0.220703	75.24	-0.139648	75.24	-27.2695
	75.34	0.217773	75.24	0.750977	75.34	0.360352		75.34	0.246094	75.34	-0.00488281	75.34	-0.175781		75.34	-0.22168	75.34	-0.322266	75.34	-27.3516
	75.44	0.166992	75.34	0.726563	75.44	0.303711		75.44	0.300781	75.44	0.249023	75.44	-0.106445		75.44	0.0400391	75.44	-0.525391	75.44	-27.25
	75.54	0.318359	75.44	0.553711	75.54	0.358398		75.54	0.235352	75.54	-0.213867	75.54	-0.110352		75.54	-0.0771484	75.54	-0.356445	75.54	-27.166
	75.64	0.529297	75.54	0.723633	75.64	0.350586		75.64	0.438477	75.64	0.0263672	75.64	0.0117188		75.64	-0.123047	75.64	-0.399414	75.64	-27.2402
	75.74	0.439453	75.64	0.742188	75.74	0.476563		75.74	0.591797	75.74	-0.149414	75.74	0.0625		75.74	-0.133789	75.74	-0.276367	75.74	-27.2334
	75.84	0.447266	75.74	0.688477	75.84	0.425781		75.84	0.423828	75.84	-0.140625	75.84	-0.107422		75.84	-0.265625	75.84	-0.292969	75.84	-27.0723
	75.94	0.268555	75.84	0.695313	75.94	0.320313		75.94	0.0712891	75.94	-0.229492	75.94	0.0703125		75.94	-0.250977	75.94	-0.530273	75.94	-27.1162
	76.04	0.474609	75.94	0.805664	76.04	0.264648		76.04	0.196289	76.04	-0.0566406	76.04	-0.114258		76.04	-0.160156	76.04	-0.783203	76.04	-27.2119
	76.14	0.298828	76.04	0.645508	76.14	0.395508		76.14	0.303711	76.14	0.0810547	76.14	0.0341797		76.14	-0.209961	76.14	-0.564453	76.14	-27.1699
	76.24	0.426758	76.14	0.527344	76.24	0.292969		76.24	0.276367	76.24	-0.0771484	76.24	0.0673828		76.24	-0.513672	76.24	-0.537109	76.24	-27.0771
	76.34	0.341797	76.24	0.780273	76.34	0.254883		76.34	0.216797	76.34	-0.178711	76.34	-0.288086		76.34	-0.209961	76.34	-0.695313	76.34	-27.0527
	76.44	0.134766	76.34	0.713867	76.44	0.319336		76.44	0.258789	76.44	-0.231445	76.44	0.0605469		76.44	-0.144531	76.44	-0.53125	76.44	-27.1064
	76.54	0.462891	76.44	0.529297	76.54	0.37793		76.54	0.402344	76.54	0.0322266	76.54	-0.275391		76.54	-0.206055	76.54	-0.368164	76.54	-27.2402
	76.64	0.495117	76.54	0.741211	76.64	0.412109		76.64	0.376953	76.64	-0.125977	76.64	-0.0800781		76.64	-0.217773	76.64	-0.382813	76.64	-27.2451
	76.74	0.220703	76.64	0.723633	76.74	0.287109		76.74	0.341797	76.74	0.0703125	76.74	-0.291016		76.74	-0.19043	76.74	-0.282227	76.74	-27.165
	76.84	0.262695	76.74	0.722656	76.84	0.234375		76.84	-0.00976563	76.84	-0.12793	76.84	-0.0683594		76.84	-0.213867	76.84	-0.25	76.84	-27.127
	76.94	0.366211	76.84	0.552734	76.94	0.265625		76.94	0.314453	76.94	-0.0673828	76.94	-0.220703		76.94	-0.238281	76.94	-0.392578	76.94	-27.3398
	77.04	0.496094	76.94	0.701172	77.04	0.272461		77.04	0.490234	77.04	0.0263672	77.04	-0.0888672		77.04	-0.229492	77.04	-0.489258	77.04	-26.9395
	77.14	0.498047	77.04	0.692383	77.14	0.15625		77.14	0.311523	77.14	0.148438	77.14	-0.0878906		77.14	-0.410156	77.14	-0.457031	77.14	-26.9551
	77.24	0.491211	77.14	0.745117	77.24	0.338867		77.24	0.132813	77.24	0.0107422	77.24	0.0185547		77.24	-0.364258	77.24	-0.631836	77.24	-27.2803
	77.34	0.349609	77.24	0.791016	77.34	0.335938		77.34	-0.0419922	77.34	-0.141602	77.34	-0.379883		77.34	-0.123047	77.34	-0.445313	77.34	-27.1006
	77.44	0.522461	77.34	0.643555	77.44	0.273438		77.44	0.253906	77.44	-0.0820313	77.44	0.00585938		77.44	-0.166992	77.44	-0.357422	77.44	-27.0293
	77.54	0.633789	77.44	0.476563	77.54	0.222656		77.54	0.176758	77.54	-0.0537109	77.54	0.0292969		77.54	-0.317383	77.54	-0.388672	77.54	-27.1416
	77.64	0.3125	77.54	0.615234	77.64	0.214844		77.64	0.572266	77.64	0.00195313	77.64	-0.261719		77.64	-0.249023	77.64	-0.484375	77.64	-27.1172
	77.74	0.445313	77.64	0.675781	77.74	0.274414		77.74	0.407227	77.74	0.207031	77.74	-0.205078		77.74	-0.327148	77.74	-0.516602	77.74	-27.2627
	77.84	0.427734	77.74	0.642578	77.84	0.0927734		77.84	0.138672	77.84	-0.142578	77.84	-0.185547		77.84	-0.383789	77.84	-0.422852	77.84	-27.0654
	77.94	0.374023	77.84	0.739258	77.94	0.338867		77.94	0.450195	77.94	-0.0263672	77.94	-0.0527344		77.94	-0.467773	77.94	-0.532227	77.94	-27.2754
	78.04	0.212891	77.94	0.670898	78.04	0.3125		78.04	0.307617	78.04	-0.145508	78.04	-0.248047		78.04	-0.0898438	78.04	-0.598633	78.04	-27.252
	78.14	0.24707	78.04	0.606445	78.14	0.210938		78.14	0.186523	78.14	-0.461914	78.14	-0.0107422		78.14	-0.25293	78.14	-0.384766	78.14	-27.1006
	78.24	0.15332	78.14	0.608398	78.24	0.213867		78.24	0.15332	78.24	0.0273438	78.24	-0.206055		78.24	-0.283203	78.24	-0.397461	78.24	-27.2617
	78.34	0.322266	78.24	0.53418	78.34	0.198242		78.34	0.361328	78.34	-0.0244141	78.34	-0.104492		78.34	-0.313477	78.34	-0.558594	78.34	-27.2959
	78.44	0.34375	78.34	0.663086	78.44	0.277344		78.44	0.195313	78.44	0.0478516	78.44	-0.134766		78.44	-0.375977	78.44	-0.619141	78.44	-27.0078
	78.54	0.282227	78.44	0.62793	78.54	0.354492		78.54	0.27832	78.54	-0.0966797	78.54	0.141602		78.54	-0.260742	78.54	-0.480469	78.54	-27.2207
	78.64	0.397461	78.54	0.832031	78.64	0.286133		78.64	0.0507813	78.64	-0.31543	78.64	-0.169922		78.64	-0.303711	78.64	-0.56543	78.64	-27.2529
	78.74	0.373047	78.64	0.643555	78.74	0.0117188		78.74	0.421875	78.74	0.0654297	78.74	-0.0917969		78.74	-0.338867	78.74	-0.505859	78.74	-27.3096
	78.84	0.212891	78.74	0.768555	78.84	0.132813		78.84	0.128906	78.84	-0.102539	78.84	-0.349609		78.84	-0.237305	78.84	-0.49707	78.84	-27.1338
	78.94	0.380859	78.84	0.722656	78.94	0.390625		78.94	0.219727	78.94	-0.0244141	78.94	-0.266602		78.94	-0.331055	78.94	-0.639648	78.94	-27.0176
	79.04	0.265625	78.94	0.785156	79.04	0.493164		79.04	0.342773	79.04	0.110352	79.04	-0.316406		79.04	-0.483398	79.04	-0.624023	79.04	-26.9893
	79.14	0.408203	79.04	0.514648	79.14	0.257813		79.14	0.297852	79.14	-0.0898438	79.14	-0.484375		79.14	-0.444336	79.14	-0.625977	79.14	-27.0303
	79.24	0.544922	79.14	0.765625	79.24	0.254883		79.24	0.0966797	79.24	-0.0263672	79.24	-0.52832		79.24	-0.319336	79.24	-0.820313	79.24	-26.9248
	79.34	0.308594	79.24	0.552734	79.34	0.250977		79.34	0.0673828	79.34	-0.448242	79.34	-0.326172		79.34	-0.306641	79.34	-0.473633	79.34	-27.1934
	79.44	0.512695	79.34	0.612305	79.44	0.274414		79.44	0.207031	79.44	-0.291016	79.44	-0.40332		79.44	-0.250977	79.44	-0.374023	79.44	-27.1621
	79.54	0.532227	79.44	0.479492	79.54	0.351563		79.54	0.188477	79.54	-0.296875	79.54	-0.149414		79.54	-0.31543	79.54	-0.552734	79.54	-27.0088
	79.64	0.228516	79.54	0.550781	79.64	0.393555		79.64	0.439453	79.64	-0.0400391	79.64	-0.327148		79.64	-0.412109	79.64	-0.490234	79.64	-26.9639
	79.74	0.400391	79.64	0.641602	79.74	0.34668		79.74	0.336914	79.74	0.0605469	79.74	-0.0986328		79.74	-0.31543	79.74	-0.537109	79.74	-27.2441
	79.84	0.327148	79.74	0.677734	79.84	0.257813		79.84	0.191406	79.84	-0.224609	79.84	-0.266602		79.84	-0.514648	79.84	-0.438477	79.84	-27.1113
	79.94	0.441406	79.84	0.464844	79.94	0.335938		79.94	0.12207	79.94	-0.204102	79.94	-0.511719		79.94	-0.40625	79.94	-0.451172	79.94	-27.2178
	80.04	0.438477	79.94	0.588867	80.04	0.391602		80.04	-0.0371094	80.04	-0.168945	80.04	-0.349609		80.04	-0.353516	80.04	-0.583984	80.04	-27.3359
	80.14	0.336914	80.04	0.515625	80.14	0.0976563		80.14	0.00878906	80.14	-0.37207	80.14	-0.361328		80.14	-0.474609	80.14	-0.459961	80.14	-26.998
	80.24	0.552734	80.14	0.663086	80.24	0.165039		80.24	0.139648	80.24	-0.383789	80.24	-0.668945		80.24	-0.371094	80.24	-0.472656	80.24	-27.1162
	80.34	0.273438	80.24	0.589844	80.34	0.185547		80.34	0.223633	80.34	-0.155273	80.34	-0.375977		80.34	-0.376953	80.34	-0.375977	80.34	-27.2354
	80.44	0.392578	80.34	0.374023	80.44	0.166992		80.44	0.177734	80.44	-0.31543	80.44	-0.5		80.44	-0.385742	80.44	-0.530273	80.44	-27.1426
	80.54	0.513672	80.44	0.456055	80.54	0.0351563		80.54	-0.0371094	80.54	-0.261719	80.54	-0.21875		80.54	-0.25	80.54	-0.458984	80.54	-27.1133
	80.64	0.607422	80.54	0.651367	80.64	0.287109		80.64	-0.0537109	80.64	-0.474609	80.64	-0.160156		80.64	-0.331055	80.64	-0.303711	80.64	-27.0039
	80.74	0.488281	80.64	0.600586	80.74	0.332031		80.74	0.0351563	80.74	-0.433594	80.74	-0.381836		80.74	-0.342773	80.74	-0.642578	80.74	-27.1943
	80.84	0.396484	80.74	0.811523	80.84	0.0771484		80.84	0.262695	80.84	-0.458008	80.84	-0.259766		80.84	-0.295898	80.84	-0.320313	80.84	-27.4639
	80.94	0.429688	80.84	0.569336	80.94	0.15625		80.94	0.0859375	80.94	-0.3125	80.94	-0.371094		80.94	-0.413086	80.94	-0.724609	80.94	-27.0508
	81.04	0.49707	80.94	0.616211	81.04	0.152344		81.04	0.0810547	81.04	-0.455078	81.04	-0.107422		81.04	-0.30957	81.04	-0.575195	81.04	-27.2744
	81.14	0.302734	81.04	0.436523	81.14	0.142578		81.14	0.297852	81.14	-0.363281	81.14	-0.341797		81.14	-0.1875	81.14	-0.713867	81.14	-27.2607
	81.24	0.417969	81.14	0.702148	81.24	0.0546875		81.24	0.0791016	81.24	-0.237305	81.24	-0.341797		81.24	-0.308594	81.24	-0.564453	81.24	-27.0605
	81.34	0.439453	81.24	0.506836	81.34	0.0380859		81.34	-0.137695	81.34	-0.168945	81.34	-0.424805		81.34	-0.266602	81.34	-0.635742	81.34	-26.8682
	81.44	0.547852	81.34	0.722656	81.44	0.261719		81.44	0.0878906	81.44	-0.462891	81.44	-0.419922		81.44	-0.226563	81.44	-0.579102	81.44	-26.9883
	81.54	0.380859	81.44	0.563477	81.54	0.103516		81.54	0.0205078	81.54	-0.487305	81.54	-0.56543		81.54	-0.450195	81.54	-0.506836	81.54	-27.0801
	81.64	0.518555	81.54	0.46875	81.64	0.271484		81.64	0.192383	81.64	-0.333008	81.64	-0.525391		81.64	-0.350586	81.64	-0.56543	81.64	-27.2637
	81.74	0.369141	81.64	0.560547	81.74	0.249023		81.74	0.243164	81.74	-0.4375	81.74	-0.28125		81.74	-0.466797	81.74	-0.510742	81.74	-26.8311
	81.84	0.452148	81.74	0.701172	81.84	0.330078		81.84	0.470703	81.84	-0.551758	81.84	-0.349609		81.84	-0.416992	81.84	-0.529297	81.84	-27.1465
	81.94	0.532227	81.84	0.607422	81.94	0.104492		81.94	0.334961	81.94	-0.204102	81.94	-0.646484		81.94	-0.425781	81.94	-0.595703	81.94	-27.1182
	82.04	0.306641	81.94	0.573242	82.04	0.197266		82.04	0.0644531	82.04	-0.362305	82.04	-0.258789		82.04	-0.302734	82.04	-0.654297	82.04	-27.1113
	82.14	0.348633	82.04	0.270508	82.14	-0.0234375		82.14	0.222656	82.14	-0.454102	82.14	-0.260742		82.14	-0.201172	82.14	-0.421875	82.14	-27.1455
	82.24	0.357422	82.14	0.327148	82.24	0.161133		82.24	0.0751953	82.24	-0.414063	82.24	-0.525391		82.24	-0.289063	82.24	-0.554688	82.24	-27.1699
	82.34	0.470703	82.24	0.498047	82.34	0.198242		82.34	0.0693359	82.34	-0.493164	82.34	-0.212891		82.34	-0.414063	82.34	-0.708984	82.34	-27.0889
	82.44	0.327148	82.34	0.558594	82.44	0.291992		82.44	0.0302734	82.44	-0.282227	82.44	-0.24707		82.44	-0.351563	82.44	-0.505859	82.44	-27.0098
	82.54	0.452148	82.44	0.713867	82.54	0.0800781		82.54	0.0742188	82.54	-0.239258	82.54	-0.259766		82.54	-0.31543	82.54	-0.556641	82.54	-27.2266
	82.64	0.369141	82.54	0.46875	82.64	0.205078		82.64	0.21582	82.64	-0.24707	82.64	-0.25293		82.64	-0.540039	82.64	-0.576172	82.64	-27.0898
	82.74	0.193359	82.64	0.557617	82.74	0.102539		82.74	-0.0595703	82.74	-0.210938	82.74	-0.287109		82.74	-0.40918	82.74	-0.623047	82.74	-27.0635
	82.84	0.338867	82.74	0.655273	82.84	0.193359		82.84	-0.112305	82.84	-0.316406	82.84	-0.604492		82.84	-0.19043	82.84	-0.489258	82.84	-27.0283
	82.94	0.560547	82.84	0.608398	82.94	0.205078		82.94	0.00292969	82.94	-0.250977	82.94	-0.355469		82.94	-0.448242	82.94	-0.371094	82.94	-27.1611
	83.04	0.478516	82.94	0.724609	83.04	0.147461		83.04	-0.166016	83.04	-0.491211	83.04	-0.547852		83.04	-0.299805	83.04	-0.490234	83.04	-27.0605
	83.14	0.40625	83.04	0.533203	83.14	0.0507813		83.14	0.0126953	83.14	-0.507813	83.14	-0.503906		83.14	-0.445313	83.14	-0.701172	83.14	-26.9404
	83.24	0.321289	83.14	0.494141	83.24	0.386719		83.24	-0.256836	83.24	-0.387695	83.24	-0.577148		83.24	-0.567383	83.24	-0.646484	83.24	-26.9824
	83.34	0.303711	83.24	0.435547	83.34	0.24707		83.34	0	83.34	-0.285156	83.34	-0.701172		83.34	-0.37793	83.34	-0.519531	83.34	-26.9775
	83.44	0.431641	83.34	0.545898	83.44	0.214844		83.44	-0.0654297	83.44	-0.365234	83.44	-0.495117		83.44	-0.287109	83.44	-0.572266	83.44	-27.1318
	83.54	0.494141	83.44	0.648438	83.54	0.140625		83.54	0.0195313	83.54	-0.298828	83.54	-0.624023		83.54	-0.229492	83.54	-0.52832	83.54	-27.0176
	83.64	0.212891	83.54	0.612305	83.64	0.154297		83.64	-0.203125	83.64	-0.381836	83.64	-0.646484		83.64	-0.21582	83.64	-0.527344	83.64	-27.0059
	83.74	0.614258	83.64	0.643555	83.74	0.345703		83.74	-0.0898438	83.74	-0.301758	83.74	-0.4375		83.74	-0.303711	83.74	-0.510742	83.74	-27.1982
	83.84	0.49707	83.74	0.793945	83.84	0.00195313		83.84	0.208008	83.84	-0.770508	83.84	-0.566406		83.84	-0.350586	83.84	-0.443359	83.84	-27.0527
	83.94	0.418945	83.84	0.495117	83.94	0.222656		83.94	0.0771484	83.94	-0.322266	83.94	-0.46875		83.94	-0.472656	83.94	-0.525391	83.94	-27.1074
	84.04	0.508789	83.94	0.375977	84.04	0.253906		84.04	-0.0595703	84.04	-0.400391	84.04	-0.509766		84.04	-0.486328	84.04	-0.754883	84.04	-27.1025
	84.14	0.166016	84.04	0.420898	84.14	0.305664		84.14	-0.0585938	84.14	-0.133789	84.14	-0.442383		84.14	-0.323242	84.14	-0.712891	84.14	-27.1885
	84.24	0.31543	84.14	0.436523	84.24	0.438477		84.24	0.0527344	84.24	-0.266602	84.24	-0.587891		84.24	-0.474609	84.24	-0.418945	84.24	-27.0977
	84.34	0.487305	84.24	0.745117	84.34	0.493164		84.34	0.09375	84.34	-0.298828	84.34	-0.483398		84.34	-0.476563	84.34	-0.580078	84.34	-27.1211
	84.44	0.369141	84.34	0.541016	84.44	0.230469		84.44	-0.194336	84.44	-0.645508	84.44	-0.709961		84.44	-0.475586	84.44	-0.423828	84.44	-27.165
	84.54	0.274414	84.44	0.84082	84.54	0.217773		84.54	-0.015625	84.54	-0.503906	84.54	-0.759766		84.54	-0.300781	84.54	-0.466797	84.54	-27.0654
	84.64	0.787109	84.54	0.77832	84.64	0.12793		84.64	0.160156	84.64	-0.483398	84.64	-0.503906		84.64	-0.492188	84.64	-0.426758	84.64	-27.0205
	84.74	0.573242	84.64	0.678711	84.74	0.311523		84.74	0.146484	84.74	-0.624023	84.74	-0.419922		84.74	-0.546875	84.74	-0.756836	84.74	-27.1943
	84.84	0.332031	84.74	0.489258	84.84	0.211914		84.84	-0.0458984	84.84	-0.364258	84.84	-0.484375		84.84	-0.339844	84.84	-0.750977	84.84	-27.2236
	84.94	0.541016	84.84	0.548828	84.94	0.357422		84.94	-0.0957031	84.94	-0.387695	84.94	-0.426758		84.94	-0.702148	84.94	-0.816406	84.94	-27.0693
	85.04	0.302734	84.94	0.625977	85.04	0.246094		85.04	-0.120117	85.04	-0.338867	85.04	-0.795898		85.04	-0.418945	85.04	-0.417969	85.04	-27.1914
	85.14	0.371094	85.04	0.696289	85.14	0.132813		85.14	0.12793	85.14	-0.426758	85.14	-0.589844		85.14	-0.492188	85.14	-0.587891	85.14	-27.0195
	85.24	0.511719	85.14	0.581055	85.24	-0.0888672		85.24	0.0556641	85.24	-0.402344	85.24	-0.670898		85.24	-0.359375	85.24	-0.682617	85.24	-26.9893
	85.34	0.353516	85.24	0.646484	85.34	0.195313		85.34	0.110352	85.34	-0.179688	85.34	-0.504883		85.34	-0.401367	85.34	-0.783203	85.34	-26.9121
	85.44	0.456055	85.34	0.618164	85.44	0.113281		85.44	-0.223633	85.44	-0.353516	85.44	-0.482422		85.44	-0.460938	85.44	-0.483398	85.44	-27.0117
	85.54	0.501953	85.44	0.385742	85.54	0.0986328		85.54	-0.0888672	85.54	-0.320313	85.54	-0.635742		85.54	-0.442383	85.54	-0.609375	85.54	-26.8125
	85.64	0.263672	85.54	0.783203	85.64	0.0195313		85.64	-0.0253906	85.64	-0.269531	85.64	-0.478516		85.64	-0.297852	85.64	-0.628906	85.64	-26.9521
	85.74	0.487305	85.64	0.803711	85.74	0.151367		85.74	-0.0146484	85.74	-0.391602	85.74	-0.673828		85.74	-0.342773	85.74	-0.478516	85.74	-27.0732
	85.84	0.376953	85.74	0.713867	85.84	0.224609		85.84	0.226563	85.84	-0.386719	85.84	-0.692383		85.84	-0.556641	85.84	-0.589844	85.84	-27.0146
	85.94	0.306641	85.84	0.635742	85.94	0.0576172		85.94	0.0410156	85.94	-0.536133	85.94	-0.619141		85.94	-0.34082	85.94	-0.418945	85.94	-27.2324
	86.04	0.478516	85.94	0.725586	86.04	0.113281		86.04	0.0117188	86.04	-0.390625	86.04	-0.670898		86.04	-0.331055	86.04	-0.494141	86.04	-26.9082
	86.14	0.491211	86.04	0.522461	86.14	0.15332		86.14	-0.155273	86.14	-0.630859	86.14	-0.542969		86.14	-0.21875	86.14	-0.515625	86.14	-26.9951
	86.24	0.43457	86.14	0.458984	86.24	0.286133		86.24	0.0654297	86.24	-0.488281	86.24	-0.421875		86.24	-0.375	86.24	-0.705078	86.24	-27.002
	86.34	0.411133	86.24	0.389648	86.34	0.132813		86.34	0.0117188	86.34	-0.636719	86.34	-0.25293		86.34	-0.578125	86.34	-0.789063	86.34	-27.0889
	86.44	0.371094	86.34	0.552734	86.44	0.255859		86.44	-0.142578	86.44	-0.444336	86.44	-0.616211		86.44	-0.53418	86.44	-0.740234	86.44	-26.9473
	86.54	0.523438	86.44	0.327148	86.54	0.123047		86.54	-0.0214844	86.54	-0.37207	86.54	-0.520508		86.54	-0.585938	86.54	-0.710938	86.54	-27.1689
	86.64	0.482422	86.54	0.576172	86.64	0.201172		86.64	0.154297	86.64	-0.463867	86.64	-0.701172		86.64	-0.561523	86.64	-0.735352	86.64	-26.9824
	86.74	0.229492	86.64	0.432617	86.74	0.0820313		86.74	-0.22168	86.74	-0.700195	86.74	-0.499023		86.74	-0.277344	86.74	-0.660156	86.74	-26.9639
	86.84	0.338867	86.74	0.586914	86.84	-0.0244141		86.84	-0.459961	86.84	-0.442383	86.84	-0.818359		86.84	-0.450195	86.84	-0.53125	86.84	-26.7207
	86.94	0.482422	86.84	0.436523	86.94	0.282227		86.94	-0.204102	86.94	-0.553711	86.94	-0.766602		86.94	-0.549805	86.94	-0.600586	86.94	-27.0869
	87.04	0.352539	86.94	0.536133	87.04	0.385742		87.04	-0.0292969	87.04	-0.482422	87.04	-0.704102		87.04	-0.560547	87.04	-0.807617	87.04	-27.0137
	87.14	0.390625	87.04	0.604492	87.14	0.230469		87.14	0.0585938	87.14	-0.46582	87.14	-0.685547		87.14	-0.362305	87.14	-0.673828	87.14	-26.9814
	87.24	0.481445	87.14	0.525391	87.24	0.0322266		87.24	-0.0429688	87.24	-0.275391	87.24	-0.603516		87.24	-0.47168	87.24	-0.798828	87.24	-26.9629
	87.34	0.444336	87.24	0.271484	87.34	0.0712891		87.34	-0.0703125	87.34	-0.786133	87.34	-0.495117		87.34	-0.186523	87.34	-0.772461	87.34	-27.0137
	87.44	0.599609	87.34	0.435547	87.44	0.275391		87.44	-0.288086	87.44	-0.545898	87.44	-0.513672		87.44	-0.393555	87.44	-0.706055	87.44	-27.0059
	87.54	0.630859	87.44	0.394531	87.54	0.198242		87.54	-0.15918	87.54	-0.513672	87.54	-0.400391		87.54	-0.155273	87.54	-0.511719	87.54	-27.0664
	87.64	0.553711	87.54	0.374023	87.64	0.150391		87.64	-0.00390625	87.64	-0.505859	87.64	-0.442383		87.64	-0.545898	87.64	-0.566406	87.64	-26.8936
	87.74	0.34375	87.64	0.37793	87.74	0.216797		87.74	0.155273	87.74	-0.463867	87.74	-0.431641		87.74	-0.404297	87.74	-0.713867	87.74	-26.9795
	87.84	0.457031	87.74	0.342773	87.84	0.219727		87.84	0.168945	87.84	-0.555664	87.84	-0.579102		87.84	-0.410156	87.84	-0.748047	87.84	-26.9502
	87.94	0.400391	87.84	0.601563	87.94	0.155273		87.94	-0.109375	87.94	-0.727539	87.94	-0.373047		87.94	-0.544922	87.94	-0.740234	87.94	-26.9785
	88.04	0.358398	87.94	0.40918	88.04	0.0927734		88.04	-0.0322266	88.04	-0.373047	88.04	-0.595703		88.04	-0.408203	88.04	-0.791016	88.04	-26.9043
	88.14	0.345703	88.04	0.474609	88.14	0.119141		88.14	-0.0869141	88.14	-0.487305	88.14	-0.871094		88.14	-0.459961	88.14	-0.701172	88.14	-26.8203
	88.24	0.15625	88.14	0.708008	88.24	0.143555		88.24	0.163086	88.24	-0.740234	88.24	-0.635742		88.24	-0.350586	88.24	-0.677734	88.24	-26.9561
	88.34	0.191406	88.24	0.566406	88.34	0.179688		88.34	-0.00195313	88.34	-0.504883	88.34	-0.419922		88.34	-0.476563	88.34	-0.638672	88.34	-27.0176
	88.44	0.272461	88.34	0.451172	88.44	0.240234		88.44	0.0400391	88.44	-0.380859	88.44	-0.526367		88.44	-0.585938	88.44	-0.601563	88.44	-27.042
	88.54	0.207031	88.44	0.479492	88.54	0.168945		88.54	-0.0654297	88.54	-0.277344	88.54	-0.623047		88.54	-0.400391	88.54	-0.573242	88.54	-26.8691
	88.64	0.255859	88.54	0.445313	88.64	0.19043		88.64	-0.241211	88.64	-0.647461	88.64	-0.475586		88.64	-0.457031	88.64	-0.603516	88.64	-26.9482
	88.74	0.374023	88.64	0.386719	88.74	0.143555		88.74	-0.225586	88.74	-0.680664	88.74	-0.523438		88.74	-0.357422	88.74	-0.555664	88.74	-26.8877
	88.84	0.404297	88.74	0.416992	88.84	0.0146484		88.84	-0.155273	88.84	-0.641602	88.84	-0.576172		88.84	-0.235352	88.84	-0.720703	88.84	-27.0273
	88.94	0.300781	88.84	0.541992	88.94	0.386719		88.94	-0.139648	88.94	-0.693359	88.94	-0.798828		88.94	-0.452148	88.94	-0.762695	88.94	-26.9893
	89.04	0.344727	88.94	0.444336	89.04	0.307617		89.04	0.107422	89.04	-0.913086	89.04	-0.81543		89.04	-0.333984	89.04	-0.850586	89.04	-26.79
	89.14	0.398438	89.04	0.438477	89.14	0.28418		89.14	-0.0878906	89.14	-0.262695	89.14	-0.50293		89.14	-0.417969	89.14	-0.636719	89.14	-27.1318
	89.24	0.435547	89.14	0.518555	89.24	0.0771484		89.24	-0.102539	89.24	-0.510742	89.24	-0.419922		89.24	-0.424805	89.24	-0.566406	89.24	-26.8555
	89.34	0.362305	89.24	0.475586	89.34	0.0957031		89.34	0.0371094	89.34	-0.457031	89.34	-0.735352		89.34	-0.491211	89.34	-0.482422	89.34	-26.9668
	89.44	0.458984	89.34	0.572266	89.44	0.150391		89.44	-0.0966797	89.44	-0.583008	89.44	-0.767578		89.44	-0.411133	89.44	-0.775391	89.44	-26.9521
	89.54	0.242188	89.44	0.529297	89.54	0.361328		89.54	-0.154297	89.54	-0.589844	89.54	-0.486328		89.54	-0.420898	89.54	-0.599609	89.54	-26.8379
	89.64	0.353516	89.54	0.428711	89.64	0.34375		89.64	-0.0830078	89.64	-0.673828	89.64	-0.834961		89.64	-0.539063	89.64	-0.681641	89.64	-26.6553
	89.74	0.466797	89.64	0.552734	89.74	0.15625		89.74	0.00585938	89.74	-0.298828	89.74	-0.758789		89.74	-0.487305	89.74	-0.667969	89.74	-27.0059
	89.84	0.523438	89.74	0.573242	89.84	0.078125		89.84	-0.310547	89.84	-0.366211	89.84	-0.737305		89.84	-0.304688	89.84	-0.695313	89.84	-26.916
	89.94	0.177734	89.84	0.331055	89.94	0.326172		89.94	-0.00878906	89.94	-0.473633	89.94	-0.650391		89.94	-0.37793	89.94	-0.657227	89.94	-26.8418
	90.04	0.266602	89.94	0.347656	90.04	0.0644531		90.04	-0.174805	90.04	-0.181641	90.04	-0.65918		90.04	-0.522461	90.04	-0.637695	90.04	-26.7793
	90.14	0.414063	90.04	0.176758	90.14	0.0351563		90.14	-0.226563	90.14	-0.313477	90.14	-0.733398		90.14	-0.333008	90.14	-0.509766	90.14	-27.0488
	90.24	0.318359	90.14	0.43457	90.24	-0.0498047		90.24	-0.25	90.24	-0.441406	90.24	-0.629883		90.24	-0.40918	90.24	-0.675781	90.24	-26.9668
	90.34	0.30957	90.24	0.919922	90.34	0.0498047		90.34	-0.164063	90.34	-0.314453	90.34	-0.726563		90.34	-0.358398	90.34	-0.591797	90.34	-26.6973
	90.44	0.306641	90.34	0.616211	90.44	-0.0234375		90.44	-0.202148	90.44	-0.625977	90.44	-0.586914		90.44	-0.421875	90.44	-0.705078	90.44	-26.7881
	90.54	0.318359	90.44	0.470703	90.54	-0.00683594		90.54	-0.144531	90.54	-0.295898	90.54	-0.808594		90.54	-0.424805	90.54	-0.667969	90.54	-26.8594
	90.64	0.470703	90.54	0.77832	90.64	0.0546875		90.64	-0.25293	90.64	-0.445313	90.64	-0.94043		90.64	-0.49707	90.64	-0.581055	90.64	-26.8994
	90.74	0.253906	90.64	0.639648	90.74	0.254883		90.74	0.119141	90.74	-0.696289	90.74	-1.04102		90.74	-0.380859	90.74	-0.500977	90.74	-26.8604
	90.84	0.328125	90.74	0.554688	90.84	0.0185547		90.84	-0.0615234	90.84	-0.508789	90.84	-0.649414		90.84	-0.598633	90.84	-0.470703	90.84	-26.8789
	90.94	0.171875	90.84	0.536133	90.94	0.0732422		90.94	-0.202148	90.94	-0.754883	90.94	-0.412109		90.94	-0.475586	90.94	-0.701172	90.94	-26.7061
	91.04	0.310547	90.94	0.626953	91.04	0.230469		91.04	-0.332031	91.04	-0.950195	91.04	-0.642578		91.04	-0.314453	91.04	-0.743164	91.04	-26.9414
	91.14	0.193359	91.04	0.612305	91.14	-0.0146484		91.14	-0.0996094	91.14	-0.59082	91.14	-0.726563		91.14	-0.510742	91.14	-0.878906	91.14	-26.8926
	91.24	0.271484	91.14	0.741211	91.24	0.0820313		91.24	-0.0166016	91.24	-0.771484	91.24	-0.885742		91.24	-0.507813	91.24	-0.996094	91.24	-26.8203
	91.34	0.457031	91.24	0.545898	91.34	0.207031		91.34	-0.361328	91.34	-0.345703	91.34	-0.870117		91.34	-0.37793	91.34	-0.853516	91.34	-27.0254
	91.44	0.232422	91.34	0.651367	91.44	0.0644531		91.44	-0.254883	91.44	-0.598633	91.44	-0.862305		91.44	-0.661133	91.44	-0.758789	91.44	-26.875
	91.54	0.164063	91.44	0.699219	91.54	-0.0371094		91.54	-0.307617	91.54	-0.456055	91.54	-0.802734		91.54	-0.369141	91.54	-0.753906	91.54	-26.8838
	91.64	0.18457	91.54	0.331055	91.64	0.129883		91.64	0.0761719	91.64	-0.516602	91.64	-1.11133		91.64	-0.527344	91.64	-0.732422	91.64	-26.957
	91.74	0.413086	91.64	0.611328	91.74	0.334961		91.74	-0.161133	91.74	-0.713867	91.74	-0.84668		91.74	-0.350586	91.74	-0.681641	91.74	-26.6875
	91.84	0.404297	91.74	0.581055	91.84	0.188477		91.84	-0.104492	91.84	-0.548828	91.84	-0.984375		91.84	-0.507813	91.84	-0.597656	91.84	-26.6621
	91.94	0.367188	91.84	0.477539	91.94	0.0625		91.94	-0.5	91.94	-0.796875	91.94	-0.854492		91.94	-0.788086	91.94	-0.770508	91.94	-26.8809
	92.04	0.30957	91.94	0.602539	92.04	0.0507813		92.04	-0.349609	92.04	-0.473633	92.04	-0.599609		92.04	-0.594727	92.04	-0.84668	92.04	-26.7617
	92.14	0.316406	92.04	0.700195	92.14	0.171875		92.14	-0.0605469	92.14	-0.680664	92.14	-0.624023		92.14	-0.441406	92.14	-0.754883	92.14	-26.627
	92.24	0.245117	92.14	0.404297	92.24	0.189453		92.24	0.0234375	92.24	-0.654297	92.24	-0.833008		92.24	-0.37207	92.24	-0.744141	92.24	-26.8604
	92.34	0.0751953	92.24	0.394531	92.34	0.132813		92.34	-0.202148	92.34	-0.828125	92.34	-0.720703		92.34	-0.587891	92.34	-0.75	92.34	-26.6006
	92.44	0.194336	92.34	0.464844	92.44	0.203125		92.44	-0.104492	92.44	-0.500977	92.44	-0.849609		92.44	-0.573242	92.44	-0.984375	92.44	-26.752
	92.54	0.12207	92.44	0.59375	92.54	0.163086		92.54	-0.109375	92.54	-0.547852	92.54	-0.729492		92.54	-0.46875	92.54	-1.06152	92.54	-26.7441
	92.64	0.445313	92.54	0.642578	92.64	0.163086		92.64	-0.344727	92.64	-0.852539	92.64	-0.686523		92.64	-0.518555	92.64	-0.888672	92.64	-26.9561
	92.74	0.238281	92.64	0.577148	92.74	0.132813		92.74	-0.261719	92.74	-0.822266	92.74	-0.873047		92.74	-0.553711	92.74	-0.953125	92.74	-26.792
	92.84	0.191406	92.74	0.555664	92.84	0.144531		92.84	-0.166992	92.84	-0.558594	92.84	-0.814453		92.84	-0.544922	92.84	-0.543945	92.84	-26.8232
	92.94	0.301758	92.84	0.542969	92.94	0.128906		92.94	0.0478516	92.94	-0.591797	92.94	-0.524414		92.94	-0.526367	92.94	-0.624023	92.94	-26.6465
	93.04	0.149414	92.94	0.369141	93.04	0.0664063		93.04	-0.100586	93.04	-0.602539	93.04	-0.886719		93.04	-0.137695	93.04	-0.758789	93.04	-26.9238
	93.14	0.306641	93.04	0.448242	93.14	0.101563		93.14	0	93.14	-0.496094	93.14	-0.9375		93.14	-0.518555	93.14	-0.729492	93.14	-26.8496
	93.24	0.341797	93.14	0.557617	93.24	-0.046875		93.24	-0.254883	93.24	-0.704102	93.24	-0.572266		93.24	-0.302734	93.24	-0.716797	93.24	-26.8613
	93.34	0.302734	93.24	0.467773	93.34	0.152344		93.34	-0.143555	93.34	-0.472656	93.34	-0.794922		93.34	-0.50293	93.34	-0.730469	93.34	-26.8896
	93.44	0.294922	93.34	0.576172	93.44	0.306641		93.44	-0.265625	93.44	-0.583984	93.44	-0.591797		93.44	-0.299805	93.44	-0.826172	93.44	-26.9316
	93.54	0.285156	93.44	0.418945	93.54	0.185547		93.54	-0.339844	93.54	-0.425781	93.54	-0.914063		93.54	-0.56543	93.54	-0.644531	93.54	-26.8887
	93.64	0.248047	93.54	0.620117	93.64	0.0722656		93.64	-0.150391	93.64	-0.616211	93.64	-1.15332		93.64	-0.452148	93.64	-0.636719	93.64	-26.751
	93.74	0.368164	93.64	0.583984	93.74	0.0986328		93.74	-0.0722656	93.74	-0.65332	93.74	-0.873047		93.74	-0.62207	93.74	-0.618164	93.74	-26.8369
	93.84	0.366211	93.74	0.331055	93.84	-0.0585938		93.84	-0.134766	93.84	-0.699219	93.84	-0.839844		93.84	-0.498047	93.84	-0.748047	93.84	-26.6309
	93.94	0.108398	93.84	0.338867	93.94	0.314453		93.94	-0.206055	93.94	-0.662109	93.94	-0.65918		93.94	-0.547852	93.94	-0.740234	93.94	-26.6934
	94.04	0.216797	93.94	0.569336	94.04	-0.0195313		94.04	-0.254883	94.04	-0.549805	94.04	-1.04688		94.04	-0.624023	94.04	-0.774414	94.04	-26.709
	94.14	0.21875	94.04	0.529297	94.14	0.239258		94.14	-0.139648	94.14	-0.759766	94.14	-0.797852		94.14	-0.680664	94.14	-0.681641	94.14	-26.7363
	94.24	0.169922	94.14	0.604492	94.24	0.268555		94.24	-0.0449219	94.24	-0.522461	94.24	-0.821289		94.24	-0.625977	94.24	-0.78125	94.24	-26.8574
	94.34	0.162109	94.24	0.331055	94.34	0.113281		94.34	-0.34375	94.34	-0.62207	94.34	-0.898438		94.34	-0.69043	94.34	-0.869141	94.34	-26.623
	94.44	0.169922	94.34	0.651367	94.44	0.102539		94.44	-0.0986328	94.44	-0.638672	94.44	-1.06055		94.44	-0.651367	94.44	-0.685547	94.44	-26.6074
	94.54	0.199219	94.44	0.683594	94.54	-0.125		94.54	-0.0722656	94.54	-0.666016	94.54	-0.783203		94.54	-0.791992	94.54	-0.579102	94.54	-26.9023
	94.64	0.326172	94.54	0.788086	94.64	0.0107422		94.64	-0.0810547	94.64	-0.617188	94.64	-0.713867		94.64	-0.652344	94.64	-0.786133	94.64	-26.6621
	94.74	0.220703	94.64	0.563477	94.74	0.105469		94.74	-0.203125	94.74	-0.295898	94.74	-1.06445		94.74	-0.713867	94.74	-0.751953	94.74	-26.7637
	94.84	0.376953	94.74	0.629883	94.84	-0.0947266		94.84	-0.507813	94.84	-0.793945	94.84	-0.975586		94.84	-0.569336	94.84	-0.724609	94.84	-26.9229
	94.94	0.138672	94.84	0.581055	94.94	0.186523		94.94	-0.444336	94.94	-0.605469	94.94	-0.801758		94.94	-0.485352	94.94	-0.905273	94.94	-26.5518
	95.04	0.114258	94.94	0.451172	95.04	0.136719		95.04	-0.274414	95.04	-0.398438	95.04	-0.679688		95.04	-0.838867	95.04	-0.741211	95.04	-26.7832
	95.14	0.0585938	95.04	0.362305	95.14	0.189453		95.14	-0.280273	95.14	-0.805664	95.14	-0.78418		95.14	-0.577148	95.14	-0.829102	95.14	-26.6572
	95.24	0.183594	95.14	0.491211	95.24	-0.0498047		95.24	-0.149414	95.24	-0.791992	95.24	-0.826172		95.24	-0.6875	95.24	-0.81543	95.24	-26.627
	95.34	0.362305	95.24	0.338867	95.34	-0.0166016		95.34	-0.241211	95.34	-0.762695	95.34	-1.05566		95.34	-0.683594	95.34	-0.851563	95.34	-26.6553
	95.44	0.34082	95.34	0.578125	95.44	0.0419922		95.44	-0.401367	95.44	-0.581055	95.44	-0.788086		95.44	-0.738281	95.44	-0.762695	95.44	-26.7617
	95.54	0.188477	95.44	0.37793	95.54	0.133789		95.54	-0.272461	95.54	-0.571289	95.54	-0.775391		95.54	-0.613281	95.54	-0.833984	95.54	-26.6699
	95.64	0.212891	95.54	0.347656	95.64	0.078125		95.64	-0.338867	95.64	-0.724609	95.64	-0.859375		95.64	-0.787109	95.64	-0.865234	95.64	-26.5029
	95.74	0.268555	95.64	0.374023	95.74	-0.0214844		95.74	-0.474609	95.74	-0.869141	95.74	-0.566406		95.74	-0.358398	95.74	-0.661133	95.74	-26.3926
	95.84	0.232422	95.74	0.275391	95.84	-0.00390625		95.84	-0.549805	95.84	-1.04102	95.84	-0.925781		95.84	-0.484375	95.84	-0.685547	95.84	-26.708
	95.94	0.246094	95.84	0.584961	95.94	0.0273438		95.94	-0.272461	95.94	-0.810547	95.94	-0.799805		95.94	-0.658203	95.94	-0.802734	95.94	-26.8164
	96.04	0.0439453	95.94	0.47168	96.04	0.0722656		96.04	-0.106445	96.04	-0.53125	96.04	-0.767578		96.04	-0.624023	96.04	-0.765625	96.04	-26.7041
	96.14	0.396484	96.04	0.689453	96.14	0.135742		96.14	-0.277344	96.14	-0.614258	96.14	-0.766602		96.14	-0.670898	96.14	-0.96875	96.14	-26.5566
	96.24	0.353516	96.14	0.525391	96.24	0.0976563		96.24	-0.274414	96.24	-0.676758	96.24	-0.873047		96.24	-0.592773	96.24	-0.686523	96.24	-26.7432
	96.34	0.560547	96.24	0.266602	96.34	0.171875		96.34	-0.206055	96.34	-0.813477	96.34	-0.740234		96.34	-0.592773	96.34	-0.74707	96.34	-26.6406
	96.44	0.397461	96.34	0.46582	96.44	-0.142578		96.44	-0.268555	96.44	-0.708008	96.44	-0.915039		96.44	-0.760742	96.44	-0.723633	96.44	-26.7939
	96.54	0.329102	96.44	0.586914	96.54	-0.0390625		96.54	-0.333008	96.54	-0.5625	96.54	-0.956055		96.54	-0.639648	96.54	-0.717773	96.54	-26.7012
	96.64	0.251953	96.54	0.823242	96.64	-0.0644531		96.64	-0.189453	96.64	-0.470703	96.64	-0.865234		96.64	-0.555664	96.64	-0.875	96.64	-26.7969
	96.74	0.263672	96.64	0.420898	96.74	0.0820313		96.74	-0.0449219	96.74	-0.707031	96.74	-1.16406		96.74	-0.689453	96.74	-0.724609	96.74	-26.7617
	96.84	0.0595703	96.74	0.416992	96.84	0.160156		96.84	-0.392578	96.84	-0.826172	96.84	-1.08008		96.84	-0.746094	96.84	-0.650391	96.84	-26.7715
	96.94	0.273438	96.84	0.490234	96.94	0.0839844		96.94	-0.375977	96.94	-0.844727	96.94	-0.932617		96.94	-0.710938	96.94	-0.927734	96.94	-26.6318
	97.04	0.481445	96.94	0.567383	97.04	0.106445		97.04	-0.344727	97.04	-0.732422	97.04	-0.826172		97.04	-0.796875	97.04	-0.97168	97.04	-26.623
	97.14	0.224609	97.04	0.507813	97.14	-0.0351563		97.14	-0.526367	97.14	-0.817383	97.14	-1.0332		97.14	-0.629883	97.14	-0.71582	97.14	-26.5557
	97.24	0.128906	97.14	0.519531	97.24	-0.193359		97.24	-0.240234	97.24	-0.786133	97.24	-0.960938		97.24	-0.533203	97.24	-0.892578	97.24	-26.7676
	97.34	0.408203	97.24	0.470703	97.34	-0.078125		97.34	-0.202148	97.34	-0.822266	97.34	-0.946289		97.34	-0.500977	97.34	-0.708008	97.34	-26.5615
	97.44	0.262695	97.34	0.425781	97.44	0.18457		97.44	-0.310547	97.44	-0.945313	97.44	-0.936523		97.44	-0.475586	97.44	-0.797852	97.44	-26.665
	97.54	0.376953	97.44	0.276367	97.54	-0.0351563		97.54	-0.173828	97.54	-0.71875	97.54	-1.12891		97.54	-0.670898	97.54	-0.998047	97.54	-26.751
	97.64	0.319336	97.54	0.5625	97.64	0.0166016		97.64	-0.353516	97.64	-0.52832	97.64	-0.999023		97.64	-0.698242	97.64	-0.723633	97.64	-26.6846
	97.74	0.505859	97.64	0.331055	97.74	-0.205078		97.74	-0.195313	97.74	-0.485352	97.74	-0.981445		97.74	-0.580078	97.74	-0.791016	97.74	-26.6768
	97.84	0.191406	97.74	0.454102	97.84	0.0175781		97.84	-0.169922	97.84	-0.822266	97.84	-1.04492		97.84	-0.585938	97.84	-0.882813	97.84	-26.6787
	97.94	0.259766	97.84	0.360352	97.94	0.0244141		97.94	-0.516602	97.94	-0.65918	97.94	-0.801758		97.94	-0.71875	97.94	-0.589844	97.94	-26.7227
	98.04	0.259766	97.94	0.490234	98.04	-0.0585938		98.04	-0.212891	98.04	-0.731445	98.04	-1.00586		98.04	-0.616211	98.04	-0.708984	98.04	-26.6084
	98.14	0.144531	98.04	0.485352	98.14	-0.0947266		98.14	-0.296875	98.14	-0.889648	98.14	-1		98.14	-0.561523	98.14	-1.04883	98.14	-26.5
	98.24	0.339844	98.14	0.682617	98.24	-0.121094		98.24	-0.407227	98.24	-0.634766	98.24	-1.08984		98.24	-0.696289	98.24	-0.977539	98.24	-26.6553
	98.34	0.320313	98.24	0.543945	98.34	-0.0664063		98.34	-0.446289	98.34	-0.985352	98.34	-0.857422		98.34	-0.604492	98.34	-1.07227	98.34	-26.5732
	98.44	0.287109	98.34	0.413086	98.44	-0.0664063		98.44	0.0537109	98.44	-0.831055	98.44	-1.09473		98.44	-0.724609	98.44	-1.03906	98.44	-26.6201
	98.54	0.282227	98.44	0.298828	98.54	-0.195313		98.54	-0.569336	98.54	-0.665039	98.54	-1.08008		98.54	-0.620117	98.54	-0.964844	98.54	-26.5293
	98.64	0.333984	98.54	0.369141	98.64	0.0859375		98.64	-0.22168	98.64	-0.874023	98.64	-1.19824		98.64	-0.510742	98.64	-0.774414	98.64	-26.3857
	98.74	0.146484	98.64	0.296875	98.74	0.0947266		98.74	-0.380859	98.74	-0.697266	98.74	-1.18555		98.74	-0.6875	98.74	-0.975586	98.74	-26.459
	98.84	0.208008	98.74	0.31543	98.84	-0.00195313		98.84	-0.0927734	98.84	-0.801758	98.84	-1.06348		98.84	-0.685547	98.84	-0.907227	98.84	-26.624
	98.94	0.152344	98.84	0.355469	98.94	-0.00585938		98.94	-0.237305	98.94	-0.6875	98.94	-1.04297		98.94	-0.702148	98.94	-1.05469	98.94	-26.6865
	99.04	0.174805	98.94	0.463867	99.04	0.105469		99.04	-0.311523	99.04	-0.567383	99.04	-0.96875		99.04	-0.780273	99.04	-0.900391	99.04	-26.3906
	99.14	0.192383	99.04	0.457031	99.14	0.0644531		99.14	-0.0849609	99.14	-0.918945	99.14	-0.952148		99.14	-0.576172	99.14	-0.858398	99.14	-26.623
	99.24	0.328125	99.14	0.533203	99.24	0.0849609		99.24	-0.183594	99.24	-0.969727	99.24	-1.00977		99.24	-0.861328	99.24	-0.84375	99.24	-26.6855
	99.34	0.311523	99.24	0.386719	99.34	0.108398		99.34	-0.292969	99.34	-0.700195	99.34	-0.719727		99.34	-0.72168	99.34	-0.984375	99.34	-26.5234
	99.44	0.368164	99.34	0.366211	99.44	0.145508		99.44	-0.199219	99.44	-0.766602	99.44	-0.930664		99.44	-0.908203	99.44	-0.84375	99.44	-26.2979
	99.54	0.328125	99.44	0.455078	99.54	0.0546875		99.54	-0.1875	99.54	-0.6875	99.54	-0.805664		99.54	-0.776367	99.54	-1.08008	99.54	-26.3125
	99.64	0.078125	99.54	0.351563	99.64	0.0429688		99.64	-0.28418	99.64	-0.789063	99.64	-1.23926		99.64	-0.748047	99.64	-0.977539	99.64	-26.6953
	99.74	0.224609	99.64	0.31543	99.74	-0.0302734		99.74	-0.355469	99.74	-0.719727	99.74	-1.16406		99.74	-0.931641	99.74	-0.94043	99.74	-26.6514
	99.84	0.205078	99.74	0.303711	99.84	-0.0175781		99.84	-0.441406	99.84	-0.749023	99.84	-1.31445		99.84	-0.624023	99.84	-0.719727	99.84	-26.5371
	99.94	0.130859	99.84	0.542969	99.94	0.132813		99.94	-0.264648	99.94	-0.720703	99.94	-1		99.94	-0.748047	99.94	-0.899414	99.94	-26.5957
	100.04	0.266602	99.94	0.530273	100.04	0.141602		100.04	-0.418945	100.04	-0.568359	100.04	-1.21875		100.04	-0.820313	100.04	-0.912109	100.04	-26.4355
	100.14	0.208984	100.04	0.326172	100.14	-0.0224609		100.14	-0.209961	100.14	-0.953125	100.14	-1.09863		100.14	-0.638672	100.14	-1.01465	100.14	-26.5107
	100.24	0.244141	100.14	0.561523	100.24	0.150391		100.24	-0.110352	100.24	-0.774414	100.24	-1.29297		100.24	-0.59668	100.24	-1.00684	100.24	-26.4395
	100.34	0.212891	100.24	0.607422	100.34	0.114258		100.34	-0.291016	100.34	-0.993164	100.34	-1.40527		100.34	-0.792969	100.34	-0.80957	100.34	-26.6523
	100.44	0.170898	100.34	0.462891	100.44	-0.133789		100.44	-0.268555	100.44	-0.580078	100.44	-1.23242		100.44	-0.713867	100.44	-0.989258	100.44	-26.6641
	100.54	0.27832	100.44	0.695313	100.54	0.0742188		100.54	-0.12207	100.54	-0.865234	100.54	-1.10352		100.54	-0.541992	100.54	-0.958984	100.54	-26.7285
	100.64	0.0888672	100.54	0.557617	100.64	0.0654297		100.64	-0.335938	100.64	-0.902344	100.64	-1.04883		100.64	-0.667969	100.64	-1.17383	100.64	-26.6416
	100.74	0.306641	100.64	0.625	100.74	-0.0351563		100.74	-0.379883	100.74	-0.742188	100.74	-0.930664		100.74	-0.663086	100.74	-0.890625	100.74	-26.5078
	100.84	0.123047	100.74	0.313477	100.84	0.0322266		100.84	-0.118164	100.84	-1.0166	100.84	-1.0918		100.84	-0.730469	100.84	-1.00293	100.84	-26.2197
	100.94	0.388672	100.84	0.416992	100.94	-0.0458984		100.94	0.0791016	100.94	-0.709961	100.94	-0.950195		100.94	-0.672852	100.94	-1.01855	100.94	-26.3984
	101.04	0.352539	100.94	0.46875	101.04	0.257813		101.04	-0.262695	101.04	-0.856445	101.04	-1.1123		101.04	-0.932617	101.04	-1.09082	101.04	-26.2412
	101.14	0.394531	101.04	0.459961	101.14	-0.114258		101.14	-0.136719	101.14	-0.836914	101.14	-1.18359		101.14	-0.750977	101.14	-1.04492	101.14	-26.3936
	101.24	0.223633	101.14	0.544922	101.24	-0.0136719		101.24	-0.30957	101.24	-0.59375	101.24	-1.11133		101.24	-0.889648	101.24	-0.931641	101.24	-26.2559
	101.34	0.201172	101.24	0.506836	101.34	-0.015625		101.34	-0.388672	101.34	-0.887695	101.34	-1.2959		101.34	-1.02832	101.34	-0.873047	101.34	-26.4023
	101.44	0.27832	101.34	0.436523	101.44	0.0859375		101.44	-0.295898	101.44	-0.844727	101.44	-1.2832		101.44	-0.698242	101.44	-1.02441	101.44	-26.4863
	101.54	0.126953	101.44	0.34375	101.54	0.166016		101.54	-0.166992	101.54	-0.856445	101.54	-1.24023		101.54	-0.84082	101.54	-0.935547	101.54	-26.2871
	101.64	0.160156	101.54	0.44043	101.64	-0.0888672		101.64	-0.245117	101.64	-0.899414	101.64	-1.17871		101.64	-0.764648	101.64	-0.99707	101.64	-26.584
	101.74	0.0820313	101.64	0.477539	101.74	-0.164063		101.74	-0.179688	101.74	-0.929688	101.74	-1.03809		101.74	-0.651367	101.74	-0.910156	101.74	-26.4541
	101.84	0.387695	101.74	0.608398	101.84	-0.0419922		101.84	-0.0908203	101.84	-0.829102	101.84	-1.1582		101.84	-0.733398	101.84	-1.03711	101.84	-26.498
	101.94	0.163086	101.84	0.484375	101.94	-0.078125		101.94	-0.366211	101.94	-0.984375	101.94	-1.30078		101.94	-0.641602	101.94	-0.860352	101.94	-26.3633
	102.04	0.165039	101.94	0.479492	102.04	0		102.04	-0.389648	102.04	-0.883789	102.04	-1.05664		102.04	-0.754883	102.04	-1.02539	102.04	-26.5078
	102.14	0.279297	102.04	0.495117	102.14	0.0693359		102.14	-0.46582	102.14	-0.772461	102.14	-1.29883		102.14	-0.829102	102.14	-1.0293	102.14	-26.2803
	102.24	0.331055	102.14	0.651367	102.24	0.03125		102.24	-0.209961	102.24	-0.616211	102.24	-1.18262		102.24	-0.682617	102.24	-0.856445	102.24	-26.3496
	102.34	0.22168	102.24	0.370117	102.34	0.280273		102.34	-0.610352	102.34	-0.836914	102.34	-1.07715		102.34	-0.493164	102.34	-0.923828	102.34	-26.2363
	102.44	0.267578	102.34	0.49707	102.44	0.00292969		102.44	-0.342773	102.44	-0.842773	102.44	-1.09082		102.44	-0.754883	102.44	-1.14941	102.44	-26.2666
	102.54	0.28125	102.44	0.432617	102.54	0.0146484		102.54	-0.182617	102.54	-0.801758	102.54	-0.889648		102.54	-0.711914	102.54	-1.11914	102.54	-26.2402
	102.64	0.365234	102.54	0.378906	102.64	-0.0927734		102.64	-0.357422	102.64	-0.723633	102.64	-0.939453		102.64	-0.870117	102.64	-1.12695	102.64	-26.0781
	102.74	0.0703125	102.64	0.301758	102.74	0.0595703		102.74	-0.549805	102.74	-0.835938	102.74	-1.4668		102.74	-0.818359	102.74	-1.12305	102.74	-26.0889
	102.84	0.189453	102.74	0.145508	102.84	0.0986328		102.84	-0.396484	102.84	-0.761719	102.84	-1.3623		102.84	-0.78125	102.84	-1.12012	102.84	-26.2979
	102.94	0.261719	102.84	0.46582	102.94	0.0546875		102.94	-0.513672	102.94	-0.853516	102.94	-1.46484		102.94	-0.704102	102.94	-0.850586	102.94	-26.252
	103.04	0.455078	102.94	0.495117	103.04	0.142578		103.04	-0.389648	103.04	-0.582031	103.04	-1.34082		103.04	-0.791992	103.04	-0.787109	103.04	-26.3115
	103.14	-0.0224609	103.04	0.400391	103.14	0.152344		103.14	-0.544922	103.14	-0.766602	103.14	-1.12793		103.14	-0.883789	103.14	-0.857422	103.14	-26.4131
	103.24	0.237305	103.14	0.576172	103.24	0.0117188		103.24	-0.53418	103.24	-0.805664	103.24	-1.41504		103.24	-0.544922	103.24	-0.876953	103.24	-26.2549
	103.34	0.373047	103.24	0.607422	103.34	0.0673828		103.34	-0.592773	103.34	-0.768555	103.34	-1.48047		103.34	-0.741211	103.34	-0.963867	103.34	-26.3125
	103.44	0.205078	103.34	0.418945	103.44	0.0205078		103.44	-0.426758	103.44	-0.766602	103.44	-1.11914		103.44	-0.755859	103.44	-0.845703	103.44	-26.4531
	103.54	0.314453	103.44	0.391602	103.54	0.0693359		103.54	-0.348633	103.54	-0.956055	103.54	-1.21289		103.54	-0.708008	103.54	-0.939453	103.54	-26.3965
	103.64	0.357422	103.54	0.43457	103.64	0.0634766		103.64	-0.483398	103.64	-0.800781	103.64	-1.24414		103.64	-0.493164	103.64	-0.949219	103.64	-26.1699
	103.74	0.149414	103.64	0.545898	103.74	0.0351563		103.74	-0.280273	103.74	-0.579102	103.74	-1.18164		103.74	-0.426758	103.74	-0.770508	103.74	-26.1689
	103.84	0.216797	103.74	0.495117	103.84	0.0302734		103.84	-0.386719	103.84	-1.02637	103.84	-1.20508		103.84	-0.663086	103.84	-0.770508	103.84	-26.2773
	103.94	0.151367	103.84	0.399414	103.94	-0.0761719		103.94	-0.201172	103.94	-1.04785	103.94	-1.16602		103.94	-0.787109	103.94	-1.0498	103.94	-26.2441
	104.04	0.286133	103.94	0.354492	104.04	-0.0429688		104.04	-0.508789	104.04	-0.643555	104.04	-1.125		104.04	-0.573242	104.04	-1.04004	104.04	-26.2529
	104.14	0.109375	104.04	0.354492	104.14	-0.0585938		104.14	-0.30957	104.14	-0.919922	104.14	-1.07422		104.14	-0.591797	104.14	-1.08008	104.14	-26.1719
	104.24	0.103516	104.14	0.358398	104.24	-0.155273		104.24	-0.412109	104.24	-0.899414	104.24	-0.913086		104.24	-0.581055	104.24	-0.951172	104.24	-26.2412
	104.34	0.177734	104.24	0.393555	104.34	-0.0390625		104.34	-0.429688	104.34	-0.875977	104.34	-1.15625		104.34	-0.704102	104.34	-1.12402	104.34	-26.3193
	104.44	0.411133	104.34	0.529297	104.44	0.214844		104.44	-0.320313	104.44	-0.639648	104.44	-1.24023		104.44	-0.608398	104.44	-0.755859	104.44	-25.9834
	104.54	0.211914	104.44	0.520508	104.54	0.160156		104.54	-0.0498047	104.54	-0.797852	104.54	-1.1709		104.54	-0.671875	104.54	-0.802734	104.54	-26.2441
	104.64	0.0273438	104.54	0.519531	104.64	0.176758		104.64	-0.376953	104.64	-0.913086	104.64	-1.14648		104.64	-0.753906	104.64	-1.02734	104.64	-26.0488
	104.74	0.0722656	104.64	0.568359	104.74	-0.0478516		104.74	-0.323242	104.74	-0.905273	104.74	-1.38477		104.74	-0.616211	104.74	-0.982422	104.74	-26.2754
	104.84	0.0566406	104.74	0.487305	104.84	0.112305		104.84	-0.0976563	104.84	-1.12207	104.84	-1.33008		104.84	-0.714844	104.84	-0.831055	104.84	-26.2832
	104.94	0.237305	104.84	0.379883	104.94	0.101563		104.94	-0.0693359	104.94	-1.00195	104.94	-1.22852		104.94	-0.761719	104.94	-1.06934	104.94	-26.2461
	105.04	0.364258	104.94	0.583984	105.04	-0.132813		105.04	-0.467773	105.04	-0.980469	105.04	-1.3252		105.04	-0.836914	105.04	-1.26465	105.04	-26.1699
	105.14	0.326172	105.04	0.399414	105.14	-0.046875		105.14	-0.436523	105.14	-0.87793	105.14	-1.1582		105.14	-0.867188	105.14	-1.22656	105.14	-26.2793
	105.24	0.339844	105.14	0.668945	105.24	-0.132813		105.24	-0.134766	105.24	-1.20801	105.24	-0.999023		105.24	-0.884766	105.24	-1.125	105.24	-26.2754
	105.34	0.289063	105.24	0.268555	105.34	-0.0908203		105.34	-0.233398	105.34	-1	105.34	-1.23047		105.34	-0.629883	105.34	-0.951172	105.34	-26.3584
	105.44	0.25293	105.34	0.483398	105.44	0.0996094		105.44	-0.374023	105.44	-0.93457	105.44	-1.01172		105.44	-0.708008	105.44	-0.881836	105.44	-26.1582
	105.54	0.148438	105.44	0.496094	105.54	0.146484		105.54	-0.0869141	105.54	-0.933594	105.54	-1.30664		105.54	-0.734375	105.54	-0.869141	105.54	-26.1279
	105.64	0.294922	105.54	0.538086	105.64	-0.0664063		105.64	-0.311523	105.64	-0.75293	105.64	-1.16895		105.64	-0.795898	105.64	-1.12109	105.64	-26.126
	105.74	0.121094	105.64	0.338867	105.74	-0.0273438		105.74	-0.394531	105.74	-1.04883	105.74	-1.35742		105.74	-0.78125	105.74	-0.911133	105.74	-26.1357
	105.84	0.193359	105.74	0.637695	105.84	-0.25		105.84	-0.40332	105.84	-0.945313	105.84	-1.31934		105.84	-0.826172	105.84	-0.822266	105.84	-26.4082
	105.94	0.0761719	105.84	0.569336	105.94	-0.0498047		105.94	-0.46582	105.94	-0.861328	105.94	-1.01074		105.94	-0.811523	105.94	-1.00586	105.94	-25.9512
	106.04	0.0410156	105.94	0.358398	106.04	-0.15918		106.04	-0.47168	106.04	-0.958008	106.04	-0.838867		106.04	-0.8125	106.04	-0.926758	106.04	-26.3379
	106.14	0.0800781	106.04	0.546875	106.14	-0.0566406		106.14	-0.463867	106.14	-1.18848	106.14	-1.12012		106.14	-0.783203	106.14	-0.979492	106.14	-26.1201
	106.24	0.304688	106.14	0.125977	106.24	-0.0449219		106.24	-0.431641	106.24	-0.993164	106.24	-1.13867		106.24	-0.764648	106.24	-0.924805	106.24	-26.1934
	106.34	0.111328	106.24	0.28418	106.34	-0.172852		106.34	-0.353516	106.34	-1.13574	106.34	-1.23535		106.34	-1.00781	106.34	-0.945313	106.34	-26.1396
	106.44	0.133789	106.34	0.43457	106.44	-0.0371094		106.44	-0.480469	106.44	-1.09961	106.44	-1.21582		106.44	-0.842773	106.44	-1.02051	106.44	-26.2422
	106.54	0.177734	106.44	0.470703	106.54	0.000976563		106.54	-0.379883	106.54	-0.922852	106.54	-1.18066		106.54	-0.90918	106.54	-0.920898	106.54	-26.1035
	106.64	0.166016	106.54	0.338867	106.64	0.0878906		106.64	-0.410156	106.64	-0.915039	106.64	-1.10059		106.64	-0.860352	106.64	-1.03516	106.64	-26.248
	106.74	0.375	106.64	0.730469	106.74	0.0976563		106.74	-0.416992	106.74	-1.13281	106.74	-1.33594		106.74	-0.489258	106.74	-1.08008	106.74	-26.1973
	106.84	0.25	106.74	0.34668	106.84	-0.0859375		106.84	-0.370117	106.84	-0.568359	106.84	-1.10449		106.84	-0.791992	106.84	-1.03516	106.84	-26.1729
	106.94	0.175781	106.84	0.50293	106.94	0.0263672		106.94	-0.350586	106.94	-0.708008	106.94	-1.24707		106.94	-0.807617	106.94	-1.31836	106.94	-26.0498
	107.04	0.453125	106.94	0.206055	107.04	-0.121094		107.04	-0.318359	107.04	-0.931641	107.04	-1.01953		107.04	-0.905273	107.04	-1.16211	107.04	-26.1816
	107.14	0.287109	107.04	0.448242	107.14	-0.0830078		107.14	-0.379883	107.14	-0.96582	107.14	-1.31934		107.14	-0.893555	107.14	-1.16406	107.14	-26.1504
	107.24	0.249023	107.14	0.422852	107.24	-0.078125		107.24	-0.508789	107.24	-0.866211	107.24	-1.25977		107.24	-1.0166	107.24	-1.04785	107.24	-26.1152
	107.34	0.404297	107.24	0.306641	107.34	0.203125		107.34	-0.439453	107.34	-0.776367	107.34	-1.43066		107.34	-0.680664	107.34	-1.16602	107.34	-25.9971
	107.44	0.0507813	107.34	0.438477	107.44	0.144531		107.44	-0.295898	107.44	-1.00586	107.44	-1.48535		107.44	-0.633789	107.44	-0.892578	107.44	-26.2832
	107.54	0.180664	107.44	0.546875	107.54	0.00878906		107.54	-0.523438	107.54	-1.08105	107.54	-1.27539		107.54	-0.629883	107.54	-1.12207	107.54	-26.1719
	107.64	0.272461	107.54	0.519531	107.64	-0.170898		107.64	-0.389648	107.64	-1.30176	107.64	-1.2832		107.64	-0.767578	107.64	-1.04199	107.64	-26.1387
	107.74	0.125	107.64	0.446289	107.74	-0.046875		107.74	-0.293945	107.74	-0.84082	107.74	-1.62695		107.74	-0.724609	107.74	-1.03711	107.74	-26.1699
	107.84	0.106445	107.74	0.327148	107.84	0.0898438		107.84	-0.479492	107.84	-1.03223	107.84	-1.30859		107.84	-0.821289	107.84	-1.24121	107.84	-26.1367
	107.94	0.0654297	107.84	0.458984	107.94	0.0126953		107.94	-0.399414	107.94	-0.953125	107.94	-1.45801		107.94	-0.916016	107.94	-1.13867	107.94	-26.0684
	108.04	0.255859	107.94	0.350586	108.04	0.09375		108.04	-0.424805	108.04	-0.741211	108.04	-1.47363		108.04	-0.725586	108.04	-1.0293	108.04	-26.1348
	108.14	0.171875	108.04	0.3125	108.14	-0.046875		108.14	-0.477539	108.14	-1.09082	108.14	-1.44434		108.14	-0.729492	108.14	-0.918945	108.14	-26
	108.24	0.368164	108.14	0.418945	108.24	0.241211		108.24	-0.424805	108.24	-1.0127	108.24	-1.54883		108.24	-0.737305	108.24	-1.15137	108.24	-26.1064
	108.34	0.206055	108.24	0.34668	108.34	0.319336		108.34	-0.416992	108.34	-0.942383	108.34	-1.05176		108.34	-0.851563	108.34	-1.05664	108.34	-26.1465
	108.44	0.09375	108.34	0.408203	108.44	-0.0234375		108.44	-0.280273	108.44	-1.15723	108.44	-1.25879		108.44	-0.637695	108.44	-1.19141	108.44	-26.084
	108.54	0.126953	108.44	0.342773	108.54	-0.0390625		108.54	-0.40918	108.54	-1.0752	108.54	-1.26172		108.54	-1.01758	108.54	-1.22559	108.54	-26.0996
	108.64	0.0888672	108.54	0.230469	108.64	-0.0273438		108.64	-0.594727	108.64	-0.974609	108.64	-1.64355		108.64	-0.84668	108.64	-0.959961	108.64	-26.001
	108.74	0.212891	108.64	0.301758	108.74	-0.0703125		108.74	-0.405273	108.74	-1.13086	108.74	-1.48633		108.74	-0.861328	108.74	-0.859375	108.74	-26.0439
	108.84	0.255859	108.74	0.34375	108.84	-0.00585938		108.84	-0.494141	108.84	-1.00684	108.84	-1.41309		108.84	-0.839844	108.84	-1.11328	108.84	-26.1807
	108.94	0.103516	108.84	0.538086	108.94	-0.0224609		108.94	-0.551758	108.94	-1.12207	108.94	-1.36621		108.94	-0.923828	108.94	-1.03516	108.94	-26.0361
	109.04	0.300781	108.94	0.485352	109.04	0.0830078		109.04	-0.339844	109.04	-1.0752	109.04	-1.49414		109.04	-1.01074	109.04	-1.02539	109.04	-25.9404
	109.14	0.199219	109.04	0.303711	109.14	-0.101563		109.14	-0.459961	109.14	-0.964844	109.14	-1.40332		109.14	-0.880859	109.14	-1.09961	109.14	-26.1133
	109.24	0.371094	109.14	0.448242	109.24	0.250977		109.24	-0.568359	109.24	-1.23242	109.24	-1.14258		109.24	-0.996094	109.24	-1.18555	109.24	-25.8809
	109.34	0.290039	109.24	0.515625	109.34	0.107422		109.34	-0.533203	109.34	-0.958984	109.34	-1.04785		109.34	-0.842773	109.34	-1.02539	109.34	-25.9785
	109.44	0.299805	109.34	0.358398	109.44	0.0947266		109.44	-0.318359	109.44	-0.807617	109.44	-1.39941		109.44	-0.850586	109.44	-1.07031	109.44	-25.8037
	109.54	0.307617	109.44	0.302734	109.54	-0.0332031		109.54	-0.408203	109.54	-0.864258	109.54	-1.2998		109.54	-0.767578	109.54	-1.25977	109.54	-26.002
	109.64	0.260742	109.54	0.402344	109.64	0.0488281		109.64	-0.332031	109.64	-0.868164	109.64	-1.36914		109.64	-0.870117	109.64	-1.19824	109.64	-25.7578
	109.74	0.491211	109.64	0.367188	109.74	0.00390625		109.74	-0.621094	109.74	-1.06738	109.74	-1.41602		109.74	-0.956055	109.74	-1.33008	109.74	-26.0791
	109.84	0.203125	109.74	0.302734	109.84	0.0332031		109.84	-0.370117	109.84	-1.27441	109.84	-1.26367		109.84	-0.732422	109.84	-0.995117	109.84	-26.0176
	109.94	0.237305	109.84	0.297852	109.94	-0.0722656		109.94	-0.305664	109.94	-0.77832	109.94	-1.25293		109.94	-0.767578	109.94	-1.07031	109.94	-25.9961
	110.04	0.283203	109.94	0.196289	110.04	0.0917969		110.04	-0.456055	110.04	-1.02441	110.04	-1.56445		110.04	-0.834961	110.04	-0.945313	110.04	-25.917
	110.14	0.251953	110.04	0.148438	110.14	0.0273438		110.14	-0.333008	110.14	-0.954102	110.14	-1.55176		110.14	-0.729492	110.14	-1.00977	110.14	-25.7598
	110.24	0.230469	110.14	0.264648	110.24	0.015625		110.24	-0.256836	110.24	-1.02441	110.24	-1.55762		110.24	-0.915039	110.24	-1.02539	110.24	-26.0498
	110.34	0.0644531	110.24	0.401367	110.34	0.0917969		110.34	-0.740234	110.34	-1.1084	110.34	-1.46484		110.34	-0.856445	110.34	-1.21973	110.34	-26.0215
	110.44	0.172852	110.34	0.333984	110.44	-0.108398		110.44	-0.530273	110.44	-1.18164	110.44	-1.47168		110.44	-0.756836	110.44	-1.30078	110.44	-25.9521
	110.54	0.105469	110.44	0.330078	110.54	0.168945		110.54	-0.21875	110.54	-1.22168	110.54	-1.46387		110.54	-0.664063	110.54	-0.999023	110.54	-25.791
	110.64	0.175781	110.54	0.360352	110.64	-0.0253906		110.64	-0.458008	110.64	-0.949219	110.64	-1.52832		110.64	-0.920898	110.64	-1.08984	110.64	-25.8115
	110.74	0.276367	110.64	0.331055	110.74	-0.269531		110.74	-0.319336	110.74	-0.952148	110.74	-1.45801		110.74	-0.829102	110.74	-0.961914	110.74	-26.0322
	110.84	0.342773	110.74	0.37793	110.84	-0.0917969		110.84	-0.393555	110.84	-0.99707	110.84	-1.43848		110.84	-0.825195	110.84	-1.11914	110.84	-25.9521
	110.94	0.237305	110.84	0.387695	110.94	0.078125		110.94	-0.491211	110.94	-1.0498	110.94	-1.35156		110.94	-0.682617	110.94	-1.0293	110.94	-25.9268
	111.04	0.185547	110.94	0.0810547	111.04	-0.0976563		111.04	-0.651367	111.04	-0.993164	111.04	-1.32813		111.04	-1.02441	111.04	-1.07617	111.04	-26.0508
	111.14	0.333984	111.04	0.262695	111.14	-0.0527344		111.14	-0.582031	111.14	-1.0127	111.14	-1.42773		111.14	-0.930664	111.14	-1.06934	111.14	-26.1426
	111.24	0.28125	111.14	0.277344	111.24	-0.0839844		111.24	-0.376953	111.24	-1.00684	111.24	-1.49805		111.24	-0.876953	111.24	-1.1123	111.24	-26.1094
	111.34	0.307617	111.24	0.246094	111.34	0.0107422		111.34	-0.561523	111.34	-0.87207	111.34	-1.45117		111.34	-0.858398	111.34	-1.08789	111.34	-26.0078
	111.44	0.243164	111.34	0.416992	111.44	0.148438		111.44	-0.541992	111.44	-0.817383	111.44	-1.46094		111.44	-0.933594	111.44	-1.27246	111.44	-26.0752
	111.54	0.194336	111.44	0.341797	111.54	-0.0527344		111.54	-0.37793	111.54	-1.12598	111.54	-1.33984		111.54	-0.990234	111.54	-1.15723	111.54	-25.9736
	111.64	0.151367	111.54	0.0576172	111.64	0.203125		111.64	-0.324219	111.64	-0.805664	111.64	-1.19141		111.64	-0.780273	111.64	-1.05859	111.64	-25.9727
	111.74	0.0419922	111.64	0.438477	111.74	-0.0634766		111.74	-0.4375	111.74	-0.868164	111.74	-1.53418		111.74	-1.00195	111.74	-0.980469	111.74	-26.291
	111.84	0.163086	111.74	0.458984	111.84	-0.0546875		111.84	-0.420898	111.84	-1.12598	111.84	-1.38867		111.84	-0.881836	111.84	-1.09863	111.84	-26.0967
	111.94	0.0927734	111.84	0.529297	111.94	-0.179688		111.94	-0.25293	111.94	-0.952148	111.94	-1.58398		111.94	-0.793945	111.94	-1.10547	111.94	-26.2266
	112.04	0.249023	111.94	0.345703	112.04	-0.121094		112.04	-0.52832	112.04	-0.899414	112.04	-1.42285		112.04	-0.923828	112.04	-1.07422	112.04	-25.9756
	112.14	0.276367	112.04	0.394531	112.14	-0.0722656		112.14	-0.371094	112.14	-0.649414	112.14	-1.42773		112.14	-0.911133	112.14	-1.16797	112.14	-26.0342
	112.24	0.21875	112.14	0.600586	112.24	0.230469		112.24	-0.729492	112.24	-1.27441	112.24	-1.54102		112.24	-1.02246	112.24	-1.13086	112.24	-26.1758
	112.34	0.158203	112.24	0.356445	112.34	0.0761719		112.34	-0.581055	112.34	-1.09766	112.34	-1.37598		112.34	-1.01172	112.34	-1.18555	112.34	-26.1338
	112.44	0.0957031	112.34	0.508789	112.44	-0.0195313		112.44	-0.338867	112.44	-1.1709	112.44	-1.48047		112.44	-0.604492	112.44	-1.02246	112.44	-26.0576
	112.54	0.21582	112.44	0.44043	112.54	-0.0400391		112.54	-0.34668	112.54	-1.07813	112.54	-1.33008		112.54	-0.878906	112.54	-1.10156	112.54	-26.1465
	112.64	0.277344	112.54	0.402344	112.64	-0.0117188		112.64	-0.557617	112.64	-0.94043	112.64	-1.27246		112.64	-0.916016	112.64	-0.973633	112.64	-26.001
	112.74	0.168945	112.64	0.242188	112.74	0.078125		112.74	-0.65625	112.74	-0.801758	112.74	-1.6377		112.74	-0.913086	112.74	-1.22363	112.74	-26.1582
	112.84	0.235352	112.74	0.478516	112.84	-0.0742188		112.84	-0.397461	112.84	-0.600586	112.84	-1.63086		112.84	-0.901367	112.84	-1.18945	112.84	-25.998
	112.94	-0.173828	112.84	0.431641	112.94	-0.0361328		112.94	-0.541016	112.94	-1.15723	112.94	-1.17871		112.94	-0.708984	112.94	-1.05762	112.94	-26.1426
	113.04	0.169922	112.94	0.371094	113.04	0.157227		113.04	-0.561523	113.04	-1.3418	113.04	-1.64648		113.04	-0.798828	113.04	-1.14941	113.04	-26.1777
	113.14	0.131836	113.04	0.317383	113.14	-0.0615234		113.14	-0.40625	113.14	-0.935547	113.14	-1.36914		113.14	-0.918945	113.14	-1.03906	113.14	-26.1875
	113.24	0.0273438	113.14	0.366211	113.24	0.0302734		113.24	-0.268555	113.24	-0.950195	113.24	-1.44727		113.24	-0.913086	113.24	-1.24512	113.24	-25.9746
	113.34	0.124023	113.24	0.426758	113.34	0.0283203		113.34	-0.369141	113.34	-0.97168	113.34	-1.60352		113.34	-0.879883	113.34	-1.17188	113.34	-26.0068
	113.44	0.352539	113.34	0.451172	113.44	0.0585938		113.44	-0.456055	113.44	-1.00391	113.44	-1.55566		113.44	-0.898438	113.44	-1.07617	113.44	-26.127
	113.54	0.376953	113.44	0.513672	113.54	-0.161133		113.54	-0.43457	113.54	-1.24805	113.54	-1.54688		113.54	-0.697266	113.54	-1.17383	113.54	-25.9004
	113.64	0.250977	113.54	0.390625	113.64	-0.0673828		113.64	-0.588867	113.64	-1.27832	113.64	-1.62402		113.64	-0.717773	113.64	-0.983398	113.64	-26.0264
	113.74	0.171875	113.64	0.486328	113.74	-0.0175781		113.74	-0.342773	113.74	-0.917969	113.74	-1.56445		113.74	-0.995117	113.74	-1.08789	113.74	-26.0586
	113.84	0.273438	113.74	0.469727	113.84	-0.124023		113.84	-0.770508	113.84	-1.21582	113.84	-1.39063		113.84	-0.874023	113.84	-1.09766	113.84	-25.9932
	113.94	0.208008	113.84	0.400391	113.94	-0.0449219		113.94	-0.445313	113.94	-1.22461	113.94	-1.2168		113.94	-0.798828	113.94	-1.02832	113.94	-26.0313
	114.04	0.291992	113.94	0.339844	114.04	-0.132813		114.04	-0.546875	114.04	-1.06445	114.04	-1.30469		114.04	-0.709961	114.04	-1.19727	114.04	-25.835
	114.14	0.12793	114.04	0.575195	114.14	-0.137695		114.14	-0.488281	114.14	-1.16895	114.14	-1.31641		114.14	-0.892578	114.14	-1.02539	114.14	-25.998
	114.24	0.335938	114.14	0.405273	114.24	0.0830078		114.24	-0.397461	114.24	-1.31152	114.24	-1.52148		114.24	-0.954102	114.24	-1.03125	114.24	-26.1592
	114.34	0.231445	114.24	0.3125	114.34	-0.162109		114.34	-0.385742	114.34	-0.99707	114.34	-1.30664		114.34	-0.84375	114.34	-1.00586	114.34	-25.9395
	114.44	0.204102	114.34	0.0810547	114.44	-0.332031		114.44	-0.510742	114.44	-1.10254	114.44	-1.48828		114.44	-0.708984	114.44	-1.125	114.44	-25.9727
	114.54	0.188477	114.44	0.19043	114.54	0.0351563		114.54	-0.445313	114.54	-1.08594	114.54	-1.49805		114.54	-0.74707	114.54	-1.11035	114.54	-26.2051
	114.64	0.0683594	114.54	0.342773	114.64	0.0556641		114.64	-0.345703	114.64	-1.04102	114.64	-1.2832		114.64	-0.827148	114.64	-1.02637	114.64	-26.1113
	114.74	0.0898438	114.64	0.360352	114.74	0		114.74	-0.496094	114.74	-1.16309	114.74	-1.47266		114.74	-0.804688	114.74	-1.01367	114.74	-25.8848
	114.84	0.314453	114.74	0.415039	114.84	-0.015625		114.84	-0.458008	114.84	-0.995117	114.84	-1.38867		114.84	-0.692383	114.84	-1.16211	114.84	-25.8271
	114.94	0.349609	114.84	0.37793	114.94	-0.0224609		114.94	-0.486328	114.94	-0.950195	114.94	-1.49121		114.94	-0.834961	114.94	-1.19434	114.94	-25.751
	115.04	0.196289	114.94	0.298828	115.04	0.115234		115.04	-0.202148	115.04	-1.08301	115.04	-1.53516		115.04	-0.581055	115.04	-1.0332	115.04	-25.874
	115.14	0.474609	115.04	0.30957	115.14	0.0957031		115.14	-0.672852	115.14	-0.908203	115.14	-1.65332		115.14	-0.910156	115.14	-0.985352	115.14	-25.9326
	115.24	0.266602	115.14	0.289063	115.24	0.101563		115.24	-0.508789	115.24	-0.93457	115.24	-1.59375		115.24	-0.806641	115.24	-1.00586	115.24	-25.8594
	115.34	0.106445	115.24	0.316406	115.34	-0.135742		115.34	-0.40918	115.34	-0.823242	115.34	-1.47461		115.34	-0.827148	115.34	-1.0918	115.34	-25.9795
	115.44	0.143555	115.34	0.397461	115.44	-0.118164		115.44	-0.362305	115.44	-0.774414	115.44	-1.54297		115.44	-0.850586	115.44	-1.28809	115.44	-25.7988
	115.54	0.302734	115.44	0.308594	115.54	0.0273438		115.54	-0.330078	115.54	-1.04395	115.54	-1.55664		115.54	-0.788086	115.54	-1.30273	115.54	-25.9668
	115.64	0.176758	115.54	0.299805	115.64	0.0488281		115.64	-0.579102	115.64	-1.26758	115.64	-1.42188		115.64	-0.625977	115.64	-1.11328	115.64	-25.7949
	115.74	0.166016	115.64	0.354492	115.74	0.0273438		115.74	-0.69043	115.74	-0.939453	115.74	-1.41992		115.74	-0.746094	115.74	-0.980469	115.74	-26.0762
	115.84	0.212891	115.74	0.410156	115.84	-0.0439453		115.84	-0.522461	115.84	-1.18652	115.84	-1.1543		115.84	-0.871094	115.84	-1.00586	115.84	-25.877
	115.94	0.101563	115.84	0.362305	115.94	0.319336		115.94	-0.311523	115.94	-0.720703	115.94	-1.20605		115.94	-0.75293	115.94	-1.24805	115.94	-26.0293
	116.04	0.310547	115.94	0.348633	116.04	-0.0654297		116.04	-0.428711	116.04	-1.02246	116.04	-1.63086		116.04	-0.93457	116.04	-1.19531	116.04	-26.002
	116.14	0.00878906	116.04	0.308594	116.14	-0.046875		116.14	-0.5625	116.14	-0.874023	116.14	-1.2793		116.14	-0.847656	116.14	-1.04883	116.14	-25.8145
	116.24	0.165039	116.14	0.540039	116.24	-0.245117		116.24	-0.716797	116.24	-1.07031	116.24	-1.30273		116.24	-0.926758	116.24	-1.18359	116.24	-25.7441
	116.34	0.0693359	116.24	0.342773	116.34	-0.0664063		116.34	-0.820313	116.34	-1.16699	116.34	-1.36328		116.34	-0.826172	116.34	-0.967773	116.34	-25.7734
	116.44	0.224609	116.34	0.199219	116.44	-0.212891		116.44	-0.494141	116.44	-1.25977	116.44	-1.56055		116.44	-0.848633	116.44	-0.870117	116.44	-25.8281
	116.54	0.173828	116.44	0.46582	116.54	-0.249023		116.54	-0.59668	116.54	-0.84375	116.54	-1.29004		116.54	-0.941406	116.54	-1.04883	116.54	-25.9844
	116.64	0.224609	116.54	0.541992	116.64	-0.210938		116.64	-0.436523	116.64	-0.946289	116.64	-1.52637		116.64	-0.71582	116.64	-1.23047	116.64	-25.8359
	116.74	0.0712891	116.64	0.393555	116.74	-0.0498047		116.74	-0.698242	116.74	-0.948242	116.74	-1.60742		116.74	-0.832031	116.74	-1.26074	116.74	-25.9033
	116.84	0.115234	116.74	0.384766	116.84	-0.121094		116.84	-0.686523	116.84	-0.888672	116.84	-1.72168		116.84	-0.698242	116.84	-1.11621	116.84	-25.9727
	116.94	0.118164	116.84	0.40332	116.94	-0.0742188		116.94	-0.374023	116.94	-0.950195	116.94	-1.6582		116.94	-0.962891	116.94	-1.17969	116.94	-25.9209
	117.04	0.128906	116.94	0.168945	117.04	-0.113281		117.04	-0.487305	117.04	-1.35352	117.04	-1.56152		117.04	-0.930664	117.04	-1.2002	117.04	-25.9697
	117.14	0.15332	117.04	0.179688	117.14	-0.111328		117.14	-0.391602	117.14	-0.891602	117.14	-1.56836		117.14	-0.705078	117.14	-1.21973	117.14	-25.8887
	117.24	0.268555	117.14	0.129883	117.24	-0.182617		117.24	-0.386719	117.24	-1.04102	117.24	-1.60352		117.24	-0.864258	117.24	-1.03125	117.24	-25.9297
	117.34	0.198242	117.24	0.40625	117.34	-0.178711		117.34	-0.698242	117.34	-1.15723	117.34	-1.44336		117.34	-0.956055	117.34	-1.04395	117.34	-25.6973
	117.44	0.182617	117.34	0.285156	117.44	-0.22168		117.44	-0.624023	117.44	-1.2207	117.44	-1.40234		117.44	-1.05176	117.44	-1.14648	117.44	-25.7744
	117.54	0.179688	117.44	0.326172	117.54	-0.116211		117.54	-0.470703	117.54	-1.06738	117.54	-1.43262		117.54	-0.741211	117.54	-1.1748	117.54	-25.8008
	117.64	0.149414	117.54	0.463867	117.64	-0.151367		117.64	-0.433594	117.64	-0.874023	117.64	-1.63672		117.64	-0.81543	117.64	-1.10547	117.64	-25.9082
	117.74	0.0136719	117.64	0.12793	117.74	-0.152344		117.74	-0.479492	117.74	-1.0293	117.74	-1.56836		117.74	-0.771484	117.74	-1.13867	117.74	-25.7725
	117.84	0.206055	117.74	0.313477	117.84	-0.230469		117.84	-0.722656	117.84	-0.973633	117.84	-1.6123		117.84	-0.918945	117.84	-1.02832	117.84	-25.6084
	117.94	0.277344	117.84	0.234375	117.94	-0.238281		117.94	-0.669922	117.94	-1.06641	117.94	-1.70508		117.94	-0.889648	117.94	-1.10059	117.94	-25.8018
	118.04	0.298828	117.94	0.169922	118.04	-0.0664063		118.04	-0.573242	118.04	-1.06445	118.04	-1.59961		118.04	-0.920898	118.04	-1.20898	118.04	-25.9658
	118.14	0.201172	118.04	0.288086	118.14	-0.0214844		118.14	-0.491211	118.14	-1.06543	118.14	-1.48242		118.14	-0.850586	118.14	-0.979492	118.14	-25.4287
	118.24	0.0253906	118.14	0.28418	118.24	-0.128906		118.24	-0.704102	118.24	-0.84668	118.24	-1.57617		118.24	-0.884766	118.24	-0.932617	118.24	-25.5898
	118.34	0.111328	118.24	0.412109	118.34	-0.160156		118.34	-0.717773	118.34	-0.99707	118.34	-1.40234		118.34	-0.831055	118.34	-1.1543	118.34	-25.9111
	118.44	0.0566406	118.34	0.293945	118.44	-0.163086		118.44	-0.6875	118.44	-0.996094	118.44	-1.65039		118.44	-0.832031	118.44	-1.15039	118.44	-25.6055
	118.54	0.163086	118.44	0.384766	118.54	-0.15625		118.54	-0.354492	118.54	-1.02051	118.54	-1.50195		118.54	-0.913086	118.54	-1.19727	118.54	-25.4629
	118.64	0.353516	118.54	0.245117	118.64	0.144531		118.64	-0.380859	118.64	-0.907227	118.64	-1.54883		118.64	-1	118.64	-1.20605	118.64	-25.668
	118.74	0.333008	118.64	0.229492	118.74	0.03125		118.74	-0.682617	118.74	-0.972656	118.74	-1.41602		118.74	-0.745117	118.74	-1.43457	118.74	-25.6934
	118.84	0.324219	118.74	0.414063	118.84	-0.0566406		118.84	-0.563477	118.84	-0.819336	118.84	-1.3584		118.84	-0.788086	118.84	-1.23047	118.84	-25.5664
	118.94	0.129883	118.84	0.375	118.94	-0.046875		118.94	-0.545898	118.94	-1.10156	118.94	-1.28809		118.94	-1.02246	118.94	-0.999023	118.94	-25.8428
	119.04	0.333984	118.94	0.25	119.04	-0.0664063		119.04	-0.52832	119.04	-0.896484	119.04	-1.60449		119.04	-0.901367	119.04	-1.00684	119.04	-25.6641
	119.14	-0.00585938	119.04	0.249023	119.14	-0.0820313		119.14	-0.670898	119.14	-0.829102	119.14	-1.63477		119.14	-0.897461	119.14	-1.02832	119.14	-25.7158
	119.24	0.175781	119.14	0.443359	119.24	0.117188		119.24	-0.524414	119.24	-0.735352	119.24	-1.46094		119.24	-0.859375	119.24	-1.17578	119.24	-25.5996
	119.34	0.134766	119.24	0.494141	119.34	-0.232422		119.34	-0.811523	119.34	-0.899414	119.34	-1.62695		119.34	-0.920898	119.34	-1.15332	119.34	-25.7139
	119.44	0.213867	119.34	0.359375	119.44	-0.308594		119.44	-0.637695	119.44	-0.891602	119.44	-1.76172		119.44	-0.972656	119.44	-1.09277	119.44	-25.5869
	119.54	0.150391	119.44	0.374023	119.54	-0.226563		119.54	-0.318359	119.54	-1.01758	119.54	-1.78711		119.54	-0.858398	119.54	-1.15039	119.54	-25.6006
	119.64	0.158203	119.54	0.297852	119.64	-0.0761719		119.64	-0.466797	119.64	-1.03711	119.64	-1.47656		119.64	-1.05859	119.64	-1.13086	119.64	-25.5938
	119.74	0.164063	119.64	0.211914	119.74	-0.0302734		119.74	-0.34668	119.74	-0.915039	119.74	-1.58398		119.74	-0.873047	119.74	-1.29883	119.74	-25.623
	119.84	0.0126953	119.74	0.294922	119.84	-0.183594		119.84	-0.556641	119.84	-0.90918	119.84	-1.6084		119.84	-0.933594	119.84	-0.947266	119.84	-25.792
	119.94	0.0527344	119.84	0.303711	119.94	-0.380859		119.94	-0.508789	119.94	-1.05469	119.94	-1.50098		119.94	-1.03223	119.94	-0.958008	119.94	-25.8242
	120.04	-0.0185547	119.94	0.225586	120.04	-0.0498047		120.04	-0.686523	120.04	-1.04004	120.04	-1.71387		120.04	-0.759766	120.04	-1.08496	120.04	-25.5283
	120.14	0.0771484	120.04	0.324219	120.14	0.152344		120.14	-0.470703	120.14	-1.04883	120.14	-1.4082		120.14	-0.665039	120.14	-1.02148	120.14	-25.5879
	120.24	0.186523	120.14	0.458984	120.24	-0.119141		120.24	-0.483398	120.24	-0.850586	120.24	-1.4082		120.24	-1.04688	120.24	-1.12695	120.24	-25.6113
	120.34	-0.00976563	120.24	0.4375	120.34	-0.269531		120.34	-0.327148	120.34	-0.854492	120.34	-1.37305		120.34	-0.837891	120.34	-1.3291	120.34	-25.5137
	120.44	0.078125	120.34	0.207031	120.44	-0.233398		120.44	-0.702148	120.44	-0.966797	120.44	-1.79297		120.44	-0.90625	120.44	-1.34375	120.44	-25.5977
	120.54	0.168945	120.44	0.422852	120.54	0.0664063		120.54	-0.635742	120.54	-0.637695	120.54	-1.41211		120.54	-0.692383	120.54	-1.11816	120.54	-25.5449
	120.64	0.220703	120.54	0.382813	120.64	0.209961		120.64	-0.619141	120.64	-0.938477	120.64	-1.60254		120.64	-1.00977	120.64	-0.986328	120.64	-25.3584
	120.74	0.234375	120.64	0.374023	120.74	-0.139648		120.74	-0.59668	120.74	-0.880859	120.74	-1.46094		120.74	-0.737305	120.74	-1.03027	120.74	-25.5176
	120.84	0.132813	120.74	0.361328	120.84	-0.199219		120.84	-0.427734	120.84	-0.803711	120.84	-1.17285		120.84	-0.985352	120.84	-1.14063	120.84	-25.4512
	120.94	-0.0498047	120.84	0.420898	120.94	0.015625		120.94	-0.573242	120.94	-1.53223	120.94	-1.40039		120.94	-1.19727	120.94	-1.28711	120.94	-25.5576
	121.04	-0.0683594	120.94	0.142578	121.04	-0.242188		121.04	-0.897461	121.04	-1.38379	121.04	-1.94336		121.04	-1.15332	121.04	-1.34375	121.04	-25.7598
	121.14	-0.0869141	121.04	0.00976563	121.14	-0.316406		121.14	-0.772461	121.14	-1.27441	121.14	-1.81543		121.14	-1.09766	121.14	-1.42188	121.14	-25.6875
	121.24	0.222656	121.14	0.0361328	121.24	-0.238281		121.24	-0.65918	121.24	-1.31738	121.24	-1.80469		121.24	-1.16699	121.24	-1.32324	121.24	-25.6709
	121.34	-0.0253906	121.24	0.129883	121.34	-0.0927734		121.34	-0.578125	121.34	-1.24512	121.34	-1.52637		121.34	-1.23047	121.34	-1.36914	121.34	-25.6729
	121.44	-0.114258	121.34	0.0585938	121.44	-0.331055		121.44	-0.728516	121.44	-1.09277	121.44	-1.74512		121.44	-1.17188	121.44	-1.49219	121.44	-25.8164
	121.54	-0.236328	121.44	0.0625	121.54	-0.599609		121.54	-0.900391	121.54	-1.33008	121.54	-1.75195		121.54	-0.999023	121.54	-1.53613	121.54	-25.7939
	121.64	-0.0625	121.54	0.146484	121.64	-0.424805		121.64	-0.931641	121.64	-1.26465	121.64	-1.55664		121.64	-1.05566	121.64	-1.22168	121.64	-25.7617
	121.74	-0.169922	121.64	-0.0332031	121.74	-0.347656		121.74	-0.835938	121.74	-1.21582	121.74	-1.7168		121.74	-1.17969	121.74	-1.26465	121.74	-25.8252
	121.84	-0.0244141	121.74	0.189453	121.84	-0.4375		121.84	-0.530273	121.84	-1.3877	121.84	-1.49902		121.84	-1.00098	121.84	-1.41211	121.84	-25.748
	121.94	-0.154297	121.84	0.25293	121.94	-0.453125		121.94	-0.764648	121.94	-1.37598	121.94	-1.56543		121.94	-1.07324	121.94	-1.44727	121.94	-25.8174
	122.04	-0.0126953	121.94	0.0830078	122.04	-0.230469		122.04	-0.866211	122.04	-1.34082	122.04	-1.77344		122.04	-1.26367	122.04	-1.47852	122.04	-25.7764
	122.14	-0.224609	122.04	-0.000976563	122.14	-0.391602		122.14	-0.87793	122.14	-1.25879	122.14	-1.72949		122.14	-1.14258	122.14	-1.49023	122.14	-25.8477
	122.24	-0.264648	122.14	-0.0195313	122.24	-0.520508		122.24	-0.754883	122.24	-1.38086	122.24	-1.95508		122.24	-1.06934	122.24	-1.30859	122.24	-25.5723
	122.34	-0.0878906	122.24	-0.15918	122.34	-0.248047		122.34	-0.99707	122.34	-1.33301	122.34	-1.80371		122.34	-1.29102	122.34	-1.45508	122.34	-25.7578
	122.44	-0.259766	122.34	-0.200195	122.44	-0.441406		122.44	-0.833008	122.44	-1.22852	122.44	-1.53809		122.44	-1.21875	122.44	-1.43652	122.44	-25.7148
	122.54	-0.244141	122.44	0.0654297	122.54	-0.496094		122.54	-0.891602	122.54	-1.31641	122.54	-1.72852		122.54	-1.08594	122.54	-1.4668	122.54	-25.7852
	122.64	-0.0458984	122.54	-0.0986328	122.64	-0.605469		122.64	-0.851563	122.64	-1.50488	122.64	-1.81445		122.64	-1.24512	122.64	-1.58301	122.64	-25.9629
	122.74	-0.0205078	122.64	-0.166992	122.74	-0.606445		122.74	-0.743164	122.74	-1.34277	122.74	-1.91895		122.74	-1.17969	122.74	-1.5	122.74	-25.5918
	122.84	-0.257813	122.74	-0.22168	122.84	-0.421875		122.84	-0.573242	122.84	-1.2041	122.84	-2.08496		122.84	-1.39648	122.84	-1.53027	122.84	-25.7285
	122.94	-0.193359	122.84	-0.231445	122.94	-0.585938		122.94	-0.912109	122.94	-1.4707	122.94	-2.05859		122.94	-1.38672	122.94	-1.63867	122.94	-25.8242
	123.04	-0.285156	122.94	-0.0751953	123.04	-0.271484		123.04	-0.939453	123.04	-1.37012	123.04	-2.14551		123.04	-1.22559	123.04	-1.66797	123.04	-25.9521
	123.14	0.0439453	123.04	0.0546875	123.14	-0.390625		123.14	-1.00293	123.14	-1.33105	123.14	-2.03711		123.14	-1.2373	123.14	-1.4873	123.14	-25.8516
	123.24	-0.34375	123.14	-0.00390625	123.24	-0.6875		123.24	-0.887695	123.24	-1.19434	123.24	-1.79004		123.24	-1.23145	123.24	-1.57715	123.24	-25.5898
	123.34	-0.310547	123.24	-0.0224609	123.34	-0.586914		123.34	-0.977539	123.34	-1.31934	123.34	-1.89258		123.34	-1.31934	123.34	-1.36133	123.34	-25.7324
	123.44	-0.352539	123.34	-0.234375	123.44	-0.416992		123.44	-0.990234	123.44	-1.05957	123.44	-2.19922		123.44	-1.3623	123.44	-1.52734	123.44	-25.7148
	123.54	-0.0595703	123.44	0.116211	123.54	-0.576172		123.54	-0.680664	123.54	-1.13867	123.54	-1.98047		123.54	-1.27051	123.54	-1.58789	123.54	-25.9893
	123.64	-0.201172	123.54	-0.186523	123.64	-0.726563		123.64	-0.981445	123.64	-1.02441	123.64	-2.07617		123.64	-1.32324	123.64	-1.6543	123.64	-25.8975
	123.74	-0.171875	123.64	-0.261719	123.74	-0.501953		123.74	-1.07715	123.74	-1.2002	123.74	-2.2334		123.74	-1.40137	123.74	-1.58691	123.74	-26.0479
	123.84	-0.345703	123.74	-0.182617	123.84	-0.671875		123.84	-1.04395	123.84	-0.860352	123.84	-2.07324		123.84	-1.2373	123.84	-1.4707	123.84	-25.6758
	123.94	-0.385742	123.84	-0.151367	123.94	-0.539063		123.94	-0.879883	123.94	-1.0166	123.94	-1.9834		123.94	-1.29395	123.94	-1.58301	123.94	-25.6992
	124.04	-0.365234	123.94	-0.149414	124.04	-0.807617		124.04	-0.880859	124.04	-0.9375	124.04	-2.08594		124.04	-1.30762	124.04	-1.55469	124.04	-25.7266
	124.14	-0.362305	124.04	-0.152344	124.14	-0.526367		124.14	-0.892578	124.14	-0.874023	124.14	-2.00293		124.14	-1.25684	124.14	-1.27832	124.14	-25.8311
	124.24	-0.349609	124.14	-0.200195	124.24	-0.583984		124.24	-0.6875	124.24	-0.989258	124.24	-1.99805		124.24	-1.10449	124.24	-1.50195	124.24	-25.8652
	124.34	-0.313477	124.24	-0.0742188	124.34	-0.398438		124.34	-0.607422	124.34	-0.984375	124.34	-2.09473		124.34	-1.24609	124.34	-1.56445	124.34	-25.8984
	124.44	-0.139648	124.34	-0.119141	124.44	-0.483398		124.44	-1.05664	124.44	-0.894531	124.44	-2.16602		124.44	-1.41797	124.44	-1.61621	124.44	-25.6875
	124.54	-0.226563	124.44	0.0214844	124.54	-0.582031		124.54	-0.959961	124.54	-1.11719	124.54	-2.04297		124.54	-1.3418	124.54	-1.46289	124.54	-25.6611
	124.64	-0.287109	124.54	-0.301758	124.64	-0.457031		124.64	-0.952148	124.64	-0.977539	124.64	-2.04199		124.64	-1.34863	124.64	-1.45215	124.64	-25.7871
	124.74	-0.318359	124.64	-0.391602	124.74	-0.756836		124.74	-1.04297	124.74	-0.848633	124.74	-2.18066		124.74	-1.3623	124.74	-1.5957	124.74	-25.9512
	124.84	-0.500977	124.74	-0.200195	124.84	-0.552734		124.84	-1.19043	124.84	-0.911133	124.84	-2.08496		124.84	-1.33008	124.84	-1.45117	124.84	-25.7822
	124.94	-0.357422	124.84	-0.216797	124.94	-0.660156		124.94	-1.00293	124.94	-0.848633	124.94	-2.12988		124.94	-1.43066	124.94	-1.4248	124.94	-25.6816
	125.04	-0.233398	124.94	-0.331055	125.04	-0.789063		125.04	-1.04297	125.04	-0.920898	125.04	-1.77246		125.04	-1.38965	125.04	-1.43945	125.04	-25.5947
	125.14	-0.368164	125.04	-0.291016	125.14	-0.527344		125.14	-0.867188	125.14	-1.0332	125.14	-2.20996		125.14	-1.46484	125.14	-1.56836	125.14	-25.6494
	125.24	-0.148438	125.14	-0.37793	125.24	-0.645508		125.24	-1.16211	125.24	-1.0332	125.24	-2.28711		125.24	-1.37402	125.24	-1.46973	125.24	-25.5947
	125.34	-0.374023	125.24	-0.22168	125.34	-0.467773		125.34	-1.02539	125.34	-0.78125	125.34	-2.11523		125.34	-1.32422	125.34	-1.6377	125.34	-25.6738
	125.44	-0.307617	125.34	-0.106445	125.44	-0.848633		125.44	-0.907227	125.44	-1.20508	125.44	-2.34473		125.44	-1.47949	125.44	-1.60742	125.44	-25.6191
	125.54	-0.261719	125.44	-0.0107422	125.54	-0.607422		125.54	-0.935547	125.54	-0.870117	125.54	-1.91992		125.54	-1.44141	125.54	-1.7207	125.54	-25.8916
	125.64	-0.271484	125.54	-0.249023	125.64	-0.607422		125.64	-0.916992	125.64	-1.10254	125.64	-2.12305		125.64	-1.4043	125.64	-1.65039	125.64	-25.834
	125.74	-0.428711	125.64	-0.341797	125.74	-0.710938		125.74	-0.926758	125.74	-0.928711	125.74	-2.07715		125.74	-1.04297	125.74	-1.56348	125.74	-25.9072
	125.84	-0.515625	125.74	-0.0634766	125.84	-0.457031		125.84	-1.01563	125.84	-1.10547	125.84	-1.63379		125.84	-1.64844	125.84	-1.48926	125.84	-25.2637
	125.94	-0.523438	125.84	-0.507813	125.94	-0.708008		125.94	-1.19141	125.94	-1.29785	125.94	-2.28223		125.94	-1.63281	125.94	-1.60352	125.94	-25.5635
	126.04	-0.126953	125.94	-0.557617	126.04	-0.869141		126.04	-0.790039	126.04	-0.600586	126.04	-2.49805		126.04	-0.988281	126.04	-1.4873	126.04	-25.7939
	126.14	-0.111328	126.04	0.200195	126.14	-0.362305		126.14	-0.644531	126.14	-0.818359	126.14	-1.64648		126.14	-1.07715	126.14	-1.34766	126.14	-25.0771
	126.24	0.0615234	126.14	0.255859	126.24	-0.414063		126.24	-0.506836	126.24	-0.84082	126.24	-1.79297		126.24	-1.24023	126.24	-1.11523	126.24	-25.124
	126.34	0.00292969	126.24	0.183594	126.34	-0.114258		126.34	-0.516602	126.34	-0.552734	126.34	-1.63379		126.34	-1.16699	126.34	-1.43164	126.34	-25.1807
	126.44	-0.169922	126.34	0.119141	126.44	-0.243164		126.44	-0.791992	126.44	-0.825195	126.44	-1.92188		126.44	-1.34277	126.44	-1.35352	126.44	-25.2637
	126.54	0.77832	126.44	-0.0673828	126.54	-0.606445		126.54	-0.297852	126.54	-0.125	126.54	-2.11523		126.54	-0.291016	126.54	-0.383789	126.54	-25.5107
	126.64	1.19531	126.54	1.15918	126.64	0.668945		126.64	0.0830078	126.64	0.0322266	126.64	-1.13184		126.64	0.147461	126.64	-0.0849609	126.64	-24.2939
	126.74	-0.150391	126.64	1.40137	126.74	0.807617		126.74	-0.926758	126.74	-1.04688	126.74	-1.12695		126.74	-1.37402	126.74	-1.20898	126.74	-23.9414
	126.84	-0.193359	126.74	-0.125	126.84	-0.394531		126.84	-0.761719	126.84	-0.655273	126.84	-2.00293		126.84	-0.994141	126.84	-1.02246	126.84	-25.3281
	126.94	-0.00585938	126.84	-0.0146484	126.94	-0.209961		126.94	-0.524414	126.94	-0.727539	126.94	-1.79492		126.94	-0.956055	126.94	-1.17773	126.94	-25.2246
	127.04	-0.0917969	126.94	0.220703	127.04	-0.158203		127.04	-0.773438	127.04	-0.74707	127.04	-1.98438		127.04	-1.15527	127.04	-1.24219	127.04	-25.2559
	127.14	0.0722656	127.04	0.145508	127.14	-0.250977		127.14	-0.716797	127.14	-0.711914	127.14	-1.73047		127.14	-1.12207	127.14	-1.03809	127.14	-25.1689
	127.24	-0.142578	127.14	0.388672	127.24	-0.374023		127.24	-0.845703	127.24	-0.733398	127.24	-1.95898		127.24	-1.06934	127.24	-1.21289	127.24	-25.0674
	127.34	0.0634766	127.24	0.19043	127.34	-0.326172		127.34	-0.723633	127.34	-0.674805	127.34	-2.06152		127.34	-1.19824	127.34	-1.22461	127.34	-25.5684
	127.44	0.0800781	127.34	-0.103516	127.44	-0.09375		127.44	-0.892578	127.44	-1.71582	127.44	-2.29004		127.44	-1.69824	127.44	-2.28711	127.44	-25.9619
	127.54	-0.205078	127.44	-0.43457	127.54	-0.234375		127.54	-1.12109	127.54	-1.73535	127.54	-2.04004		127.54	-2.05469	127.54	-2.27441	127.54	-27.627
	127.64	-0.762695	127.54	-0.349609	127.64	-0.733398		127.64	-1.40039	127.64	-1.11328	127.64	-2.7793		127.64	-1.66602	127.64	-1.73242	127.64	-28.4775
	127.74	-0.398438	127.64	-0.0673828	127.74	-0.949219		127.74	-1.67871	127.74	-1.09473	127.74	-2.65625		127.74	-1.48828	127.74	-1.6709	127.74	-27.9268
	127.84	-0.328125	127.74	-0.0986328	127.84	-0.473633		127.84	-1.51367	127.84	-1.16895	127.84	-2.18555		127.84	-1.47559	127.84	-1.74023	127.84	-28.0488
	127.94	-0.34668	127.84	-0.0244141	127.94	-0.65918		127.94	-1.56543	127.94	-0.869141	127.94	-2.19922		127.94	-1.59668	127.94	-1.68945	127.94	-28.1074
	128.04	-0.435547	127.94	-0.192383	128.04	-0.567383		128.04	-1.71094	128.04	-0.932617	128.04	-2.16504		128.04	-1.53906	128.04	-1.68848	128.04	-27.8682
	128.14	-0.217773	128.04	-0.267578	128.14	-0.446289		128.14	-1.64746	128.14	-1.03027	128.14	-2.01855		128.14	-1.56934	128.14	-1.61035	128.14	-28.0732
	128.24	-0.138672	128.14	-0.12207	128.24	-0.533203		128.24	-1.66016	128.24	-1.22363	128.24	-2.34277		128.24	-1.45996	128.24	-1.64648	128.24	-28.1406
	128.34	-0.288086	128.24	-0.0429688	128.34	-0.566406		128.34	-1.76074	128.34	-1.31934	128.34	-2.18555		128.34	-1.48828	128.34	-1.7627	128.34	-28.1709
	128.44	-0.295898	128.34	-0.107422	128.44	-0.418945		128.44	-1.73438	128.44	-1.21191	128.44	-2.13965		128.44	-1.55273	128.44	-1.7666	128.44	-28.1543
	128.54	-0.199219	128.44	-0.133789	128.54	-0.257813		128.54	-1.55859	128.54	-1.32422	128.54	-2.14648		128.54	-1.65039	128.54	-1.83887	128.54	-27.9043
	128.64	-0.255859	128.54	-0.0585938	128.64	-0.37207		128.64	-1.62891	128.64	-1.10254	128.64	-2.17871		128.64	-1.60352	128.64	-1.74219	128.64	-28.167
	128.74	-0.265625	128.64	-0.0908203	128.74	-0.561523		128.74	-1.83984	128.74	-1.09473	128.74	-2.19922		128.74	-1.72363	128.74	-1.76855	128.74	-28.166
	128.84	-0.116211	128.74	-0.198242	128.84	-0.541992		128.84	-1.8291	128.84	-1.08887	128.84	-2.24902		128.84	-1.69043	128.84	-1.72852	128.84	-28.3438
	128.94	-0.306641	128.84	0.00488281	128.94	-0.425781		128.94	-1.72266	128.94	-1.33301	128.94	-2.30273		128.94	-1.61328	128.94	-1.61914	128.94	-28.1426
	129.04	-0.125	128.94	-0.015625	129.04	-0.453125		129.04	-1.62988	129.04	-1.08594	129.04	-2.28906		129.04	-1.61426	129.04	-1.69043	129.04	-27.9941
	129.14	-0.334961	129.04	0.0664063	129.14	-0.383789		129.14	-1.99121	129.14	-0.59375	129.14	-2.2002		129.14	-1.30566	129.14	-1.39648	129.14	-28.2412
	129.24	-0.0859375	129.14	0.745117	129.24	-0.540039		129.24	-1.57617	129.24	-0.931641	129.24	-2.34668		129.24	-0.570313	129.24	-0.803711	129.24	-27.6963
	129.34	0.452148	129.24	1.12402	129.34	-0.347656		129.34	-0.871094	129.34	-0.0722656	129.34	-1.87207		129.34	-0.514648	129.34	0.0527344	129.34	-27.4824
	129.44	0.918945	129.34	1.30859	129.44	0.537109		129.44	-0.868164	129.44	0.0166016	129.44	-1.98438		129.44	-0.262695	129.44	-0.700195	129.44	-27.7441
	129.54	1.28809	129.44	1.5332	129.54	0.753906		129.54	-0.786133	129.54	0.5	129.54	-1.15918		129.54	-0.264648	129.54	-0.317383	129.54	-30.1787
	129.64	1.10742	129.54	1.65527	129.64	0.823242		129.64	-0.163086	129.64	0.863281	129.64	-1.03711		129.64	0.130859	129.64	0.302734	129.64	-30.3926
	129.74	1.48145	129.64	2.1084	129.74	1.07422		129.74	-0.104492	129.74	0.391602	129.74	-1.01172		129.74	0.604492	129.74	-0.0351563	129.74	-29.8223
	129.84	1.76074	129.74	0.68457	129.84	1.34961		129.84	0.219727	129.84	-0.859375	129.84	-0.341797		129.84	-0.587891	129.84	-1.63867	129.84	-30.0635
	129.94	0.904297	129.84	-0.374023	129.94	1.53418		129.94	-0.650391	129.94	-1.14746	129.94	-1.05176		129.94	-2	129.94	-1.9043	129.94	-31.5508
	130.04	-0.295898	129.94	0.0449219	130.04	0.246094		130.04	-1.74316	130.04	-0.845703	130.04	-2.3916		130.04	-1.52441	130.04	-1.46387	130.04	-31.9785
	130.14	-0.220703	130.04	0.4375	130.14	-0.664063		130.14	-1.77148	130.14	0.350586	130.14	-2.41602		130.14	-0.90332	130.14	-0.576172	130.14	-31.4678
	130.24	-0.0107422	130.14	1.0166	130.24	-0.386719		130.24	-1.2334	130.24	-0.678711	130.24	-2.36133		130.24	0.176758	130.24	-0.739258	130.24	-30.7988
	130.34	0.719727	130.24	-0.00878906	130.34	0.259766		130.34	-0.169922	130.34	-0.917969	130.34	-1.06348		130.34	-0.708984	130.34	-1.39063	130.34	-30.8799
	130.44	0.0615234	130.34	-0.0175781	130.44	0.591797		130.44	-1.1875	130.44	-0.760742	130.44	-2.00293		130.44	-0.94043	130.44	-1.15723	130.44	-31.3154
	130.54	-0.30957	130.44	0.333008	130.54	-0.223633		130.54	-1.07129	130.54	-0.71582	130.54	-2.22461		130.54	-0.639648	130.54	-0.794922	130.54	-31.0586
	130.64	0.182617	130.54	0.0966797	130.64	-0.427734		130.64	-1.16895	130.64	-0.358398	130.64	-2.12793		130.64	-0.78418	130.64	-0.884766	130.64	-31.1953
	130.74	0.226563	130.64	0.321289	130.74	-0.106445		130.74	-1.12695	130.74	-0.633789	130.74	-1.81055		130.74	-0.519531	130.74	-0.895508	130.74	-31.1465
	130.84	0	130.74	0.210938	130.84	-0.303711		130.84	-1.1875	130.84	-0.520508	130.84	-1.63086		130.84	-0.526367	130.84	-0.957031	130.84	-31.1699
	130.94	-0.0185547	130.84	0.140625	130.94	-0.318359		130.94	-0.979492	130.94	-0.527344	130.94	-1.53223		130.94	-0.75293	130.94	-0.834961	130.94	-31.1738
	131.04	-0.0332031	130.94	0.0507813	131.04	-0.176758		131.04	-1.07813	131.04	-0.65625	131.04	-1.5293		131.04	-0.803711	131.04	-0.974609	131.04	-31.2832
	131.14	0.207031	131.04	0.291992	131.14	-0.170898		131.14	-1.13477	131.14	-0.689453	131.14	-1.89063		131.14	-0.529297	131.14	-0.864258	131.14	-31.3271
	131.24	0.0712891	131.14	0.107422	131.24	-0.1875		131.24	-1.21387	131.24	-0.870117	131.24	-1.78027		131.24	-0.81543	131.24	-1.01953	131.24	-31.3799
	131.34	0.108398	131.24	-0.199219	131.34	-0.107422		131.34	-1.18164	131.34	-0.762695	131.34	-1.92773		131.34	-0.993164	131.34	-1.10254	131.34	-31.623
	131.44	-0.138672	131.34	0.135742	131.44	-0.189453		131.44	-1.42383	131.44	-0.700195	131.44	-2.01758		131.44	-0.59668	131.44	-1.05371	131.44	-31.627
	131.54	-0.234375	131.44	0.28125	131.54	-0.46582		131.54	-1.4209	131.54	-0.666992	131.54	-1.88965		131.54	-0.623047	131.54	-0.994141	131.54	-31.4238
	131.64	0.0742188	131.54	0.322266	131.64	-0.449219		131.64	-1.3584	131.64	-0.446289	131.64	-1.58887		131.64	-0.750977	131.64	-0.99707	131.64	-31.3945
	131.74	0.114258	131.64	0.401367	131.74	-0.208984		131.74	-0.898438	131.74	-0.910156	131.74	-1.54492		131.74	-0.667969	131.74	-0.6875	131.74	-31.3984
	131.84	0.162109	131.74	0.393555	131.84	-0.21875		131.84	-1.09766	131.84	-0.395508	131.84	-1.76172		131.84	-0.635742	131.84	-0.767578	131.84	-31.46
	131.94	0.00195313	131.84	0.242188	131.94	-0.245117		131.94	-1.54199	131.94	-0.644531	131.94	-1.78613		131.94	-0.984375	131.94	-0.763672	131.94	-31.4619
	132.04	0.0488281	131.94	0.120117	132.04	-0.130859		132.04	-1.11621	132.04	-0.660156	132.04	-1.81055		132.04	-0.65918	132.04	-1.01367	132.04	-31.3809
	132.14	0.0898438	132.04	0.0761719	132.14	-0.270508		132.14	-1.27344	132.14	-0.373047	132.14	-1.57617		132.14	-0.819336	132.14	-0.75	132.14	-31.5605
	132.24	0.0664063	132.14	1.24512	132.24	-0.249023		132.24	-1.15625	132.24	0.777344	132.24	-1.64844		132.24	-0.0615234	132.24	0.527344	132.24	-31.2363
	132.34	0.544922	132.24	1.76074	132.34	-0.326172		132.34	-0.748047	132.34	0.311523	132.34	-1.04199		132.34	0.875977	132.34	0.306641	132.34	-29.9092
	132.44	1.43262	132.34	1.04492	132.44	0.412109		132.44	0.375977	132.44	-2.25195	132.44	0.0419922		132.44	-0.229492	132.44	-1.4082	132.44	-30.2227
	132.54	1.27539	132.44	-0.676758	132.54	1.29395		132.54	-0.97168	132.54	-1.8877	132.54	-1.10352		132.54	-1.96777	132.54	-2.22754	132.54	-32.2656
	132.64	-0.555664	132.54	-0.746094	132.64	0.977539		132.64	-2.41406	132.64	-1.25879	132.64	-2.85449		132.64	-1.92773	132.64	-1.69727	132.64	-32.8613
	132.74	-1.18066	132.64	0.103516	132.74	-1.13184		132.74	-2.1748	132.74	-1.29785	132.74	-2.49219		132.74	-1.44727	132.74	-1.32422	132.74	-32.5391
	132.84	-0.404297	132.74	-0.0966797	132.84	-1.34863		132.84	-1.70117	132.84	-1.27637	132.84	-2.4668		132.84	-1.51855	132.84	-1.36914	132.84	-31.9551
	132.94	-0.0605469	132.84	-0.0634766	132.94	-0.65332		132.94	-1.83594	132.94	-1.48047	132.94	-2.33105		132.94	-1.34277	132.94	-1.52539	132.94	-32.167
	133.04	-0.145508	132.94	0.116211	133.04	-0.557617		133.04	-1.55273	133.04	-1.33398	133.04	-2.46387		133.04	-1.14746	133.04	-1.52832	133.04	-32.0137
	133.14	-0.307617	133.04	0.00683594	133.14	-0.605469		133.14	-1.70508	133.14	-1.15332	133.14	-2.5127		133.14	-1.12402	133.14	-1.6582	133.14	-31.9346
	133.24	-0.160156	133.14	0.383789	133.24	-0.603516		133.24	-1.60449	133.24	-0.618164	133.24	-2.20117		133.24	-0.588867	133.24	-0.817383	133.24	-32.0967
	133.34	-0.0117188	133.24	-0.369141	133.34	-0.542969		133.34	-1.39355	133.34	-1.48633	133.34	-2.19629		133.34	-1.125	133.34	-1.79883	133.34	-31.4473
	133.44	-0.0380859	133.34	-0.931641	133.44	-0.0712891		133.44	-1.30859	133.44	-1.25879	133.44	-1.93066		133.44	-1.67285	133.44	-2.20898	133.44	-32.8154
	133.54	-1.0166	133.44	-0.785156	133.54	-0.832031		133.54	-2.04297	133.54	-1.22754	133.54	-2.81348		133.54	-1.46387	133.54	-1.61523	133.54	-32.9707
	133.64	-1.04785	133.54	-0.522461	133.64	-1.39746		133.64	-1.87988	133.64	-1.02539	133.64	-2.57227		133.64	-1.33008	133.64	-1.50488	133.64	-32.4424
	133.74	-0.509766	133.64	-0.446289	133.74	-1.00684		133.74	-1.51758	133.74	-0.963867	133.74	-2.28027		133.74	-1.27051	133.74	-1.5918	133.74	-32.4346
	133.84	-0.754883	133.74	-0.499023	133.84	-0.859375		133.84	-1.57129	133.84	-0.90625	133.84	-2.19531		133.84	-1.26563	133.84	-1.32422	133.84	-32.5332
	133.94	-0.459961	133.84	-0.352539	133.94	-0.831055		133.94	-1.59961	133.94	-1.13379	133.94	-2.32617		133.94	-1.45117	133.94	-1.33789	133.94	-32.2695
	134.04	-0.558594	133.94	-0.119141	134.04	-0.791992		134.04	-1.58691	134.04	-0.961914	134.04	-2.11816		134.04	-1.17676	134.04	-1.51563	134.04	-32.2744
	134.14	-0.376953	134.04	-0.249023	134.14	-0.649414		134.14	-1.5293	134.14	-0.931641	134.14	-2.09277		134.14	-1.24609	134.14	-1.61426	134.14	-32.3184
	134.24	-0.280273	134.14	-0.136719	134.24	-0.8125		134.24	-1.76074	134.24	-1.11523	134.24	-2.19141		134.24	-1.24609	134.24	-1.06445	134.24	-32.5488
	134.34	-0.498047	134.24	-0.0947266	134.34	-0.572266		134.34	-1.60352	134.34	-1.19434	134.34	-2.0293		134.34	-1.49023	134.34	-1.21973	134.34	-32.501
	134.44	-0.643555	134.34	-0.21582	134.44	-0.647461		134.44	-1.4502	134.44	-1.08691	134.44	-1.9668		134.44	-1.44043	134.44	-1.18359	134.44	-32.2939
	134.54	-0.529297	134.44	-0.168945	134.54	-0.548828		134.54	-1.60059	134.54	-1.44141	134.54	-2.07422		134.54	-1.20801	134.54	-1.32227	134.54	-32.209
	134.64	-0.513672	134.54	-0.191406	134.64	-0.619141		134.64	-1.52148	134.64	-0.939453	134.64	-1.91211		134.64	-1.17871	134.64	-1.15625	134.64	-32.7715
	134.74	-0.40332	134.64	0.0888672	134.74	-0.759766		134.74	-1.6875	134.74	-0.62207	134.74	-1.97949		134.74	-0.838867	134.74	-0.705078	134.74	-32.3252
	134.84	-0.287109	134.74	-0.0283203	134.84	-0.553711		134.84	-1.12695	134.84	-1.11426	134.84	-1.54102		134.84	-0.904297	134.84	-1.41211	134.84	-31.8945
	134.94	-0.351563	134.84	-0.481445	134.94	-0.129883		134.94	-1.23828	134.94	-1.51855	134.94	-1.72168		134.94	-1.26367	134.94	-1.70215	134.94	-32.5215
	135.04	-0.640625	134.94	-0.513672	135.04	-0.777344		135.04	-1.41797	135.04	-1.27051	135.04	-2.22168		135.04	-1.4248	135.04	-1.66992	135.04	-32.7285
	135.14	-0.704102	135.04	-0.478516	135.14	-0.910156		135.14	-1.74316	135.14	-1.41504	135.14	-2.27832		135.14	-1.48828	135.14	-1.75586	135.14	-32.7783
	135.24	-0.802734	135.14	-0.560547	135.24	-1.03809		135.24	-1.71582	135.24	-1.38672	135.24	-2.18457		135.24	-1.3877	135.24	-1.72168	135.24	-32.79
	135.34	-0.822266	135.24	-0.509766	135.34	-0.953125		135.34	-1.85352	135.34	-1.23145	135.34	-2.38086		135.34	-1.5459	135.34	-1.77051	135.34	-32.9199
	135.44	-0.792969	135.34	-0.602539	135.44	-0.921875		135.44	-1.88965	135.44	-1.24902	135.44	-2.12695		135.44	-1.76465	135.44	-1.89648	135.44	-32.9033
	135.54	-0.856445	135.44	-0.466797	135.54	-0.884766		135.54	-1.89355	135.54	-1.50879	135.54	-2.30859		135.54	-1.58105	135.54	-2.00781	135.54	-33.0488
	135.64	-0.802734	135.54	-0.644531	135.64	-0.878906		135.64	-1.79492	135.64	-1.58594	135.64	-2.33398		135.64	-1.42969	135.64	-1.8916	135.64	-32.9766
	135.74	-0.567383	135.64	-0.607422	135.74	-1.05273		135.74	-1.7793	135.74	-1.25098	135.74	-2.03906		135.74	-1.68164	135.74	-1.75586	135.74	-33.0527
	135.84	-0.642578	135.74	-0.524414	135.84	-1.07324		135.84	-1.91699	135.84	-1.29102	135.84	-2.33496		135.84	-1.61426	135.84	-1.72559	135.84	-32.6836
	135.94	-0.709961	135.84	-0.569336	135.94	-0.993164		135.94	-1.9209	135.94	-1.28613	135.94	-2.33496		135.94	-1.60938	135.94	-1.91895	135.94	-32.7939
	136.04	-0.638672	135.94	-0.719727	136.04	-1.16211		136.04	-1.79492	136.04	-1.27441	136.04	-2.02148		136.04	-1.62988	136.04	-1.66211	136.04	-33.0332
	136.14	-0.5625	136.04	-0.600586	136.14	-1.09863		136.14	-1.84766	136.14	-1.41602	136.14	-2.00684		136.14	-1.43945	136.14	-1.65918	136.14	-33.1699
	136.24	-0.637695	136.14	-0.675781	136.24	-0.992188		136.24	-1.69434	136.24	-1.11914	136.24	-2.00977		136.24	-1.47266	136.24	-1.75684	136.24	-33.1279
	136.34	-0.771484	136.24	-0.637695	136.34	-0.804688		136.34	-1.87598	136.34	-1.37305	136.34	-2.20117		136.34	-1.66406	136.34	-1.87695	136.34	-32.6338
	136.44	-0.75293	136.34	-0.768555	136.44	-0.964844		136.44	-1.94824	136.44	-1.24121	136.44	-2.18945		136.44	-1.45508	136.44	-1.8418	136.44	-32.7598
	136.54	-0.625977	136.44	-0.496094	136.54	-0.976563		136.54	-1.7959	136.54	-0.728516	136.54	-1.96289		136.54	-1.56543	136.54	-1.35254	136.54	-33.0488
	136.64	-0.75293	136.54	0.378906	136.64	-0.921875		136.64	-1.93164	136.64	-0.542969	136.64	-2.07031		136.64	-1.18262	136.64	-0.838867	136.64	-32.5967
	136.74	-0.119141	136.64	1.09766	136.74	-0.878906		136.74	-1.36426	136.74	0.298828	136.74	-1.78125		136.74	-0.167969	136.74	-0.125977	136.74	-32.0498
	136.84	0.898438	136.74	1.72754	136.84	0.195313		136.84	-0.789063	136.84	0.729492	136.84	-0.912109		136.84	0.356445	136.84	0.102539	136.84	-31.4717
	136.94	1.66699	136.84	2.35742	136.94	0.975586		136.94	0.121094	136.94	1.26367	136.94	-0.326172		136.94	0.552734	136.94	0.879883	136.94	-31.252
	137.04	1.91895	136.94	1.96973	137.04	1.39648		137.04	0.641602	137.04	0.0253906	137.04	0.0214844		137.04	1.12793	137.04	0.0390625	137.04	-30.5996
	137.14	2.12109	137.04	0.304688	137.14	1.86035		137.14	0.353516	137.14	-0.975586	137.14	0.132813		137.14	-0.448242	137.14	-1.83008	137.14	-31.2061
	137.24	0.8125	137.14	-0.625977	137.24	1.40332		137.24	-0.969727	137.24	-1.33887	137.24	-1.34766		137.24	-1.75391	137.24	-1.79492	137.24	-33.0693
	137.34	-0.423828	137.24	-0.274414	137.34	-0.358398		137.34	-1.68652	137.34	-1.03027	137.34	-2.19434		137.34	-1.61816	137.34	-1.79199	137.34	-33.5156
	137.44	-0.413086	137.34	-0.469727	137.44	-0.69043		137.44	-1.63867	137.44	-1.48242	137.44	-2.45215		137.44	-1.9375	137.44	-2.01074	137.44	-33.7227
	137.54	-0.396484	137.44	-0.74707	137.54	-0.71582		137.54	-1.94434	137.54	-1.50977	137.54	-2.2793		137.54	-2.06934	137.54	-1.99609	137.54	-33.8516
	137.64	-0.482422	137.54	-0.638672	137.64	-0.610352		137.64	-1.93945	137.64	-1.83301	137.64	-2.5625		137.64	-1.77051	137.64	-2.0332	137.64	-33.8184
	137.74	-0.676758	137.64	-0.671875	137.74	-0.700195		137.74	-1.85059	137.74	-1.6748	137.74	-2.52832		137.74	-1.85449	137.74	-2.18164	137.74	-33.7383
	137.84	-0.904297	137.74	-0.71582	137.84	-0.737305		137.84	-1.89355	137.84	-1.33594	137.84	-2.63574		137.84	-1.99707	137.84	-2.37207	137.84	-33.8262
	137.94	-0.720703	137.84	-0.524414	137.94	-0.811523		137.94	-2.10059	137.94	-1.52832	137.94	-2.64746		137.94	-2.06152	137.94	-2.05664	137.94	-33.7627
	138.04	-0.771484	137.94	-0.644531	138.04	-0.981445		138.04	-2.15039	138.04	-1.48242	138.04	-2.93555		138.04	-1.99609	138.04	-2.27246	138.04	-34.0088
	138.14	-0.802734	138.04	-0.657227	138.14	-0.838867		138.14	-2.1582	138.14	-1.73926	138.14	-2.75195		138.14	-2.11035	138.14	-2.34961	138.14	-34.0605
	138.24	-0.671875	138.14	-0.713867	138.24	-0.972656		138.24	-2.44434	138.24	-1.79004	138.24	-2.82617		138.24	-2.00977	138.24	-2.22363	138.24	-33.7441
	138.34	-0.591797	138.24	-0.875	138.34	-1.14648		138.34	-2.27051	138.34	-1.85645	138.34	-2.79492		138.34	-2.08496	138.34	-2.27734	138.34	-34.0313
	138.44	-0.666992	138.34	-0.87207	138.44	-0.736328		138.44	-2.15918	138.44	-1.80273	138.44	-2.7207		138.44	-2.14746	138.44	-2.24902	138.44	-33.9316
	138.54	-0.857422	138.44	-0.825195	138.54	-1.06641		138.54	-2.22949	138.54	-1.8418	138.54	-2.98145		138.54	-2.18945	138.54	-2.32617	138.54	-33.8779
	138.64	-0.84375	138.54	-0.842773	138.64	-1.16699		138.64	-2.3291	138.64	-2.0127	138.64	-2.88574		138.64	-2.06543	138.64	-2.59473	138.64	-34.0371
	138.74	-1.0625	138.64	-1.0791	138.74	-1.17285		138.74	-2.36523	138.74	-2.24512	138.74	-3.0332		138.74	-2.33887	138.74	-2.51758	138.74	-34.2832
	138.84	-0.820313	138.74	-0.685547	138.84	-1.08984		138.84	-2.58301	138.84	-1.95703	138.84	-3.19434		138.84	-2.19727	138.84	-2.2959	138.84	-34.3652
	138.94	-0.966797	138.84	-0.672852	138.94	-1.26563		138.94	-2.47461	138.94	-1.61426	138.94	-2.97363		138.94	-1.92969	138.94	-2.23242	138.94	-33.6357
	139.04	-0.709961	138.94	-0.726563	139.04	-1.00781		139.04	-2.33594	139.04	-1.80469	139.04	-2.69727		139.04	-1.9082	139.04	-2.19727	139.04	-33.6855
	139.14	-0.672852	139.04	-0.679688	139.14	-1.14648		139.14	-2.0293	139.14	-1.61621	139.14	-2.58496		139.14	-2.07617	139.14	-2.2666	139.14	-34.0293
	139.24	-0.516602	139.14	-0.791992	139.24	-1.12109		139.24	-2.06934	139.24	-1.64453	139.24	-3.00195		139.24	-2.1875	139.24	-2.09668	139.24	-34.1426
	139.34	-0.798828	139.24	-0.717773	139.34	-0.94043		139.34	-2.52734	139.34	-1.48633	139.34	-2.87988		139.34	-2.06348	139.34	-2.03418	139.34	-34.042
	139.44	-0.546875	139.34	-0.629883	139.44	-0.844727		139.44	-2.34277	139.44	-1.89648	139.44	-3.1123		139.44	-2.07129	139.44	-2.30176	139.44	-34.1797
	139.54	-0.816406	139.44	-0.839844	139.54	-0.703125		139.54	-2.07813	139.54	-1.73828	139.54	-3.00586		139.54	-2.16309	139.54	-2.29102	139.54	-34.0605
	139.64	-0.814453	139.54	-0.550781	139.64	-0.867188		139.64	-2.22266	139.64	-1.83496	139.64	-2.93164		139.64	-2.0752	139.64	-2.1582	139.64	-33.998
	139.74	-0.740234	139.64	-0.68457	139.74	-0.749023		139.74	-2.47754	139.74	-1.86035	139.74	-2.91406		139.74	-2.0957	139.74	-2.23828	139.74	-34.1289
	139.84	-0.65918	139.74	-0.700195	139.84	-1.0332		139.84	-2.46973	139.84	-1.74414	139.84	-2.81738		139.84	-2.02539	139.84	-2.11523	139.84	-34.1465
	139.94	-0.866211	139.84	-0.694336	139.94	-1.00195		139.94	-2.21973	139.94	-1.81934	139.94	-2.99805		139.94	-1.99512	139.94	-2.20117	139.94	-34.1172
	140.04	-0.733398	139.94	-0.62793	140.04	-0.882813		140.04	-2.2373	140.04	-2.11719	140.04	-2.80078		140.04	-1.94043	140.04	-2.26758	140.04	-34.0264
	140.14	-0.829102	140.04	-0.746094	140.14	-0.878906		140.14	-2.30469	140.14	-1.9375	140.14	-2.73926		140.14	-2.02539	140.14	-2.20898	140.14	-34.1875
	140.24	-0.525391	140.14	-0.568359	140.24	-1.03125		140.24	-2.32422	140.24	-2.17188	140.24	-2.9082		140.24	-1.98145	140.24	-2.06836	140.24	-33.9258
	140.34	-0.582031	140.24	-0.554688	140.34	-1.12891		140.34	-2.42871	140.34	-2.30469	140.34	-2.80566		140.34	-1.95898	140.34	-2.17578	140.34	-33.915
	140.44	-0.724609	140.34	-0.700195	140.44	-0.956055		140.44	-2.26953	140.44	-2.32324	140.44	-2.82031		140.44	-2.12793	140.44	-2.45703	140.44	-34.1816
	140.54	-0.763672	140.44	-0.577148	140.54	-0.957031		140.54	-2.30762	140.54	-2.25391	140.54	-2.95703		140.54	-1.9043	140.54	-2.04004	140.54	-34.3848
	140.64	-0.897461	140.54	0.206055	140.64	-1.03809		140.64	-2.38477	140.64	-1.5791	140.64	-2.9668		140.64	-1.50977	140.64	-1.6416	140.64	-34.2168
	140.74	-0.310547	140.64	-1.29102	140.74	-0.855469		140.74	-1.91699	140.74	-2.96191	140.74	-2.09668		140.74	-2.0625	140.74	-3.13477	140.74	-33.5273
	140.84	-0.868164	140.74	-1.90137	140.84	-0.0703125		140.84	-2.04199	140.84	-3.17676	140.84	-2.51563		140.84	-3.22363	140.84	-3.01074	140.84	-35.1143
	140.94	-2.12207	140.84	-0.650391	140.94	-1.51367		140.94	-2.95215	140.94	-2.19434	140.94	-3.70898		140.94	-2.33887	140.94	-2.13086	140.94	-35.4199
	141.04	-1.07617	140.94	-0.618164	141.04	-2.30469		141.04	-2.36426	141.04	-1.93848	141.04	-3.26563		141.04	-1.78418	141.04	-1.99414	141.04	-33.9795
	141.14	-0.609375	141.04	-0.649414	141.14	-0.985352		141.14	-2.22949	141.14	-1.83496	141.14	-2.83887		141.14	-1.88379	141.14	-2.0127	141.14	-34.166
	141.24	-0.920898	141.14	-0.650391	141.24	-0.820313		141.24	-2.13379	141.24	-2.09375	141.24	-2.52051		141.24	-1.94043	141.24	-1.84473	141.24	-34.2324
	141.34	-0.536133	141.24	-0.379883	141.34	-0.697266		141.34	-1.98047	141.34	-2.11719	141.34	-2.61523		141.34	-1.8252	141.34	-1.82617	141.34	-34.0264
	141.44	-0.291016	141.34	-0.720703	141.44	-0.820313		141.44	-1.78516	141.44	-1.98926	141.44	-2.57617		141.44	-1.7002	141.44	-1.99414	141.44	-34.0947
	141.54	-0.508789	141.44	-0.556641	141.54	-0.762695		141.54	-1.69629	141.54	-1.7666	141.54	-2.5918		141.54	-1.66992	141.54	-1.86523	141.54	-33.8936
	141.64	-0.456055	141.54	-0.384766	141.64	-0.546875		141.64	-1.69141	141.64	-1.71094	141.64	-2.70215		141.64	-1.57617	141.64	-1.55371	141.64	-33.916
	141.74	-0.421875	141.64	0.0146484	141.74	-0.683594		141.74	-1.7168	141.74	-1.76563	141.74	-2.69141		141.74	-1.38184	141.74	-1.57031	141.74	-33.6855
	141.84	-0.302734	141.74	0.0292969	141.84	-0.666992		141.84	-1.54004	141.84	-1.64258	141.84	-2.23633		141.84	-1.58301	141.84	-1.17773	141.84	-33.5859
	141.94	-0.271484	141.84	0.192383	141.94	-0.398438		141.94	-1.33105	141.94	-1.37012	141.94	-2.03027		141.94	-1.40137	141.94	-1.21582	141.94	-33.3105
	142.04	-0.212891	141.94	0.177734	142.04	-0.321289		142.04	-1.43945	142.04	-1.03418	142.04	-2.08789		142.04	-0.962891	142.04	-1.16895	142.04	-33.3223
	142.14	-0.0185547	142.04	0.34375	142.14	-0.198242		142.14	-1.21289	142.14	-1.11816	142.14	-1.80566		142.14	-0.911133	142.14	-0.926758	142.14	-33.252
	142.24	0.0849609	142.14	0.573242	142.24	-0.113281		142.24	-1.21387	142.24	-1.05859	142.24	-2.0498		142.24	-0.858398	142.24	-1.0332	142.24	-33.0049
	142.34	0.305664	142.24	0.571289	142.34	-0.363281		142.34	-1.02637	142.34	-0.898438	142.34	-1.79395		142.34	-0.719727	142.34	-1.05762	142.34	-32.8848
	142.44	0.320313	142.34	0.59668	142.44	-0.0253906		142.44	-0.939453	142.44	-0.881836	142.44	-1.47461		142.44	-0.516602	142.44	-0.676758	142.44	-32.8418
	142.54	0.630859	142.44	0.626953	142.54	0.0332031		142.54	-0.807617	142.54	-0.827148	142.54	-1.39258		142.54	-0.5625	142.54	-0.573242	142.54	-32.5234
	142.64	0.623047	142.54	0.299805	142.64	0.328125		142.64	-0.654297	142.64	-1.79785	142.64	-1.25391		142.64	-0.558594	142.64	-1.1709	142.64	-32.5176
	142.74	0.616211	142.64	0.233398	142.74	0.547852		142.74	-0.855469	142.74	-0.993164	142.74	-1.46094		142.74	-0.795898	142.74	-0.314453	142.74	-32.9863
	142.84	0.148438	142.74	1.42676	142.84	0.046875		142.84	-1.50293	142.84	0.116211	142.84	-1.86035		142.84	0.205078	142.84	1.20313	142.84	-32.5605
	142.94	0.836914	142.84	2.12012	142.94	0.308594		142.94	-0.507813	142.94	0.757813	142.94	-1.53906		142.94	1.25586	142.94	1.04688	142.94	-31.498
	143.04	2.12109	142.94	2.37891	143.04	1.18555		143.04	0.546875	143.04	0.876953	143.04	-0.267578		143.04	1.19727	143.04	1.21875	143.04	-30.9824
	143.14	2.16309	143.04	2.38574	143.14	1.86719		143.14	0.6875	143.14	0.728516	143.14	-0.232422		143.14	1.40918	143.14	1.35449	143.14	-30.8135
	143.24	2.2793	143.14	2.58398	143.24	2.04688		143.24	0.802734	143.24	0.847656	143.24	0.0136719		143.24	1.47559	143.24	1.47559	143.24	-30.6338
	143.34	2.58203	143.24	2.49512	143.34	2.09277		143.34	0.926758	143.34	0.833984	143.34	-0.150391		143.34	1.49902	143.34	1.5498	143.34	-30.5215
	143.44	2.54785	143.34	2.74805	143.44	2.16699		143.44	0.754883	143.44	0.928711	143.44	-0.126953		143.44	1.8291	143.44	1.58105	143.44	-30.5918
	143.54	2.72363	143.44	2.71289	143.54	2.30273		143.54	0.833008	143.54	0.926758	143.54	0.326172		143.54	2.15723	143.54	1.81445	143.54	-30.374
	143.64	2.68945	143.54	2.79297	143.64	2.36914		143.64	1.16504	143.64	1.00684	143.64	0.331055		143.64	1.93066	143.64	1.83496	143.64	-30.0566
	143.74	2.7793	143.64	2.73828	143.74	2.50586		143.74	1.31738	143.74	1.21289	143.74	0.367188		143.74	1.9043	143.74	1.91602	143.74	-30.0322
	143.84	2.85938	143.74	3.01563	143.84	2.55762		143.84	1.24512	143.84	1.19336	143.84	0.705078		143.84	1.97168	143.84	1.8623	143.84	-30.0781
	143.94	2.78418	143.84	3.13965	143.94	2.86133		143.94	1.16992	143.94	1.22168	143.94	0.818359		143.94	1.9834	143.94	1.99023	143.94	-30.2324
	144.04	2.85547	143.94	2.89063	144.04	2.78516		144.04	1.2666	144.04	1.30078	144.04	0.619141		144.04	2.11035	144.04	2.14648	144.04	-30.0996
	144.14	2.96582	144.04	3.14941	144.14	2.66113		144.14	1.43359	144.14	1.43945	144.14	0.646484		144.14	2.13379	144.14	2.16113	144.14	-29.9199
	144.24	2.95313	144.14	3.0459	144.24	2.87695		144.24	1.61621	144.24	0.915039	144.24	0.668945		144.24	2.30371	144.24	2.1416	144.24	-29.9316
	144.34	2.96875	144.24	3.07324	144.34	2.94531		144.34	1.36133	144.34	1.03613	144.34	0.691406		144.34	2.44629	144.34	2.04785	144.34	-29.9746
	144.44	2.9834	144.34	3.20898	144.44	2.90137		144.44	1.47266	144.44	1.22266	144.44	0.458008		144.44	2.27441	144.44	2.13574	144.44	-30.0244
	144.54	3.11719	144.44	3.03809	144.54	2.96777		144.54	1.63086	144.54	0.999023	144.54	0.729492		144.54	2.16113	144.54	2.30957	144.54	-29.959
	144.64	2.6543	144.54	3.34668	144.64	2.81152		144.64	1.15137	144.64	1.31543	144.64	0.773438		144.64	2.13379	144.64	2.56445	144.64	-30.0098
	144.74	3.19922	144.64	3.44824	144.74	2.95313		144.74	1.41113	144.74	1.70215	144.74	0.394531		144.74	2.75195	144.74	1.80371	144.74	-29.9883
	144.84	3.42383	144.74	3.0459	144.84	3.18555		144.84	1.89063	144.84	1.32422	144.84	0.554688		144.84	2.52148	144.84	1.70508	144.84	-29.5332
	144.94	2.83008	144.84	2.73926	144.94	3.02734		144.94	1.21191	144.94	1.01074	144.94	1.23242		144.94	1.95996	144.94	1.46484	144.94	-30.1299
	145.04	2.78125	144.94	2.69531	145.04	2.5625		145.04	1.13281	145.04	0.980469	145.04	0.598633		145.04	1.98145	145.04	1.45508	145.04	-30.1943
	145.14	2.66504	145.04	2.74902	145.14	2.33789		145.14	0.928711	145.14	1.11719	145.14	0.320313		145.14	1.79395	145.14	2.15039	145.14	-30.3496
	145.24	2.39355	145.14	3.07715	145.24	2.27734		145.24	0.945313	145.24	1.05762	145.24	0.529297		145.24	1.72754	145.24	3.2832	145.24	-30.3701
	145.34	3.15234	145.24	4.00098	145.34	2.20703		145.34	0.80957	145.34	1.75977	145.34	0.635742		145.34	1.89063	145.34	3.37695	145.34	-30.7148
	145.44	4.30469	145.34	4.52148	145.44	2.90332		145.44	1.98242	145.44	2.42578	145.44	0.87793		145.44	3.28809	145.44	3.11426	145.44	-29.6953
	145.54	4.55469	145.44	4.15137	145.54	3.94629		145.54	3.19434	145.54	2.36914	145.54	1.73926		145.54	3.61816	145.54	3.00488	145.54	-28.2852
	145.64	4.48242	145.54	4.09277	145.64	3.96094		145.64	3.09082	145.64	2.3623	145.64	1.79004		145.64	3.25879	145.64	3.13672	145.64	-28.5469
	145.74	4.06934	145.64	4.20117	145.74	3.87891		145.74	2.73926	145.74	2.65137	145.74	1.96387		145.74	3.23438	145.74	3.06934	145.74	-28.6445
	145.84	3.94043	145.74	4.07324	145.84	3.74512		145.84	2.44629	145.84	2.16211	145.84	1.82324		145.84	3.28809	145.84	2.89063	145.84	-28.9082
	145.94	4.17285	145.84	3.92285	145.94	3.73828		145.94	2.625	145.94	2.41016	145.94	1.94824		145.94	3.22656	145.94	2.9043	145.94	-28.7832
	146.04	4.07227	145.94	4.02539	146.04	3.67969		146.04	2.75586	146.04	2.41504	146.04	1.84863		146.04	3.23438	146.04	3.08984	146.04	-29.1123
	146.14	3.98535	146.04	3.98438	146.14	3.54883		146.14	2.35938	146.14	2.55273	146.14	1.79199		146.14	3.11621	146.14	2.9707	146.14	-29.0508
	146.24	3.6416	146.14	3.96289	146.24	3.76563		146.24	2.60938	146.24	2.26953	146.24	1.75879		146.24	2.98047	146.24	2.91602	146.24	-29.1973
	146.34	3.88672	146.24	3.88184	146.34	3.69531		146.34	2.56445	146.34	2.19727	146.34	1.86133		146.34	3.06152	146.34	2.89648	146.34	-28.8516
	146.44	3.77734	146.34	3.82715	146.44	3.59766		146.44	2.34863	146.44	2.24512	146.44	1.94043		146.44	3.21777	146.44	2.91504	146.44	-28.8418
	146.54	3.72168	146.44	3.72949	146.54	3.60156		146.54	2.41504	146.54	2.33105	146.54	1.87109		146.54	3.09473	146.54	2.93848	146.54	-29.2832
	146.64	4.05664	146.54	3.83691	146.64	3.75		146.64	2.45898	146.64	2.34473	146.64	1.76758		146.64	3.10254	146.64	3.11621	146.64	-29.0986
	146.74	3.79102	146.64	4.00684	146.74	3.7041		146.74	2.47949	146.74	2.37793	146.74	1.65723		146.74	3.11816	146.74	2.93164	146.74	-29.0391
	146.84	3.68555	146.74	3.80957	146.84	3.68555		146.84	2.55957	146.84	2.32129	146.84	2.01367		146.84	2.96973	146.84	3.24805	146.84	-28.834
	146.94	3.9668	146.84	4.55371	146.94	3.67676		146.94	2.55469	146.94	3.38574	146.94	2.10156		146.94	2.87109	146.94	4.2207	146.94	-29.0156
	147.04	4.0498	146.94	4.03516	147.04	3.81348		147.04	2.47754	147.04	2.28418	147.04	2.3125		147.04	2.92285	147.04	2.61719	147.04	-29.2666
	147.14	4.32715	147.04	2.43848	147.14	4.04785		147.14	2.32813	147.14	0.807617	147.14	2.46289		147.14	3.83301	147.14	0.800781	147.14	-28.0059
	147.24	4.64844	147.14	2.08984	147.24	3.80566		147.24	3.14941	147.24	0.870117	147.24	1.09863		147.24	2.98242	147.24	1.12695	147.24	-29.2461
	147.34	3.26758	147.24	2.00293	147.34	2.0918		147.34	2.4209	147.34	0.693359	147.34	0.134766		147.34	1.25684	147.34	1.16602	147.34	-31.333
	147.44	1.75098	147.34	2.06152	147.44	1.7793		147.44	1.06738	147.44	0.873047	147.44	0.243164		147.44	1.18848	147.44	1.0459	147.44	-30.9746
	147.54	1.72559	147.44	2.07422	147.54	1.83203		147.54	0.776367	147.54	0.991211	147.54	0.180664		147.54	1.29395	147.54	1.06641	147.54	-31.0186
	147.64	1.75	147.54	2.13672	147.64	1.78516		147.64	0.717773	147.64	0.87207	147.64	0.03125		147.64	1.18848	147.64	1.03809	147.64	-30.8877
	147.74	1.89648	147.64	1.9873	147.74	1.8252		147.74	0.901367	147.74	0.875	147.74	0.112305		147.74	1.34473	147.74	0.856445	147.74	-31.0732
	147.84	1.73145	147.74	1.68652	147.84	1.84473		147.84	0.864258	147.84	0.488281	147.84	0.494141		147.84	1.35742	147.84	1.00391	147.84	-30.8701
	147.94	1.83008	147.84	2.94238	147.94	1.82031		147.94	0.853516	147.94	1.64941	147.94	0.146484		147.94	1.24512	147.94	2.26953	147.94	-31.083
	148.04	1.49414	147.94	3.42188	148.04	1.33594		148.04	0.75293	148.04	1.75684	148.04	0.59375		148.04	0.786133	148.04	2.11133	148.04	-31.4238
	148.14	2.75586	148.04	2.04297	148.14	2.45508		148.14	0.328125	148.14	0.84668	148.14	1.04883		148.14	2.18555	148.14	1.2998	148.14	-29.8428
	148.24	3.16797	148.14	2.12793	148.24	3.03906		148.24	1.46191	148.24	0.501953	148.24	0.72168		148.24	2.60645	148.24	0.831055	148.24	-29.4004
	148.34	2.04883	148.24	1.97461	148.34	2.01367		148.34	1.93164	148.34	0.277344	148.34	0.367188		148.34	1.24121	148.34	0.520508	148.34	-30.793
	148.44	2.09375	148.34	1.40527	148.44	1.55762		148.44	0.887695	148.44	0.205078	148.44	0.111328		148.44	1.25	148.44	0.396484	148.44	-31.0674
	148.54	1.35059	148.44	1.18652	148.54	1.39355		148.54	0.751953	148.54	-0.0166016	148.54	-0.291016		148.54	0.72168	148.54	0.231445	148.54	-31.4316
	148.64	1.25586	148.54	1.10156	148.64	0.923828		148.64	0.335938	148.64	-0.00683594	148.64	-0.479492		148.64	0.323242	148.64	0.220703	148.64	-31.5479
	148.74	1.21387	148.64	1.33496	148.74	1.02148		148.74	-0.0351563	148.74	0.291016	148.74	-0.464844		148.74	0.477539	148.74	0.503906	148.74	-31.6592
	148.84	0.980469	148.74	1.62402	148.84	0.571289		148.84	-0.0136719	148.84	0.413086	148.84	-0.992188		148.84	0.254883	148.84	0.712891	148.84	-31.7168
	148.94	1.54785	148.84	1.41309	148.94	1.28613		148.94	-0.158203	148.94	-0.0517578	148.94	-0.59375		148.94	0.65332	148.94	0.994141	148.94	-31.3613
	149.04	1.35352	148.94	2.11816	149.04	1.34766		149.04	0.461914	149.04	0.694336	149.04	0.266602		149.04	0.902344	149.04	1.35254	149.04	-31.2598
	149.14	1.33008	149.04	1.98535	149.14	1.04395		149.14	0.481445	149.14	0.65625	149.14	0.327148		149.14	0.716797	149.14	1.25977	149.14	-31.2627
	149.24	2.02344	149.14	2.03223	149.24	1.55566		149.24	0.150391	149.24	0.428711	149.24	0.424805		149.24	1.19238	149.24	1.50586	149.24	-30.9922
	149.34	2.16016	149.24	2.2373	149.34	1.97559		149.34	0.850586	149.34	0.670898	149.34	0.449219		149.34	1.56055	149.34	1.19629	149.34	-30.7998
	149.44	1.92773	149.34	1.84766	149.44	1.93945		149.44	0.918945	149.44	0.485352	149.44	0.162109		149.44	1.4082	149.44	1.24414	149.44	-30.9551
	149.54	1.80469	149.44	2.79492	149.54	1.875		149.54	0.708008	149.54	1.37695	149.54	0.509766		149.54	1.40723	149.54	2.29785	149.54	-30.7656
	149.64	1.62793	149.54	3.28125	149.64	1.47656		149.64	0.885742	149.64	1.7832	149.64	1.01367		149.64	0.952148	149.64	2.08496	149.64	-31.1934
	149.74	3.06055	149.64	1.8623	149.74	2.68652		149.74	0.358398	149.74	-0.0439453	149.74	0.160156		149.74	2.13477	149.74	0.822266	149.74	-29.876
	149.84	3.23828	149.74	1.84961	149.84	3.09863		149.84	1.5625	149.84	0.31543	149.84	-0.357422		149.84	2.35059	149.84	1.08203	149.84	-29.8535
	149.94	1.68457	149.84	2.10645	149.94	1.44434		149.94	1.56836	149.94	0.785156	149.94	-0.0498047		149.94	0.901367	149.94	1.46289	149.94	-31.3027
	150.04	1.79883	149.94	2.2998	150.04	1.56348		150.04	0.134766	150.04	1.0498	150.04	0.34668		150.04	1.06543	150.04	1.30176	150.04	-30.9082
	150.14	1.99805	150.04	2.12598	150.14	1.97852		150.14	0.225586	150.14	0.795898	150.14	0.179688		150.14	1.47559	150.14	1.26172	150.14	-30.7861
	150.24	2.29688	150.14	2.1416	150.24	2.2168		150.24	0.905273	150.24	0.50293	150.24	-0.0214844		150.24	1.33008	150.24	1.28711	150.24	-30.7744
	150.34	2.13965	150.24	2.17383	150.34	1.68457		150.34	0.854492	150.34	0.803711	150.34	0.145508		150.34	1.27051	150.34	1.29297	150.34	-30.6621
	150.44	2.12891	150.34	2.32227	150.44	1.76563		150.44	0.790039	150.44	0.724609	150.44	0.336914		150.44	1.21191	150.44	1.28223	150.44	-30.5957
	150.54	1.99023	150.44	2.31934	150.54	2.03809		150.54	0.850586	150.54	0.594727	150.54	0.181641		150.54	1.37988	150.54	1.41309	150.54	-30.709
	150.64	2.03516	150.54	2.43652	150.64	2.25		150.64	0.563477	150.64	0.875977	150.64	0.405273		150.64	1.45313	150.64	1.33398	150.64	-30.4746
	150.74	2.05762	150.64	2.34961	150.74	2.05371		150.74	0.724609	150.74	0.791016	150.74	0.293945		150.74	1.33008	150.74	1.32129	150.74	-30.7129
	150.84	2.37793	150.74	2.17285	150.84	1.86719		150.84	0.998047	150.84	0.786133	150.84	0.242188		150.84	1.28906	150.84	1.41602	150.84	-30.4121
	150.94	2.10742	150.84	2.25293	150.94	2.05566		150.94	0.994141	150.94	1.10059	150.94	0.444336		150.94	1.23145	150.94	1.4834	150.94	-30.5449
	151.04	1.92676	150.94	2.11035	151.04	1.91406		151.04	0.918945	151.04	0.983398	151.04	0.228516		151.04	1.37305	151.04	1.25684	151.04	-30.6221
	151.14	2.06348	151.04	2.31836	151.14	2.05469		151.14	1.26074	151.14	0.867188	151.14	0.482422		151.14	1.48633	151.14	1.46973	151.14	-30.6504
	151.24	2.1582	151.14	2.12988	151.24	1.99414		151.24	0.820313	151.24	0.803711	151.24	0.302734		151.24	1.54395	151.24	1.52344	151.24	-30.458
	151.34	2.05762	151.24	2.18555	151.34	1.76563		151.34	0.766602	151.34	1.17383	151.34	0.263672		151.34	1.46191	151.34	1.3291	151.34	-30.7559
	151.44	2.29883	151.34	2.28223	151.44	1.76074		151.44	0.765625	151.44	0.709961	151.44	0.296875		151.44	1.49707	151.44	1.20313	151.44	-30.4141
	151.54	1.85645	151.44	1.97656	151.54	1.82813		151.54	0.776367	151.54	0.854492	151.54	0.112305		151.54	1.41113	151.54	1.37695	151.54	-30.5684
	151.64	1.98828	151.54	2.31738	151.64	1.84766		151.64	0.972656	151.64	0.831055	151.64	0.276367		151.64	1.4502	151.64	1.4209	151.64	-30.3701
	151.74	2.20703	151.64	2.01758	151.74	1.92676		151.74	0.907227	151.74	0.77832	151.74	0.373047		151.74	1.38574	151.74	1.39258	151.74	-30.541
	151.84	2.19043	151.74	2.26953	151.84	1.96484		151.84	0.758789	151.84	0.677734	151.84	0.344727		151.84	1.58691	151.84	1.53906	151.84	-30.6104
	151.94	2.18164	151.84	2.11035	151.94	1.8584		151.94	0.650391	151.94	0.814453	151.94	0.173828		151.94	1.49902	151.94	1.48633	151.94	-30.6621
	152.04	2.28711	151.94	2.09961	152.04	2.04004		152.04	0.827148	152.04	0.685547	152.04	0.296875		152.04	1.44922	152.04	1.56836	152.04	-30.5938
	152.14	1.94824	152.04	1.97461	152.14	1.98828		152.14	0.80957	152.14	0.898438	152.14	0.363281		152.14	1.37988	152.14	1.39063	152.14	-30.5889
	152.24	2.01074	152.14	2.31152	152.24	1.96875		152.24	0.683594	152.24	1.02051	152.24	0.365234		152.24	1.32617	152.24	1.3457	152.24	-30.6182
	152.34	2.24219	152.24	2.20508	152.34	2.01953		152.34	0.672852	152.34	0.792969	152.34	0.255859		152.34	1.35254	152.34	1.4043	152.34	-30.4619
	152.44	2.0166	152.34	2.05957	152.44	1.8125		152.44	0.833008	152.44	0.712891	152.44	0.210938		152.44	1.31641	152.44	1.25	152.44	-30.5254
	152.54	1.94141	152.44	2.12695	152.54	1.76172		152.54	0.708008	152.54	0.751953	152.54	0.192383		152.54	1.54785	152.54	1.33203	152.54	-30.4551
	152.64	2.13477	152.54	2.08301	152.64	1.96191		152.64	0.599609	152.64	0.675781	152.64	0.34082		152.64	1.35938	152.64	1.30078	152.64	-30.6631
	152.74	2.08301	152.64	2.00293	152.74	1.97656		152.74	0.851563	152.74	0.72168	152.74	0.130859		152.74	1.31445	152.74	1.48242	152.74	-30.6113
	152.84	2.04785	152.74	2.03418	152.84	1.71777		152.84	0.946289	152.84	0.695313	152.84	0.279297		152.84	1.46973	152.84	1.375	152.84	-30.5176
	152.94	2.24414	152.84	2.35254	152.94	1.80957		152.94	0.964844	152.94	0.704102	152.94	0.147461		152.94	1.36035	152.94	1.18848	152.94	-30.3701
	153.04	2.16699	152.94	2.01367	153.04	1.87402		153.04	0.910156	153.04	0.720703	153.04	0.15918		153.04	1.44824	153.04	1.34961	153.04	-30.5977
	153.14	2.20605	153.04	2.24707	153.14	1.85938		153.14	0.677734	153.14	0.65918	153.14	0.216797		153.14	1.37207	153.14	1.29102	153.14	-30.6523
	153.24	1.90625	153.14	2.00684	153.24	1.92188		153.24	0.760742	153.24	0.675781	153.24	0.296875		153.24	1.23047	153.24	1.25977	153.24	-30.498
	153.34	1.9707	153.24	2.16602	153.34	2.08984		153.34	0.797852	153.34	0.858398	153.34	0.255859		153.34	1.34863	153.34	1.17676	153.34	-30.6113
	153.44	2.00098	153.34	2.04883	153.44	1.73242		153.44	0.818359	153.44	0.641602	153.44	0.302734		153.44	1.53613	153.44	1.14844	153.44	-30.4893
	153.54	1.99121	153.44	1.95801	153.54	2.02832		153.54	0.71582	153.54	0.563477	153.54	0.15332		153.54	1.29883	153.54	1.16699	153.54	-30.4805
	153.64	1.89844	153.54	2.08789	153.64	1.8916		153.64	0.754883	153.64	0.768555	153.64	0.0390625		153.64	1.37207	153.64	1.17773	153.64	-30.5557
	153.74	2.04297	153.64	2.1543	153.74	1.89551		153.74	0.62793	153.74	0.782227	153.74	0.271484		153.74	1.36035	153.74	1.17773	153.74	-30.6309
	153.84	1.94727	153.74	2.09863	153.84	1.99121		153.84	0.620117	153.84	0.673828	153.84	0.272461		153.84	1.29688	153.84	1.18652	153.84	-30.541
	153.94	1.88379	153.84	2.00586	153.94	1.94043		153.94	0.874023	153.94	0.447266	153.94	0.109375		153.94	1.20801	153.94	1.2666	153.94	-30.8252
	154.04	1.98828	153.94	2.11523	154.04	1.92773		154.04	0.844727	154.04	0.633789	154.04	0.172852		154.04	1.35645	154.04	1.2832	154.04	-30.6328
	154.14	2.07813	154.04	1.90918	154.14	1.73926		154.14	0.578125	154.14	0.483398	154.14	0.142578		154.14	1.33301	154.14	1.37402	154.14	-30.6836
	154.24	2.11816	154.14	2.05762	154.24	1.82422		154.24	0.579102	154.24	0.363281	154.24	0.212891		154.24	1.31641	154.24	1.25684	154.24	-30.6631
	154.34	2	154.24	2.11035	154.34	1.86523		154.34	0.864258	154.34	0.683594	154.34	0.166016		154.34	1.25586	154.34	1.25	154.34	-30.5469
	154.44	2.00977	154.34	2.12891	154.44	1.64844		154.44	0.766602	154.44	1.05273	154.44	-0.118164		154.44	1.2207	154.44	1.11914	154.44	-30.8066
	154.54	1.88379	154.44	2.01367	154.54	1.57031		154.54	0.319336	154.54	0.757813	154.54	0.0917969		154.54	1.42578	154.54	1.31836	154.54	-30.7197
	154.64	2.15137	154.54	2.02246	154.64	1.64844		154.64	0.499023	154.64	0.65332	154.64	-0.00976563		154.64	1.38379	154.64	1.3418	154.64	-30.7695
	154.74	1.91699	154.64	1.93262	154.74	1.71777		154.74	0.802734	154.74	0.564453	154.74	0.0859375		154.74	1.19531	154.74	1.19531	154.74	-30.6133
	154.84	1.95898	154.74	2.05664	154.84	1.7334		154.84	0.818359	154.84	0.530273	154.84	0.00390625		154.84	1.41895	154.84	1.36328	154.84	-30.5898
	154.94	1.76172	154.84	1.76953	154.94	1.75684		154.94	0.986328	154.94	0.479492	154.94	0.100586		154.94	1.26953	154.94	1.17969	154.94	-30.2451
	155.04	1.99609	154.94	2.06934	155.04	1.55469		155.04	0.842773	155.04	0.625977	155.04	-0.114258		155.04	1.15625	155.04	1.17676	155.04	-30.6172
	155.14	1.97852	155.04	2.15332	155.14	1.75781		155.14	0.879883	155.14	0.472656	155.14	0.142578		155.14	1.15137	155.14	1.1582	155.14	-30.666
	155.24	2.03418	155.14	1.95117	155.24	1.82031		155.24	0.677734	155.24	0.5	155.24	0.136719		155.24	1.43359	155.24	1.18945	155.24	-30.5791
	155.34	2.0332	155.24	2.17188	155.34	1.65527		155.34	0.864258	155.34	0.550781	155.34	-0.0498047		155.34	1.37207	155.34	1.00684	155.34	-30.6699
	155.44	2.02441	155.34	2.29297	155.44	1.60254		155.44	0.801758	155.44	0.536133	155.44	0.250977		155.44	1.27051	155.44	1.0127	155.44	-30.666
	155.54	1.87012	155.44	2.00098	155.54	1.6377		155.54	0.572266	155.54	0.731445	155.54	0.223633		155.54	1.28418	155.54	1.02734	155.54	-30.5342
	155.64	1.87891	155.54	1.91602	155.64	1.83887		155.64	0.801758	155.64	0.791016	155.64	0.00976563		155.64	1.13281	155.64	1.17969	155.64	-30.5801
	155.74	1.70508	155.64	2.02246	155.74	1.90625		155.74	0.642578	155.74	0.62793	155.74	-0.208008		155.74	1.06641	155.74	1.37402	155.74	-30.5186
	155.84	1.84277	155.74	2.00195	155.84	1.78223		155.84	0.9375	155.84	0.635742	155.84	-0.185547		155.84	1.36328	155.84	1.26855	155.84	-30.5752
	155.94	2.05664	155.84	1.80957	155.94	1.58984		155.94	0.75293	155.94	0.472656	155.94	-0.25293		155.94	1.25293	155.94	1.19922	155.94	-30.417
	156.04	1.9209	155.94	1.90137	156.04	1.64453		156.04	0.760742	156.04	0.575195	156.04	-0.205078		156.04	1.22168	156.04	1.35938	156.04	-30.6582
	156.14	1.79199	156.04	1.91895	156.14	1.71973		156.14	0.793945	156.14	0.387695	156.14	-0.243164		156.14	0.985352	156.14	1.05469	156.14	-30.3496
	156.24	1.9248	156.14	2.12402	156.24	1.66211		156.24	0.837891	156.24	0.599609	156.24	-0.244141		156.24	1.21875	156.24	0.916016	156.24	-30.5957
	156.34	1.7627	156.24	1.82031	156.34	1.4707		156.34	0.709961	156.34	0.554688	156.34	0.0449219		156.34	1.12207	156.34	1.03418	156.34	-30.6484
	156.44	1.89844	156.34	1.9248	156.44	1.59277		156.44	1.16211	156.44	0.569336	156.44	-0.423828		156.44	1.15723	156.44	1.11523	156.44	-30.5322
	156.54	1.86816	156.44	1.98828	156.54	1.66406		156.54	0.813477	156.54	0.478516	156.54	-0.144531		156.54	1.08301	156.54	1.06055	156.54	-30.4902
	156.64	1.82617	156.54	2.01758	156.64	1.66406		156.64	0.704102	156.64	0.341797	156.64	-0.100586		156.64	1.31055	156.64	1.18652	156.64	-30.6133
	156.74	1.9541	156.64	1.89355	156.74	1.88281		156.74	0.770508	156.74	0.498047	156.74	-0.199219		156.74	1.1416	156.74	0.917969	156.74	-30.6729
	156.84	1.87695	156.74	2.06348	156.84	1.66406		156.84	0.964844	156.84	0.417969	156.84	-0.1875		156.84	1.18457	156.84	1.1543	156.84	-30.6426
	156.94	1.75586	156.84	1.9834	156.94	1.63184		156.94	1.00879	156.94	0.535156	156.94	-0.158203		156.94	1.32715	156.94	1.08398	156.94	-30.4189
	157.04	1.86816	156.94	2.05469	157.04	1.71094		157.04	0.74707	157.04	0.363281	157.04	-0.244141		157.04	1.13086	157.04	1.17285	157.04	-30.4541
	157.14	1.88672	157.04	1.65723	157.14	1.47754		157.14	0.533203	157.14	0.327148	157.14	-0.106445		157.14	1.12988	157.14	1.18164	157.14	-30.5469
	157.24	1.72754	157.14	1.69824	157.24	1.46289		157.24	0.833008	157.24	0.485352	157.24	-0.149414		157.24	1.08008	157.24	0.964844	157.24	-30.5391
	157.34	1.72754	157.24	1.84277	157.34	1.59766		157.34	0.864258	157.34	0.713867	157.34	-0.0673828		157.34	1.1709	157.34	0.959961	157.34	-30.4678
	157.44	1.56836	157.34	2.00684	157.44	1.63574		157.44	0.820313	157.44	0.5	157.44	-0.217773		157.44	1.14941	157.44	0.914063	157.44	-30.4668
	157.54	1.7832	157.44	1.96387	157.54	1.4043		157.54	0.545898	157.54	0.665039	157.54	-0.0957031		157.54	1.20508	157.54	1.2793	157.54	-30.5918
	157.64	1.73145	157.54	1.68457	157.64	1.37109		157.64	0.725586	157.64	0.601563	157.64	-0.199219		157.64	1.16504	157.64	1.0459	157.64	-30.5381
	157.74	1.61914	157.64	1.7959	157.74	1.49121		157.74	0.672852	157.74	0.510742	157.74	-0.111328		157.74	1.18164	157.74	1.24121	157.74	-30.3281
	157.84	1.82617	157.74	1.88672	157.84	1.56055		157.84	0.492188	157.84	0.30957	157.84	-0.486328		157.84	1.08398	157.84	0.904297	157.84	-30.6348
	157.94	1.72461	157.84	1.78027	157.94	1.57324		157.94	0.512695	157.94	0.362305	157.94	-0.259766		157.94	1.15234	157.94	1.13379	157.94	-30.623
	158.04	1.79102	157.94	1.63574	158.04	1.49609		158.04	0.543945	158.04	0.155273	158.04	-0.133789		158.04	1.06738	158.04	1.00781	158.04	-30.4082
	158.14	1.78418	158.04	1.71387	158.14	1.63086		158.14	0.768555	158.14	0.267578	158.14	-0.117188		158.14	1.18457	158.14	0.963867	158.14	-30.4873
	158.24	1.85059	158.14	1.95215	158.24	1.71094		158.24	0.330078	158.24	0.241211	158.24	-0.444336		158.24	1.0166	158.24	1.02148	158.24	-30.5254
	158.34	1.96973	158.24	1.91406	158.34	1.42188		158.34	0.510742	158.34	0.202148	158.34	-0.0771484		158.34	1.12598	158.34	1.08008	158.34	-30.4814
	158.44	1.79102	158.34	1.97949	158.44	1.29785		158.44	0.645508	158.44	0.385742	158.44	-0.235352		158.44	1.1582	158.44	1.1123	158.44	-30.5215
	158.54	1.86914	158.44	2.00781	158.54	1.4375		158.54	0.547852	158.54	0.303711	158.54	0.0605469		158.54	1.08105	158.54	1.10547	158.54	-30.498
	158.64	1.8584	158.54	1.75	158.64	1.46094		158.64	0.713867	158.64	0.220703	158.64	-0.0996094		158.64	1.08301	158.64	1.05273	158.64	-30.5391
	158.74	1.72852	158.64	1.69043	158.74	1.76465		158.74	0.602539	158.74	0.47168	158.74	-0.254883		158.74	1.08008	158.74	1.06152	158.74	-30.7168
	158.84	1.75098	158.74	1.82324	158.84	1.55469		158.84	0.624023	158.84	0.456055	158.84	-0.167969		158.84	1.04688	158.84	1.05371	158.84	-30.666
	158.94	1.81836	158.84	1.8418	158.94	1.44434		158.94	0.533203	158.94	0.510742	158.94	-0.386719		158.94	1.10352	158.94	1.11719	158.94	-30.7246
	159.04	1.74609	158.94	1.96484	159.04	1.54688		159.04	0.412109	159.04	0.260742	159.04	-0.399414		159.04	0.950195	159.04	0.953125	159.04	-30.4717
	159.14	1.83691	159.04	1.74512	159.14	1.59766		159.14	0.641602	159.14	0.338867	159.14	-0.356445		159.14	1.04492	159.14	1.05664	159.14	-30.4775
	159.24	1.93457	159.14	1.72949	159.24	1.47559		159.24	0.748047	159.24	0.586914	159.24	-0.142578		159.24	0.923828	159.24	1.04688	159.24	-30.6709
	159.34	1.69336	159.24	1.81543	159.34	1.56836		159.34	0.693359	159.34	0.457031	159.34	-0.24707		159.34	0.829102	159.34	1.22754	159.34	-30.5527
	159.44	1.67383	159.34	1.79004	159.44	1.50879		159.44	0.750977	159.44	0.367188	159.44	-0.504883		159.44	1.03516	159.44	1.03223	159.44	-30.5146
	159.54	1.63086	159.44	1.94336	159.54	1.33008		159.54	0.610352	159.54	0.462891	159.54	-0.401367		159.54	1.05566	159.54	0.866211	159.54	-30.6475
	159.64	1.74121	159.54	1.78027	159.64	1.25		159.64	0.630859	159.64	0.395508	159.64	-0.0390625		159.64	1.10254	159.64	0.81543	159.64	-30.6572
	159.74	1.64648	159.64	1.7334	159.74	1.45996		159.74	0.630859	159.74	0.280273	159.74	-0.217773		159.74	1.04297	159.74	0.992188	159.74	-30.6123
	159.84	1.58594	159.74	1.78027	159.84	1.46973		159.84	0.342773	159.84	0.0380859	159.84	-0.535156		159.84	0.859375	159.84	0.930664	159.84	-30.5215
	159.94	1.74414	159.84	1.65234	159.94	1.44629		159.94	0.628906	159.94	0.326172	159.94	-0.46875		159.94	1.02246	159.94	1.06836	159.94	-30.4775
	160.04	1.74023	159.94	1.76465	160.04	1.53809		160.04	0.587891	160.04	0.307617	160.04	-0.274414		160.04	0.953125	160.04	0.835938	160.04	-30.4756
	160.14	1.61133	160.04	1.81934	160.14	1.54102		160.14	0.828125	160.14	0.308594	160.14	-0.417969		160.14	1.05078	160.14	0.798828	160.14	-30.374
	160.24	1.74707	160.14	1.8877	160.24	1.53418		160.24	0.442383	160.24	0.53125	160.24	-0.460938		160.24	1.09961	160.24	0.865234	160.24	-30.5566
	160.34	1.56445	160.24	1.51465	160.34	1.59766		160.34	0.536133	160.34	0.302734	160.34	-0.356445		160.34	0.874023	160.34	1.16797	160.34	-30.4131
	160.44	1.68164	160.34	1.95605	160.44	1.39453		160.44	0.733398	160.44	0.426758	160.44	-0.256836		160.44	1.17383	160.44	0.876953	160.44	-30.4893
	160.54	1.95508	160.44	1.87012	160.54	1.37598		160.54	0.180664	160.54	0.574219	160.54	-0.376953		160.54	1.20508	160.54	1.08105	160.54	-30.3438
	160.64	1.58789	160.54	1.69043	160.64	1.51855		160.64	0.563477	160.64	0.208984	160.64	-0.419922		160.64	1.05371	160.64	0.943359	160.64	-30.4785
	160.74	1.66309	160.64	1.63477	160.74	1.51855		160.74	0.579102	160.74	0.18457	160.74	-0.146484		160.74	1.06738	160.74	0.993164	160.74	-30.3604
	160.84	1.54785	160.74	1.58301	160.84	1.24609		160.84	0.460938	160.84	0.647461	160.84	-0.365234		160.84	0.985352	160.84	0.958008	160.84	-30.4531
	160.94	1.74805	160.84	1.79492	160.94	1.21094		160.94	0.696289	160.94	0.415039	160.94	-0.3125		160.94	1.21094	160.94	0.763672	160.94	-30.4043
	161.04	1.61914	160.94	1.47559	161.04	1.55859		161.04	0.545898	161.04	0.474609	161.04	-0.411133		161.04	1.10449	161.04	0.989258	161.04	-30.4785
	161.14	1.88574	161.04	1.4502	161.14	1.2207		161.14	0.738281	161.14	0.538086	161.14	-0.139648		161.14	1.11328	161.14	0.923828	161.14	-30.7266
	161.24	1.55664	161.14	1.56934	161.24	1.53809		161.24	0.397461	161.24	0.0654297	161.24	-0.578125		161.24	0.977539	161.24	0.907227	161.24	-30.584
	161.34	1.60938	161.24	1.42188	161.34	1.4668		161.34	0.435547	161.34	0.166992	161.34	-0.457031		161.34	0.836914	161.34	0.861328	161.34	-30.3623
	161.44	1.71289	161.34	1.85352	161.44	1.26074		161.44	0.446289	161.44	0.15918	161.44	-0.427734		161.44	0.817383	161.44	0.854492	161.44	-30.7754
	161.54	1.44531	161.44	1.56055	161.54	1.2373		161.54	0.369141	161.54	0.230469	161.54	-0.291016		161.54	0.84375	161.54	0.760742	161.54	-30.5098
	161.64	1.52344	161.54	1.58984	161.64	1.2959		161.64	0.59082	161.64	0.015625	161.64	-0.484375		161.64	1.15234	161.64	0.855469	161.64	-30.2627
	161.74	1.56836	161.64	1.77637	161.74	1.45996		161.74	0.383789	161.74	0.208984	161.74	-0.330078		161.74	0.744141	161.74	0.779297	161.74	-30.4482
	161.84	1.59961	161.74	1.80469	161.84	1.5791		161.84	0.563477	161.84	0.164063	161.84	-0.500977		161.84	0.980469	161.84	1.04395	161.84	-30.4668
	161.94	1.54102	161.84	1.56348	161.94	1.50391		161.94	0.655273	161.94	0.264648	161.94	-0.358398		161.94	0.958008	161.94	0.984375	161.94	-30.4785
	162.04	1.43848	161.94	1.60156	162.04	1.4375		162.04	0.543945	162.04	0.289063	162.04	-0.345703		162.04	0.855469	162.04	0.946289	162.04	-30.4873
	162.14	1.59375	162.04	1.68359	162.14	1.32031		162.14	0.46582	162.14	0.280273	162.14	-0.27832		162.14	0.916016	162.14	0.875	162.14	-30.4854
	162.24	1.59668	162.14	1.49512	162.24	1.3418		162.24	0.586914	162.24	-0.0429688	162.24	-0.373047		162.24	0.930664	162.24	0.824219	162.24	-30.5244
	162.34	1.6748	162.24	1.66211	162.34	1.27734		162.34	0.454102	162.34	0.137695	162.34	-0.555664		162.34	0.804688	162.34	0.954102	162.34	-30.1807
	162.44	1.62891	162.34	1.50879	162.44	1.1084		162.44	0.516602	162.44	0.0361328	162.44	-0.544922		162.44	0.758789	162.44	0.786133	162.44	-30.4658
	162.54	1.55176	162.44	1.57324	162.54	1.32227		162.54	0.395508	162.54	0.289063	162.54	-0.375977		162.54	0.793945	162.54	0.751953	162.54	-30.5146
	162.64	1.29199	162.54	1.52051	162.64	1.3916		162.64	0.65332	162.64	0.151367	162.64	-0.18457		162.64	0.764648	162.64	0.878906	162.64	-30.3984
	162.74	1.29102	162.64	1.36035	162.74	1.29102		162.74	0.505859	162.74	0.141602	162.74	-0.605469		162.74	0.74707	162.74	0.887695	162.74	-30.5664
	162.84	1.44336	162.74	1.55566	162.84	1.4248		162.84	0.37207	162.84	0.108398	162.84	-0.420898		162.84	0.825195	162.84	1.0293	162.84	-30.5273
	162.94	1.41113	162.84	1.5498	162.94	1.28906		162.94	0.207031	162.94	0.0732422	162.94	-0.405273		162.94	0.751953	162.94	0.666992	162.94	-30.5557
	163.04	1.56152	162.94	1.59668	163.04	1.35352		163.04	0.186523	163.04	0.162109	163.04	-0.373047		163.04	0.828125	163.04	0.869141	163.04	-30.4951
	163.14	1.64551	163.04	1.86816	163.14	1.26563		163.14	0.265625	163.14	0.227539	163.14	-0.385742		163.14	0.655273	163.14	0.798828	163.14	-30.3506
	163.24	1.42578	163.14	1.74805	163.24	1.10938		163.24	0.74707	163.24	0.116211	163.24	-0.458984		163.24	0.751953	163.24	1.08008	163.24	-30.4834
	163.34	1.53516	163.24	1.78809	163.34	1.34277		163.34	0.395508	163.34	0.359375	163.34	-0.601563		163.34	0.786133	163.34	0.982422	163.34	-30.4961
	163.44	1.47363	163.34	1.84277	163.44	1.30859		163.44	0.417969	163.44	0.371094	163.44	-0.605469		163.44	0.900391	163.44	0.666016	163.44	-30.6094
	163.54	1.31738	163.44	1.79492	163.54	1.30566		163.54	0.772461	163.54	0.234375	163.54	-0.323242		163.54	0.821289	163.54	0.974609	163.54	-30.4814
	163.64	1.33008	163.54	1.38086	163.64	1.29688		163.64	0.490234	163.64	0.248047	163.64	-0.430664		163.64	0.952148	163.64	0.716797	163.64	-30.6191
	163.74	1.42871	163.64	1.33301	163.74	1.25195		163.74	0.500977	163.74	0.0820313	163.74	-0.496094		163.74	0.884766	163.74	0.756836	163.74	-30.5215
	163.84	1.48828	163.74	1.5127	163.84	1.11328		163.84	0.129883	163.84	0.267578	163.84	-0.583008		163.84	1.06738	163.84	0.777344	163.84	-30.5225
	163.94	1.52734	163.84	1.44141	163.94	1.24023		163.94	0.325195	163.94	0.176758	163.94	-0.544922		163.94	0.825195	163.94	0.761719	163.94	-30.5176
	164.04	1.54492	163.94	1.77637	164.04	1.21973		164.04	0.151367	164.04	0.200195	164.04	-0.5		164.04	0.865234	164.04	0.911133	164.04	-30.4902
	164.14	1.49316	164.04	1.79883	164.14	1.41699		164.14	0.246094	164.14	-0.0791016	164.14	-0.533203		164.14	0.915039	164.14	0.907227	164.14	-30.5352
	164.24	1.24805	164.14	1.76074	164.24	1.27051		164.24	0.262695	164.24	-0.0917969	164.24	-0.520508		164.24	1.00293	164.24	0.648438	164.24	-30.6826
	164.34	1.43164	164.24	1.55859	164.34	1.28418		164.34	0.395508	164.34	0.123047	164.34	-0.552734		164.34	0.496094	164.34	0.760742	164.34	-30.541
	164.44	1.29199	164.34	1.5498	164.44	1.26367		164.44	0.286133	164.44	0.078125	164.44	-0.564453		164.44	0.746094	164.44	0.893555	164.44	-30.2949
	164.54	1.50488	164.44	1.30664	164.54	1.26563		164.54	0.571289	164.54	0.046875	164.54	-0.451172		164.54	0.74707	164.54	0.798828	164.54	-30.3467
	164.64	1.19824	164.54	1.58105	164.64	1.18262		164.64	0.572266	164.64	-0.0126953	164.64	-0.410156		164.64	0.791992	164.64	0.610352	164.64	-30.5
	164.74	1.57617	164.64	1.41406	164.74	1.25977		164.74	0.31543	164.74	0.270508	164.74	-0.553711		164.74	0.793945	164.74	0.568359	164.74	-30.416
	164.84	1.33398	164.74	1.73633	164.84	1.17188		164.84	0.576172	164.84	0.15332	164.84	-0.570313		164.84	0.71875	164.84	0.634766	164.84	-30.4795
	164.94	1.53906	164.84	1.41699	164.94	1.08984		164.94	0.470703	164.94	0.0449219	164.94	-0.451172		164.94	0.636719	164.94	0.760742	164.94	-30.3906
	165.04	1.54883	164.94	1.59473	165.04	1.30566		165.04	0.560547	165.04	0.0693359	165.04	-0.59668		165.04	0.680664	165.04	0.798828	165.04	-30.2988
	165.14	1.60254	165.04	1.72559	165.14	1.17676		165.14	0.279297	165.14	-0.0986328	165.14	-0.698242		165.14	0.686523	165.14	0.881836	165.14	-30.3994
	165.24	1.23047	165.14	1.54297	165.24	1.11621		165.24	0.44043	165.24	-0.231445	165.24	-0.654297		165.24	0.592773	165.24	0.736328	165.24	-30.541
	165.34	1.39258	165.24	1.48242	165.34	1.07617		165.34	0.516602	165.34	0.0410156	165.34	-0.288086		165.34	0.804688	165.34	0.756836	165.34	-30.4121
	165.44	1.41602	165.34	1.78516	165.44	1.20898		165.44	0.262695	165.44	0.3125	165.44	-0.639648		165.44	0.807617	165.44	0.882813	165.44	-30.3545
	165.54	1.13184	165.44	1.51074	165.54	1.1084		165.54	0.301758	165.54	-0.0078125	165.54	-0.743164		165.54	0.606445	165.54	0.619141	165.54	-30.501
	165.64	1.33691	165.54	1.41699	165.64	1.18945		165.64	0.301758	165.64	0.189453	165.64	-0.763672		165.64	0.703125	165.64	0.798828	165.64	-30.3877
	165.74	1.35938	165.64	1.48242	165.74	1.28418		165.74	0.453125	165.74	-0.15332	165.74	-0.709961		165.74	0.55957	165.74	0.673828	165.74	-30.2363
	165.84	1.36035	165.74	1.44727	165.84	1.25879		165.84	0.429688	165.84	0.162109	165.84	-0.750977		165.84	0.929688	165.84	0.701172	165.84	-30.4561
	165.94	1.44922	165.84	1.54199	165.94	0.972656		165.94	0.382813	165.94	0.255859	165.94	-0.470703		165.94	0.861328	165.94	0.658203	165.94	-30.4756
	166.04	1.36328	165.94	1.38965	166.04	1.13672		166.04	0.43457	166.04	0.229492	166.04	-0.49707		166.04	0.831055	166.04	0.679688	166.04	-30.2998
	166.14	1.30762	166.04	1.38574	166.14	1.27344		166.14	0.418945	166.14	0.15918	166.14	-0.630859		166.14	0.604492	166.14	0.814453	166.14	-30.4375
	166.24	1.30273	166.14	1.49121	166.24	1.21973		166.24	0.118164	166.24	0.299805	166.24	-0.509766		166.24	0.611328	166.24	0.664063	166.24	-30.5801
	166.34	1.56934	166.24	1.61328	166.34	1.14453		166.34	0.09375	166.34	0.0419922	166.34	-0.459961		166.34	0.621094	166.34	0.537109	166.34	-30.6592
	166.44	1.42871	166.34	1.41406	166.44	1.27344		166.44	0.118164	166.44	0.327148	166.44	-0.541992		166.44	0.657227	166.44	0.716797	166.44	-30.5293
	166.54	1.42578	166.44	1.55371	166.54	1.20898		166.54	0.203125	166.54	0.169922	166.54	-0.59668		166.54	0.811523	166.54	0.645508	166.54	-30.417
	166.64	1.4707	166.54	1.51172	166.64	1.19629		166.64	0.276367	166.64	0.114258	166.64	-0.676758		166.64	0.696289	166.64	0.629883	166.64	-30.3105
	166.74	1.44629	166.64	1.39941	166.74	1.0625		166.74	0.46582	166.74	0.194336	166.74	-0.607422		166.74	0.503906	166.74	0.72168	166.74	-30.1514
	166.84	1.43457	166.74	1.27637	166.84	1.06152		166.84	0.433594	166.84	-0.0332031	166.84	-0.794922		166.84	0.766602	166.84	0.753906	166.84	-30.3994
	166.94	1.48438	166.84	1.57324	166.94	0.996094		166.94	0.251953	166.94	0.0585938	166.94	-0.854492		166.94	0.612305	166.94	0.751953	166.94	-30.4609
	167.04	1.41699	166.94	1.4209	167.04	1.14453		167.04	0.295898	167.04	0.00390625	167.04	-0.775391		167.04	0.708008	167.04	0.708008	167.04	-30.3896
	167.14	1.14355	167.04	1.5166	167.14	1.125		167.14	0.200195	167.14	0.147461	167.14	-1.05762		167.14	0.706055	167.14	0.62793	167.14	-30.4463
	167.24	1.39355	167.14	1.57617	167.24	1.21289		167.24	0.141602	167.24	-0.197266	167.24	-0.888672		167.24	0.71582	167.24	0.606445	167.24	-30.3936
	167.34	1.56836	167.24	1.72461	167.34	1.32813		167.34	0.111328	167.34	-0.0986328	167.34	-0.744141		167.34	0.710938	167.34	0.685547	167.34	-30.3848
	167.44	1.53516	167.34	1.5752	167.44	1.15137		167.44	0.243164	167.44	-0.104492	167.44	-0.505859		167.44	0.518555	167.44	0.612305	167.44	-30.3867
	167.54	1.49219	167.44	1.61719	167.54	1.00098		167.54	0.40918	167.54	-0.0273438	167.54	-0.8125		167.54	0.464844	167.54	0.744141	167.54	-30.3389
	167.64	1.26758	167.54	1.49609	167.64	1.0498		167.64	0.290039	167.64	-0.0292969	167.64	-0.900391		167.64	0.587891	167.64	0.625977	167.64	-30.4014
	167.74	1.44629	167.64	1.4541	167.74	1.1377		167.74	0.254883	167.74	-0.00488281	167.74	-1.07813		167.74	0.535156	167.74	0.691406	167.74	-30.0645
	167.84	1.3916	167.74	1.27441	167.84	1.04883		167.84	0.458008	167.84	-0.0253906	167.84	-0.844727		167.84	0.541992	167.84	0.615234	167.84	-30.3027
	167.94	1.16602	167.84	1.34863	167.94	1.00879		167.94	0.165039	167.94	0.0107422	167.94	-1.11914		167.94	0.568359	167.94	0.78418	167.94	-30.5371
	168.04	1.25977	167.94	1.76465	168.04	1.07227		168.04	0.382813	168.04	-0.100586	168.04	-1.13379		168.04	0.549805	168.04	0.65332	168.04	-30.4199
	168.14	1.4873	168.04	1.34473	168.14	1.1582		168.14	0.09375	168.14	-0.0458984	168.14	-1.12598		168.14	0.563477	168.14	0.670898	168.14	-30.4443
	168.24	1.4873	168.14	1.55859	168.24	0.966797		168.24	0.0644531	168.24	0.135742	168.24	-1.05859		168.24	0.804688	168.24	0.761719	168.24	-30.252
	168.34	1.25977	168.24	1.41992	168.34	1.1875		168.34	0.217773	168.34	0.0771484	168.34	-0.313477		168.34	0.694336	168.34	0.605469	168.34	-30.3896
	168.44	1.17188	168.34	1.60059	168.44	1.00488		168.44	0.121094	168.44	-0.132813	168.44	-0.878906		168.44	0.624023	168.44	0.887695	168.44	-30.3613
	168.54	1.33984	168.44	1.53223	168.54	0.976563		168.54	0.360352	168.54	0.00292969	168.54	-0.451172		168.54	0.529297	168.54	0.700195	168.54	-30.5625
	168.64	1.41797	168.54	1.45605	168.64	1.16016		168.64	0.407227	168.64	-0.0527344	168.64	-0.675781		168.64	0.673828	168.64	0.524414	168.64	-30.4756
	168.74	1.31348	168.64	1.2373	168.74	0.957031		168.74	0.214844	168.74	0.15332	168.74	-1.12305		168.74	0.730469	168.74	0.405273	168.74	-30.3809
	168.84	1.27051	168.74	1.54883	168.84	0.946289		168.84	0.402344	168.84	0.105469	168.84	-0.907227		168.84	0.726563	168.84	0.623047	168.84	-30.291
	168.94	1.2002	168.84	1.49316	168.94	1.13184		168.94	0.141602	168.94	0.0234375	168.94	-0.736328		168.94	0.731445	168.94	0.626953	168.94	-30.4619
	169.04	1.47559	168.94	1.30176	169.04	1.13281		169.04	0.133789	169.04	-0.0205078	169.04	-0.94043		169.04	0.770508	169.04	0.700195	169.04	-30.4736
	169.14	1.23047	169.04	1.60059	169.14	0.811523		169.14	0.285156	169.14	0.12793	169.14	-0.904297		169.14	0.790039	169.14	0.649414	169.14	-30.2676
	169.24	1.44824	169.14	1.66016	169.24	0.979492		169.24	0.208008	169.24	-0.0634766	169.24	-1.05859		169.24	0.654297	169.24	0.735352	169.24	-30.3477
	169.34	1.15723	169.24	1.38379	169.34	0.987305		169.34	0.137695	169.34	-0.0791016	169.34	-1.17383		169.34	0.530273	169.34	0.50293	169.34	-30.4844
	169.44	1.33398	169.34	1.45508	169.44	1.18555		169.44	0.131836	169.44	-0.0859375	169.44	-1.23242		169.44	0.662109	169.44	0.688477	169.44	-30.209
	169.54	1.39453	169.44	1.28027	169.54	1.1709		169.54	0.137695	169.54	-0.219727	169.54	-0.972656		169.54	0.731445	169.54	0.74707	169.54	-30.5566
	169.64	1.20508	169.54	1.53418	169.64	0.929688		169.64	-0.0107422	169.64	-0.000976563	169.64	-1.13574		169.64	0.714844	169.64	0.75293	169.64	-30.4902
	169.74	1.52344	169.64	1.65234	169.74	1.1416		169.74	0.270508	169.74	-0.195313	169.74	-1.06055		169.74	0.790039	169.74	0.572266	169.74	-30.2725
	169.84	1.39844	169.74	1.48242	169.84	1.00488		169.84	0.176758	169.84	-0.196289	169.84	-1.31543		169.84	0.697266	169.84	0.375977	169.84	-30.3906
	169.94	1.22461	169.84	1.53516	169.94	0.977539		169.94	0.125977	169.94	0.117188	169.94	-1.22656		169.94	0.618164	169.94	0.853516	169.94	-30.2148
	170.04	1.15527	169.94	1.52246	170.04	1.07422		170.04	0.464844	170.04	0.102539	170.04	-1.12305		170.04	0.47168	170.04	0.738281	170.04	-30.3418
	170.14	1.40918	170.04	1.44336	170.14	1.06445		170.14	-0.0419922	170.14	-0.015625	170.14	-1.22949		170.14	0.573242	170.14	0.682617	170.14	-30.3652
	170.24	1.41992	170.14	1.46582	170.24	0.887695		170.24	0.19043	170.24	0.0751953	170.24	-1.09961		170.24	0.634766	170.24	0.869141	170.24	-30.1973
	170.34	1.2666	170.24	1.6084	170.34	1.06055		170.34	-0.0214844	170.34	-0.0478516	170.34	-1.01074		170.34	0.668945	170.34	0.669922	170.34	-30.2324
	170.44	1.38477	170.34	1.52148	170.44	0.986328		170.44	0.157227	170.44	-0.130859	170.44	-1.17383		170.44	0.641602	170.44	0.657227	170.44	-30.416
	170.54	1.39258	170.44	1.33691	170.54	1.03711		170.54	0.356445	170.54	-0.0410156	170.54	-1.17383		170.54	0.807617	170.54	0.636719	170.54	-30.3428
	170.64	1.16211	170.54	1.3877	170.64	0.863281		170.64	0.144531	170.64	-0.501953	170.64	-1.20508		170.64	0.553711	170.64	0.681641	170.64	-30.3145
	170.74	1.36426	170.64	1.42871	170.74	1.08887		170.74	0.475586	170.74	-0.141602	170.74	-1.09961		170.74	0.493164	170.74	0.647461	170.74	-30.3613
	170.84	1.18652	170.74	1.43359	170.84	0.961914		170.84	0.260742	170.84	-0.275391	170.84	-1.03809		170.84	0.550781	170.84	0.602539	170.84	-30.3711
	170.94	1.01758	170.84	1.51758	170.94	1.06836		170.94	0.0966797	170.94	0.0712891	170.94	-1.30273		170.94	0.632813	170.94	0.508789	170.94	-30.1768
	171.04	0.944336	170.94	1.37305	171.04	0.918945		171.04	0.124023	171.04	0.00390625	171.04	-1.02051		171.04	0.641602	171.04	0.668945	171.04	-30.5039
	171.14	1.11523	171.04	1.37012	171.14	0.885742		171.14	0.205078	171.14	-0.168945	171.14	-1.10254		171.14	0.507813	171.14	0.539063	171.14	-30.2002
	171.24	1.00098	171.14	1.43164	171.24	0.858398		171.24	0.0224609	171.24	-0.128906	171.24	-1.22949		171.24	0.399414	171.24	0.628906	171.24	-30.3066
	171.34	1.15137	171.24	1.49121	171.34	1.03906		171.34	0.236328	171.34	-0.232422	171.34	-1.25488		171.34	0.442383	171.34	0.633789	171.34	-30.4316
	171.44	1.22949	171.34	1.49121	171.44	0.871094		171.44	0.110352	171.44	-0.136719	171.44	-1.07813		171.44	0.522461	171.44	0.56543	171.44	-30.3877
	171.54	1.28711	171.44	1.49121	171.54	0.880859		171.54	0.114258	171.54	0.046875	171.54	-1.25195		171.54	0.519531	171.54	0.891602	171.54	-30.3711
	171.64	1.10742	171.54	1.4248	171.64	0.954102		171.64	0.232422	171.64	0.0810547	171.64	-1.32227		171.64	0.652344	171.64	0.333984	171.64	-30.3447
	171.74	0.99707	171.64	1.49902	171.74	0.987305		171.74	0.110352	171.74	0.0429688	171.74	-1.41895		171.74	0.521484	171.74	0.619141	171.74	-30.4238
	171.84	1.10742	171.74	1.36621	171.84	0.923828		171.84	0.0253906	171.84	-0.0371094	171.84	-1.08789		171.84	0.519531	171.84	0.580078	171.84	-30.5654
	171.94	1.31836	171.84	1.42383	171.94	0.957031		171.94	0.279297	171.94	-0.226563	171.94	-0.853516		171.94	0.516602	171.94	0.586914	171.94	-30.4941
	172.04	1.20801	171.94	1.25879	172.04	1.0752		172.04	0.0791016	172.04	-0.174805	172.04	-1.25684		172.04	0.540039	172.04	0.814453	172.04	-30.5225
	172.14	1.19531	172.04	1.31152	172.14	0.905273		172.14	0.12207	172.14	0.09375	172.14	-1.29102		172.14	0.457031	172.14	0.649414	172.14	-30.2246
	172.24	1.1543	172.14	1.44336	172.24	0.922852		172.24	0.0751953	172.24	-0.0625	172.24	-1.17969		172.24	0.516602	172.24	0.425781	172.24	-30.1611
	172.34	1.02051	172.24	1.33887	172.34	0.825195		172.34	0.123047	172.34	-0.235352	172.34	-1.1748		172.34	0.499023	172.34	0.632813	172.34	-30.2373
	172.44	1.12207	172.34	1.30762	172.44	0.858398		172.44	-0.0576172	172.44	-0.0302734	172.44	-1.0293		172.44	0.575195	172.44	0.53418	172.44	-30.2334
	172.54	1.26172	172.44	1.50098	172.54	0.96875		172.54	0.0595703	172.54	-0.25	172.54	-1.27148		172.54	0.717773	172.54	0.645508	172.54	-30.416
	172.64	1.17871	172.54	1.74512	172.64	1.03125		172.64	0.198242	172.64	0.0107422	172.64	-1.25781		172.64	0.59668	172.64	0.568359	172.64	-30.2939
	172.74	1.05176	172.64	1.3916	172.74	0.901367		172.74	0.0439453	172.74	-0.201172	172.74	-1.25586		172.74	0.46582	172.74	0.591797	172.74	-30.3301
	172.84	1.17773	172.74	1.39453	172.84	0.875		172.84	0.118164	172.84	-0.168945	172.84	-1.32813		172.84	0.500977	172.84	0.44043	172.84	-30.3936
	172.94	1.26172	172.84	1.45898	172.94	1.04102		172.94	0.227539	172.94	-0.188477	172.94	-1.0166		172.94	0.610352	172.94	0.413086	172.94	-30.1582
	173.04	0.886719	172.94	1.31055	173.04	0.841797		173.04	0.0605469	173.04	-0.118164	173.04	-1.36523		173.04	0.651367	173.04	0.654297	173.04	-30.3779
	173.14	0.955078	173.04	1.3252	173.14	0.830078		173.14	-0.0771484	173.14	-0.0908203	173.14	-1.30078		173.14	0.560547	173.14	0.570313	173.14	-30.2676
	173.24	1.38086	173.14	1.42676	173.24	0.789063		173.24	0.411133	173.24	-0.242188	173.24	-1.29297		173.24	0.554688	173.24	0.283203	173.24	-30.0713
	173.34	1.31445	173.24	1.28711	173.34	0.832031		173.34	0.137695	173.34	-0.384766	173.34	-1.02246		173.34	0.420898	173.34	0.504883	173.34	-30.2432
	173.44	1.12988	173.34	1.29688	173.44	1.04199		173.44	0.0742188	173.44	-0.0771484	173.44	-1.47852		173.44	0.501953	173.44	0.607422	173.44	-30.248
	173.54	1.24316	173.44	1.31055	173.54	0.850586		173.54	0.173828	173.54	-0.146484	173.54	-1.42969		173.54	0.520508	173.54	0.568359	173.54	-30.4844
	173.64	1.15527	173.54	1.26855	173.64	0.915039		173.64	0.168945	173.64	-0.196289	173.64	-0.991211		173.64	0.379883	173.64	0.462891	173.64	-30.3955
	173.74	0.947266	173.64	1.38379	173.74	0.994141		173.74	0.317383	173.74	-0.305664	173.74	-1.17578		173.74	0.508789	173.74	0.512695	173.74	-30.3086
	173.84	1.16699	173.74	1.43262	173.84	0.865234		173.84	0.0742188	173.84	-0.136719	173.84	-1.16602		173.84	0.452148	173.84	0.455078	173.84	-30.2852
	173.94	1.17676	173.84	1.27344	173.94	0.844727		173.94	-0.108398	173.94	-0.0595703	173.94	-1.16211		173.94	0.611328	173.94	0.572266	173.94	-30.1797
	174.04	1.11523	173.94	1.27441	174.04	0.828125		174.04	0.109375	174.04	0.0224609	174.04	-1.09961		174.04	0.616211	174.04	0.517578	174.04	-30.1719
	174.14	0.966797	174.04	1.11621	174.14	0.917969		174.14	-0.102539	174.14	-0.0996094	174.14	-1.0127		174.14	0.416992	174.14	0.595703	174.14	-29.8789
	174.24	1.21289	174.14	1.22363	174.24	1.08398		174.24	0.114258	174.24	-0.265625	174.24	-1.52539		174.24	0.62793	174.24	0.533203	174.24	-30.1357
	174.34	1.0957	174.24	1.42969	174.34	0.992188		174.34	-0.0849609	174.34	-0.351563	174.34	-1.22656		174.34	0.575195	174.34	0.360352	174.34	-30.2363
	174.44	0.96875	174.34	1.51074	174.44	1.15918		174.44	-0.202148	174.44	-0.231445	174.44	-1.14844		174.44	0.362305	174.44	0.458984	174.44	-30.2285
	174.54	1.0625	174.44	1.33691	174.54	0.796875		174.54	-0.113281	174.54	-0.03125	174.54	-1.22852		174.54	0.514648	174.54	0.386719	174.54	-30.3037
	174.64	1.00684	174.54	1.34668	174.64	0.798828		174.64	0.12207	174.64	-0.329102	174.64	-1.31738		174.64	0.355469	174.64	0.419922	174.64	-29.9746
	174.74	1.0498	174.64	1.34473	174.74	0.722656		174.74	-0.142578	174.74	-0.429688	174.74	-1.45996		174.74	0.466797	174.74	0.423828	174.74	-30.2588
	174.84	1.03223	174.74	1.28906	174.84	0.880859		174.84	0.124023	174.84	-0.345703	174.84	-1.21191		174.84	0.492188	174.84	0.556641	174.84	-30.123
	174.94	1.12695	174.84	1.31543	174.94	0.945313		174.94	0.254883	174.94	-0.0751953	174.94	-1.03125		174.94	0.477539	174.94	0.454102	174.94	-30.0566
	175.04	1.12695	174.94	1.4834	175.04	1.01758		175.04	0.243164	175.04	-0.210938	175.04	-1.15527		175.04	0.563477	175.04	0.44043	175.04	-30.3242
	175.14	1.0791	175.04	1.39258	175.14	0.845703		175.14	0.126953	175.14	0.00878906	175.14	-1.33594		175.14	0.487305	175.14	0.677734	175.14	-30.2227
	175.24	1.12305	175.14	1.37793	175.24	0.822266		175.24	0.0986328	175.24	-0.294922	175.24	-1.45898		175.24	0.454102	175.24	0.607422	175.24	-30.1719
	175.34	1.08594	175.24	1.4873	175.34	0.861328		175.34	-0.104492	175.34	-0.304688	175.34	-1.31055		175.34	0.482422	175.34	0.404297	175.34	-30.4326
	175.44	1.02637	175.34	1.24121	175.44	0.860352		175.44	0.0175781	175.44	-0.223633	175.44	-1.33887		175.44	0.542969	175.44	0.314453	175.44	-30.1777
	175.54	1.05566	175.44	1.15527	175.54	0.792969		175.54	0.106445	175.54	-0.242188	175.54	-1.2793		175.54	0.697266	175.54	0.458984	175.54	-30.1416
	175.64	1.29102	175.54	1.46191	175.64	0.984375		175.64	0.231445	175.64	-0.333008	175.64	-1.55664		175.64	0.509766	175.64	0.375977	175.64	-30.1504
	175.74	1.15234	175.64	1.30371	175.74	0.956055		175.74	0.128906	175.74	0.00488281	175.74	-1.25488		175.74	0.5625	175.74	0.365234	175.74	-30.3242
	175.84	1.27148	175.74	1.29883	175.84	1.01563		175.84	-0.0595703	175.84	-0.21582	175.84	-1.2168		175.84	0.387695	175.84	0.581055	175.84	-30.1748
	175.94	1.14551	175.84	1.20215	175.94	0.875		175.94	-0.0615234	175.94	-0.25293	175.94	-1.20508		175.94	0.442383	175.94	0.49707	175.94	-30.3203
	176.04	1.13867	175.94	1.1582	176.04	1.04297		176.04	-0.163086	176.04	-0.320313	176.04	-1.2666		176.04	0.552734	176.04	0.431641	176.04	-30.002
	176.14	0.998047	176.04	1.19336	176.14	1.05664		176.14	-0.0322266	176.14	-0.344727	176.14	-1.08398		176.14	0.518555	176.14	0.491211	176.14	-30.292
	176.24	1.17773	176.14	1.1709	176.24	0.895508		176.24	0.03125	176.24	-0.114258	176.24	-1.04883		176.24	0.488281	176.24	0.299805	176.24	-30.2695
	176.34	1.02637	176.24	1.0791	176.34	0.992188		176.34	0.0742188	176.34	-0.237305	176.34	-1.37891		176.34	0.358398	176.34	0.419922	176.34	-30.3008
	176.44	1.03027	176.34	1.34961	176.44	0.998047		176.44	0.0537109	176.44	-0.316406	176.44	-1.32617		176.44	0.488281	176.44	0.466797	176.44	-30.3145
	176.54	1.18457	176.44	1.32324	176.54	0.841797		176.54	-0.0361328	176.54	-0.244141	176.54	-1.57422		176.54	0.458008	176.54	0.483398	176.54	-30.4395
	176.64	1.17285	176.54	1.16309	176.64	0.881836		176.64	0.106445	176.64	-0.279297	176.64	-1.24609		176.64	0.373047	176.64	0.527344	176.64	-30.0469
	176.74	1.19336	176.64	1.1709	176.74	0.720703		176.74	-0.185547	176.74	-0.293945	176.74	-1.18457		176.74	0.375977	176.74	0.564453	176.74	-29.873
	176.84	1.30273	176.74	1.03027	176.84	0.773438		176.84	0.0146484	176.84	-0.287109	176.84	-1.35645		176.84	0.388672	176.84	0.50293	176.84	-30.0684
	176.94	1.02344	176.84	1.14746	176.94	0.699219		176.94	0.0439453	176.94	-0.365234	176.94	-1.2959		176.94	0.404297	176.94	0.364258	176.94	-30.0879
	177.04	1.17773	176.94	1.31152	177.04	0.889648		177.04	0.204102	177.04	-0.510742	177.04	-0.990234		177.04	0.540039	177.04	0.458984	177.04	-30.2041
	177.14	1.19336	177.04	1.34375	177.14	0.714844		177.14	-0.0263672	177.14	-0.457031	177.14	-1.16895		177.14	0.172852	177.14	0.474609	177.14	-30.1553
	177.24	1.13477	177.14	1.18359	177.24	0.850586		177.24	0.189453	177.24	-0.21875	177.24	-1.27246		177.24	0.310547	177.24	0.643555	177.24	-30.2139
	177.34	1.21582	177.24	1.33008	177.34	0.692383		177.34	0.172852	177.34	-0.138672	177.34	-1.28906		177.34	0.375977	177.34	0.267578	177.34	-30.1309
	177.44	1.29004	177.34	1.2998	177.44	0.615234		177.44	-0.181641	177.44	-0.117188	177.44	-1.1543		177.44	0.364258	177.44	0.345703	177.44	-30.0703
	177.54	1.16309	177.44	1.33594	177.54	0.729492		177.54	0.270508	177.54	-0.328125	177.54	-1.43262		177.54	0.350586	177.54	0.455078	177.54	-29.9482
	177.64	1.15918	177.54	1.33887	177.64	1.06055		177.64	-0.0175781	177.64	-0.508789	177.64	-1.35352		177.64	0.574219	177.64	0.614258	177.64	-30.0068
	177.74	0.9375	177.64	1.37695	177.74	1.0293		177.74	0.0673828	177.74	-0.359375	177.74	-1.39648		177.74	0.532227	177.74	0.408203	177.74	-29.9697
	177.84	0.967773	177.74	1.25293	177.84	0.980469		177.84	-0.0947266	177.84	-0.0791016	177.84	-1.48926		177.84	0.610352	177.84	0.56543	177.84	-30.0254
	177.94	1.09961	177.84	1.36133	177.94	0.996094		177.94	-0.197266	177.94	-0.101563	177.94	-1.35059		177.94	0.486328	177.94	0.540039	177.94	-30.1016
	178.04	0.900391	177.94	1.19043	178.04	0.731445		178.04	0.182617	178.04	-0.25293	178.04	-1.1582		178.04	0.297852	178.04	0.378906	178.04	-30.0371
	178.14	1.13867	178.04	1.0293	178.14	0.914063		178.14	-0.0957031	178.14	-0.109375	178.14	-1.28027		178.14	0.480469	178.14	0.388672	178.14	-30.0254
	178.24	1.26074	178.14	1.11328	178.24	0.898438		178.24	-0.03125	178.24	-0.258789	178.24	-1.26855		178.24	0.317383	178.24	0.423828	178.24	-30.0371
	178.34	1.04297	178.24	1.06738	178.34	0.978516		178.34	-0.0498047	178.34	-0.148438	178.34	-1.29883		178.34	0.223633	178.34	0.451172	178.34	-29.8418
	178.44	0.827148	178.34	1.05762	178.44	0.78418		178.44	-0.0605469	178.44	-0.235352	178.44	-1.35352		178.44	0.242188	178.44	0.450195	178.44	-29.9424
	178.54	0.955078	178.44	1.11035	178.54	0.875		178.54	-0.0849609	178.54	-0.293945	178.54	-1.13086		178.54	0.279297	178.54	0.314453	178.54	-30.0684
	178.64	0.728516	178.54	1.17773	178.64	0.782227		178.64	-0.0732422	178.64	-0.518555	178.64	-1.61719		178.64	0.258789	178.64	0.445313	178.64	-30.0137
	178.74	1.09668	178.64	1.10449	178.74	0.777344		178.74	-0.0703125	178.74	-0.727539	178.74	-1.37305		178.74	0.250977	178.74	0.262695	178.74	-29.9473
	178.84	0.865234	178.74	1.02148	178.84	0.823242		178.84	0.285156	178.84	-0.452148	178.84	-1.42383		178.84	0.391602	178.84	0.455078	178.84	-29.8779
	178.94	0.998047	178.84	1.17773	178.94	0.882813		178.94	0.101563	178.94	-0.393555	178.94	-1.40625		178.94	0.422852	178.94	0.482422	178.94	-30.0498
	179.04	1.01563	178.94	1.2959	179.04	0.916992		179.04	-0.400391	179.04	-0.211914	179.04	-1.23926		179.04	0.521484	179.04	0.444336	179.04	-29.9922
	179.14	1.14746	179.04	0.946289	179.14	0.854492		179.14	-0.163086	179.14	-0.376953	179.14	-1.25391		179.14	0.360352	179.14	0.439453	179.14	-30.0059
	179.24	0.896484	179.14	1.12793	179.24	0.611328		179.24	-0.00195313	179.24	-0.34375	179.24	-1.2832		179.24	0.383789	179.24	0.334961	179.24	-29.835
	179.34	1.17383	179.24	1.19434	179.34	0.733398		179.34	-0.425781	179.34	-0.379883	179.34	-1.33105		179.34	0.609375	179.34	0.364258	179.34	-30.0332
[truncated: 731 more rows]

## Sheet: Figure 1C
	Figure 1C
	Sensorgrams											Steady state response vs concentration
	31.25 mM compound		62.5 mM compound		125 mM compound		250 mM compound		500 mM compound
	Time (s)	Response (RU)	Time (s)	Response (RU)	Time (s)	Response (RU)	Time (s)	Response (RU)	Time (s)	Response (RU)		Concentration (mM)	Response (RU
	-20.06	-0.0952175	-19.96	-0.354004	-19.96	-0.256348	-19.96	0.0161133	-19.96	-0.281738		31.25	5.00407
	-19.96	-0.375488	-19.86	-0.426758	-19.86	-0.405273	-19.86	-0.130859	-19.86	-0.475586		62.5	8.3492
	-19.86	-0.262695	-19.76	-0.163085	-19.76	-0.503905	-19.76	-0.579101	-19.76	-0.120116		125	11.3738
	-19.76	-0.510742	-19.66	-0.444336	-19.66	-0.242188	-19.66	-0.416016	-19.66	0.0537109		250	18.9326
	-19.66	-0.5	-19.56	-0.554199	-19.56	-0.334472	-19.56	-0.196777	-19.56	-0.0708003		500	32.7601
	-19.56	-0.516113	-19.46	-0.324707	-19.46	-0.158691	-19.46	-0.0258789	-19.46	-0.00244141
	-19.46	-0.47998	-19.36	0.0175781	-19.36	-0.173828	-19.36	-0.390625	-19.36	-0.229492
	-19.36	-0.328125	-19.26	-0.17384	-19.26	-0.421887	-19.26	-0.251965	-19.26	-0.165051
	-19.26	-0.0712987	-19.16	-0.598145	-19.16	-0.557129	-19.16	-0.39209	-19.16	-0.35791
	-19.16	-0.483887	-19.06	-0.317876	-19.06	-0.263189	-19.06	-0.24854	-19.06	-0.0737357
	-19.06	-0.329589	-18.96	-0.314453	-18.96	0.0488281	-18.96	-0.170898	-18.96	0.0185547
	-18.96	0.00195313	-18.86	-0.129395	-18.86	-0.109863	-18.86	-0.0786133	-18.86	0.11084
	-18.86	-0.185059	-18.76	-0.0517601	-18.76	0.215818	-18.76	0.108396	-18.76	0.200193
	-18.76	-0.124022	-18.66	0.154785	-18.66	0.230957	-18.66	0.380371	-18.66	0.187012
	-18.66	0.0297852	-18.56	0.204597	-18.56	0.027839	-18.56	0.0981515	-18.56	0.132331
	-18.56	0.0991233	-18.46	-0.0375977	-18.46	0.108887	-18.46	0.0395508	-18.46	0.144043
	-18.46	0.106934	-18.36	-0.163086	-18.36	0.320313	-18.36	0.0634766	-18.36	-0.0996094
	-18.36	-0.0214844	-18.26	0.109357	-18.26	0.289044	-18.26	0.273419	-18.26	0.138654
	-18.26	0.0576076	-18.16	-0.0859375	-18.16	-0.116211	-18.16	0.0966797	-18.16	-0.0527344
	-18.16	-0.0263672	-18.06	0.0283157	-18.06	0.209956	-18.06	0.257808	-18.06	0.267573
	-18.06	0.249025	-17.96	0.142578	-17.96	0.389648	-17.96	0.119141	-17.96	0.200195
	-17.96	0.181641	-17.86	0.273926	-17.86	0.546387	-17.86	0.376465	-17.86	0.373535
	-17.86	0.197754	-17.76	0.0366367	-17.76	0.00733978	-17.76	0.118668	-17.76	-0.144027
	-17.76	-0.015131	-17.66	0.253906	-17.66	0.254883	-17.66	0.239258	-17.66	-0.0341797
	-17.66	0.500977	-17.56	0.32617	-17.56	0.0703106	-17.56	0.38867	-17.56	0.313475
	-17.56	0.447266	-17.46	0.201172	-17.46	0.295898	-17.46	0.216797	-17.46	-0.102539
	-17.46	0.204102	-17.36	0.065918	-17.36	0.355957	-17.36	0.279785	-17.36	-0.141113
	-17.36	0.0200195	-17.26	0.224598	-17.26	0.249012	-17.26	0.382801	-17.26	0.0986217
	-17.26	0.287103	-17.16	0.0209961	-17.16	-0.239746	-17.16	-0.0893555	-17.16	-0.212402
	-17.16	-0.226074	-17.06	-0.155277	-17.06	0.179684	-17.06	0.144528	-17.06	-0.122073
	-17.06	0.0117218	-16.96	-0.0180664	-16.96	0.101074	-16.96	0.257324	-16.96	0.0258789
	-16.96	0.206543	-16.86	0.0615234	-16.86	0.383789	-16.86	0.290039	-16.86	0.0507813
	-16.86	0.473633	-16.76	-0.166009	-16.76	0.173834	-16.76	-0.109369	-16.76	-0.247064
	-16.76	-0.118163	-16.66	-0.0996094	-16.66	-0.0742188	-16.66	-0.0400391	-16.66	-0.0498047
	-16.66	0.0976563	-16.56	0.289551	-16.56	0.00341804	-16.56	-0.0375976	-16.56	-0.151855
	-16.56	0.012209	-16.46	0.0532227	-16.46	0.14209	-16.46	-0.128418	-16.46	-0.109863
	-16.46	-0.164551	-16.36	-0.144043	-16.36	-0.090332	-16.36	0.00341797	-16.36	-0.187988
	-16.36	0.0961914	-16.26	-0.309081	-16.26	-0.15869	-16.26	-0.229979	-16.26	-0.143065
	-16.26	-0.0151365	-16.16	-0.0258789	-16.16	-0.00537109	-16.16	0.0756836	-16.16	0.0297852
	-16.16	-0.208496	-16.06	-0.124992	-16.06	0.025399	-16.06	0.17286	-16.06	-0.11132
	-16.06	-0.318358	-15.96	-0.0888672	-15.96	-0.0351563	-15.96	0.288086	-15.96	-0.185547
	-15.96	-0.101563	-15.86	-0.0566406	-15.86	-0.0712891	-15.86	-0.0292969	-15.86	-0.0166016
	-15.86	-0.113281	-15.76	-0.0542005	-15.76	0.0610339	-15.76	0.094237	-15.76	0.170409
	-15.76	0.0258802	-15.66	0.0224609	-15.66	0.0820313	-15.66	0.232422	-15.66	-0.0859375
	-15.66	-0.0556641	-15.56	0.0180746	-15.56	-0.101066	-15.56	-0.228996	-15.56	-0.0746988
	-15.56	-0.190915	-15.46	-0.0234375	-15.46	-0.0302734	-15.46	0.259766	-15.46	0.105469
	-15.46	0.119141	-15.36	-0.0219727	-15.36	-0.133301	-15.36	0.012207	-15.36	-0.0200195
	-15.36	-0.179199	-15.26	0.10449	-15.26	-0.00488484	-15.26	-0.0888692	-15.26	0.100584
	-15.26	-0.0117188	-15.16	0.0771484	-15.16	0.0400391	-15.16	0.246094	-15.16	0.118164
	-15.16	0.170898	-15.06	-0.0825252	-15.06	0.0639592	-15.06	0.193842	-15.06	0.193842
	-15.06	0.226071	-14.96	0.00292969	-14.96	-0.0732422	-14.96	-0.230469	-14.96	-0.15918
	-14.96	-0.265625	-14.86	-0.0966797	-14.86	-0.102539	-14.86	-0.0595703	-14.86	0.00292969
	-14.86	-0.385742	-14.76	-0.202146	-14.76	0.0986352	-14.76	0.110354	-14.76	0.0605493
	-14.76	-0.0341763	-14.66	-0.103516	-14.66	0.198242	-14.66	0.0283203	-14.66	-0.248047
	-14.66	0.00976563	-14.56	-0.0161131	-14.56	-0.00048805	-14.56	-0.138183	-14.56	0.0327151
	-14.56	0.00732204	-14.46	-0.0537109	-14.46	0.0224609	-14.46	-0.146484	-14.46	-0.305664
	-14.46	0.150391	-14.36	-0.0375977	-14.36	0.0307617	-14.36	0.234863	-14.36	-0.019043
	-14.36	0.199707	-14.26	0.0434555	-14.26	0.0532211	-14.26	-0.108888	-14.26	0.231932
	-14.26	0.070801	-14.16	0.121582	-14.16	-0.00732422	-14.16	0.20166	-14.16	-0.012207
	-14.16	0.354004	-14.06	-0.100099	-14.06	-0.0288104	-14.06	0.0463849	-14.06	0.0512677
	-14.06	0.139156	-13.96	-0.22998	-13.96	-0.0170898	-13.96	-0.0541992	-13.96	-0.155762
	-13.96	-0.191895	-13.86	-0.097168	-13.86	-0.242676	-13.86	0.00244141	-13.86	-0.0581055
	-13.86	0.120605	-13.76	-0.00587006	-13.76	-0.197276	-13.76	0.0869034	-13.76	0.234364
	-13.76	0.175777	-13.66	-0.0859375	-13.66	-0.146484	-13.66	-0.186523	-13.66	-0.0449219
	-13.66	0.0390625	-13.56	-0.198235	-13.56	-0.205071	-13.56	-0.233391	-13.56	-0.264641
	-13.56	-0.0605463	-13.46	-0.0361328	-13.46	-0.165039	-13.46	-0.0283203	-13.46	-0.0859375
	-13.46	0.0107422	-13.36	-0.196289	-13.36	-0.0185547	-13.36	-0.110352	-13.36	-0.0800781
	-13.36	-0.0390625	-13.26	0.028318	-13.26	0.163084	-13.26	-0.0585961	-13.26	-0.034182
	-13.26	0.12598	-13.16	0.0620117	-13.16	0.188965	-13.16	0.0268555	-13.16	0.0620117
	-13.16	0.0522461	-13.06	0.102547	-13.06	0.147469	-13.06	0.148445	-13.06	0.181648
	-13.06	0.175787	-12.96	0.136719	-12.96	0.181641	-12.96	0.138672	-12.96	0.334961
	-12.96	0.0898438	-12.86	-0.0351563	-12.86	0.21582	-12.86	0.331055	-12.86	0.143555
	-12.86	0.130859	-12.76	-0.28076	-12.76	0.199709	-12.76	0.0649432	-12.76	0.0795916
	-12.76	-0.109865	-12.66	-0.0517578	-12.66	-0.0175781	-12.66	-0.0664063	-12.66	-0.149414
	-12.66	-0.323242	-12.56	0.129385	-12.56	0.224111	-12.56	0.0200096	-12.56	0.0541893
	-12.56	-0.125493	-12.46	-0.104492	-12.46	-0.212891	-12.46	-0.234375	-12.46	-0.251953
	-12.46	-0.15625	-12.36	-0.217773	-12.36	-0.0078125	-12.36	-0.435547	-12.36	-0.206055
	-12.36	-0.0576172	-12.26	-0.0024472	-12.26	-0.00147064	-12.26	-0.224127	-12.26	-0.383307
	-12.26	-0.096194	-12.16	-0.197754	-12.16	-0.0844727	-12.16	0.0112305	-12.16	-0.00537109
	-12.16	-0.0756836	-12.06	-0.0605473	-12.06	-0.16211	-12.06	0.0361324	-12.06	-0.0507817
	-12.06	0.0683591	-11.96	0.117676	-11.96	0.059082	-11.96	0.00341797	-11.96	0.027832
	-11.96	0.019043	-11.86	0.128906	-11.86	0.107422	-11.86	-0.125977	-11.86	0.00390625
	-11.86	-0.0625	-11.76	0.111334	-11.76	0.0859438	-11.76	0.0390688	-11.76	-0.203119
	-11.76	-0.017575	-11.66	-0.00927734	-11.66	0.161621	-11.66	-0.213379	-11.66	-0.104004
	-11.66	-0.0395508	-11.56	-0.141599	-11.56	0.0839868	-11.56	-0.310544	-11.56	-0.0165992
	-11.56	-0.0165978	-11.46	0.0859375	-11.46	0.234375	-11.46	0.158203	-11.46	0.0791016
	-11.46	0.0498047	-11.36	-0.0195313	-11.36	0.224609	-11.36	0.165039	-11.36	-0.233398
	-11.36	0.0117188	-11.26	0.130858	-11.26	0.131835	-11.26	0.0703115	-11.26	-0.115235
	-11.26	0.0546889	-11.16	0.285645	-11.16	0.120605	-11.16	-0.0961914	-11.16	-0.0620117
	-11.16	0.224121	-11.06	0.171385	-11.06	0.0961892	-11.06	0.169431	-11.06	0.103025
	-11.06	0.0424788	-10.96	-0.0830078	-10.96	-0.131836	-10.96	0.0605469	-10.96	-0.188477
	-10.96	-0.0185547	-10.86	-0.0717773	-10.86	0.205566	-10.86	-0.345215	-10.86	0.146973
	-10.86	-0.0219727	-10.76	-0.273425	-10.76	-0.0566281	-10.76	-0.227527	-10.76	-0.124987
	-10.76	-0.154291	-10.66	0.12793	-10.66	-0.0136719	-10.66	0.00488281	-10.66	0.226563
	-10.66	0.105469	-10.56	0.270019	-10.56	0.0522451	-10.56	0.0961904	-10.56	0.0776357
	-10.56	0.0551748	-10.46	0.0766602	-10.46	0.0756836	-10.46	0.125488	-10.46	0.0825195
	-10.46	-0.126465	-10.36	0.112305	-10.36	-0.0410156	-10.36	0.103516	-10.36	-0.0429688
	-10.36	0.0966797	-10.26	0.00293481	-10.26	-0.0996043	-10.26	0.0742239	-10.26	0.0117239
	-10.26	0.0253923	-10.16	0.200195	-10.16	0.0615234	-10.16	0.0595703	-10.16	-0.00585938
	-10.16	0.0302734	-10.06	0.153319	-10.06	-0.128908	-10.06	0.0693342	-10.06	0.16699
	-10.06	0.0654307	-9.96	0.0917969	-9.96	-0.100586	-9.96	0.0214844	-9.96	0.407227
	-9.96	-0.111328	-9.86	0.286133	-9.86	-0.0859375	-9.86	-0.155273	-9.86	0.230469
	-9.86	0.103516	-9.76	-0.0410143	-9.76	0.154298	-9.76	-0.184569	-9.76	0.00879042
	-9.76	-0.102543	-9.66	-0.291016	-9.66	0.0185547	-9.66	-0.210938	-9.66	0.0917969
	-9.66	-0.109375	-9.56	0.131342	-9.56	-0.0376034	-9.56	0.199701	-9.56	0.203608
	-9.56	0.0317388	-9.46	0.0893555	-9.46	-0.317871	-9.46	0.205566	-9.46	-0.0786133
	-9.46	-0.0512695	-9.36	-0.191895	-9.36	-0.280762	-9.36	-0.249512	-9.36	-0.184082
	-9.36	-0.444824	-9.26	-0.0805757	-9.26	-0.115732	-9.26	-0.0913179	-9.26	-0.062021
	-9.26	-0.143067	-9.16	-0.349609	-9.16	-0.123047	-9.16	0.0400391	-9.16	-0.183594
	-9.16	0.138672	-9.06	-0.16455	-9.06	-0.0454098	-9.06	-0.0971677	-9.06	0.000488594
	-9.06	-0.242676	-8.96	0.0839844	-8.96	-0.212891	-8.96	0.00878906	-8.96	-0.145508
	-8.96	-0.0644531	-8.86	0.0527344	-8.86	-0.078125	-8.86	0.00292969	-8.86	-0.0898438
	-8.86	-0.255859	-8.76	0.176258	-8.76	-0.169445	-8.76	-0.0659294	-8.76	0.225086
	-8.76	0.222163	-8.66	0.00146484	-8.66	-0.0766602	-8.66	0.097168	-8.66	0.065918
	-8.66	-0.0551758	-8.56	0.0424797	-8.56	0.145019	-8.56	-0.170411	-8.56	-0.00439526
	-8.56	-0.00146665	-8.46	0.191406	-8.46	0.21582	-8.46	0.0341797	-8.46	0.03125
	-8.46	-0.320313	-8.36	0.185547	-8.36	0.174805	-8.36	0.0234375	-8.36	-0.0380859
	-8.36	-0.0664063	-8.26	0.166998	-8.26	-0.199213	-8.26	-0.0195258	-8.26	0.00391174
	-8.26	-0.263669	-8.16	0.0419922	-8.16	0.132813	-8.16	-0.116211	-8.16	0.104492
	-8.16	-0.113281	-8.06	-0.341314	-8.06	0.153804	-8.06	-0.0942433	-8.06	-0.0864308
	-8.06	0.204586	-7.96	-0.101074	-7.96	0.0307617	-7.96	-0.294434	-7.96	-0.174316
	-7.96	0.0395508	-7.86	0.0307617	-7.86	-0.0991211	-7.86	0.197754	-7.86	0.0854492
	-7.86	0.169434	-7.76	0.0541992	-7.76	-0.460449	-7.76	-0.0825195	-7.76	0.195801
	-7.76	0.140139	-7.66	0.185059	-7.66	-0.193848	-7.66	0.175293	-7.66	0.0385742
	-7.66	0.379395	-7.56	-0.008782	-7.56	-0.0986257	-7.56	0.137702	-7.56	-0.0195242
	-7.56	0.13965	-7.46	-0.149902	-7.46	-0.0620117	-7.46	0.16748	-7.46	-0.0297852
	-7.46	0.111816	-7.36	0.0219727	-7.36	-0.0922852	-7.36	0.146973	-7.36	0.0356445
	-7.36	0.0541992	-7.26	0.132331	-7.26	-0.112786	-7.26	0.0415104	-7.26	0.0444401
	-7.26	0.0122123	-7.16	0.0717773	-7.16	0.181152	-7.16	-0.019043	-7.16	0.171387
	-7.16	0.0805664	-7.06	-0.0717757	-7.06	0.146974	-7.06	-0.21533	-7.06	0.0932633
	-7.06	-0.205569	-6.96	0.00292969	-6.96	0.0917969	-6.96	-0.0410156	-6.96	0.185547
	-6.96	-0.0322266	-6.86	0.0151367	-6.86	0.111816	-6.86	0.0727539	-6.86	-0.13623
	-6.86	-0.0883789	-6.76	0.00634447	-6.76	-0.0493196	-6.76	0.184079	-6.76	-0.154788
	-6.76	0.0502926	-6.66	0.169922	-6.66	0.135742	-6.66	0.00292969	-6.66	0.104492
	-6.66	-0.203125	-6.56	-0.0776347	-6.56	0.139162	-6.56	-0.0346659	-6.56	0.0336934
	-6.56	-0.0922831	-6.46	-0.100098	-6.46	-0.0864258	-6.46	-0.0581055	-6.46	-0.0668945
	-6.46	0.0493164	-6.36	-0.0302734	-6.36	0.0947266	-6.36	0.0625	-6.36	0.0927734
	-6.36	0.0800781	-6.26	-0.0488355	-6.26	0.0585863	-6.26	0.061516	-6.26	0.277336
	-6.26	0.292965	-6.16	-0.172852	-6.16	-0.245117	-6.16	0.0927734	-6.16	0.129883
	-6.16	0.0869141	-6.06	0.113765	-6.06	-0.229008	-6.06	-0.064946	-6.06	-0.0639694
	-6.06	0.100095	-5.96	0.0649414	-5.96	0.0336914	-5.96	0.115723	-5.96	0.00927734
	-5.96	0.0356445	-5.86	-0.209473	-5.86	-0.13916	-5.86	0.0727539	-5.86	0.183105
	-5.86	-0.205566	-5.76	-0.0966715	-5.76	-0.151359	-5.76	0.112313	-5.76	0.011727
	-5.76	-0.161125	-5.66	0.125488	-5.66	0.0180664	-5.66	0.202637	-5.66	0.00244141
	-5.66	-0.0385742	-5.56	0.168945	-5.56	0.169922	-5.56	-0.112305	-5.56	-0.352539
	-5.56	-0.136722	-5.46	-0.0776367	-5.46	0.26709	-5.46	0.22998	-5.46	-0.0268555
	-5.46	0.189941	-5.36	-0.0585938	-5.36	0.0576172	-5.36	0.420898	-5.36	-0.0478516
	-5.36	0.141602	-5.26	-0.130358	-5.26	-0.0942255	-5.26	0.0678839	-5.26	-0.095202
	-5.26	-0.173333	-5.16	0.325684	-5.16	0.290527	-5.16	0.249512	-5.16	0.240723
	-5.16	0.378418	-5.06	0.1167	-5.06	-0.041503	-5.06	-0.0922842	-5.06	0.0776377
	-5.06	0.0463811	-4.96	0.0297852	-4.96	-0.0541992	-4.96	-0.0532227	-4.96	-0.140137
	-4.96	0.0444336	-4.86	0.189453	-4.86	0.40332	-4.86	0.28418	-4.86	0.19043
	-4.86	0.157227	-4.76	-0.0507743	-4.76	-0.0126883	-4.76	0.170905	-4.76	0.0185617
	-4.76	-0.286134	-4.66	-0.295898	-4.66	0.0673828	-4.66	0.0595703	-4.66	-0.0537109
	-4.66	-0.316406	-4.56	0.238756	-4.56	0.215318	-4.56	0.439927	-4.56	0.0854353
	-4.56	-0.0239262	-4.46	0.302734	-4.46	0.307617	-4.46	0.261719	-4.46	0.186523
	-4.46	0.132813	-4.36	0.0664063	-4.36	0.179688	-4.36	0.161133	-4.36	0.274414
	-4.36	0.0507813	-4.26	0.177235	-4.26	0.254384	-4.26	0.225087	-4.26	0.0268445
	-4.26	0.294428	-4.16	-0.100586	-4.16	0.131836	-4.16	0.0683594	-4.16	-0.0644531
	-4.16	-0.00878906	-4.06	0.00975769	-4.06	-0.00684387	-4.06	0.136711	-4.06	0.0429608
	-4.06	0.00195085	-3.96	-0.0268555	-3.96	-0.14502	-3.96	0.291504	-3.96	0.11377
	-3.96	-0.0151367	-3.86	-0.0395508	-3.86	-0.105957	-3.86	-0.00634766	-3.86	-0.30127
	-3.86	-0.282715	-3.76	0.0576079	-3.76	0.141592	-3.76	0.215811	-3.76	0.0341704
	-3.76	0.040037	-3.66	0.186523	-3.66	0.0820313	-3.66	0.249023	-3.66	0.108398
	-3.66	0.0185547	-3.56	-0.0424797	-3.56	0.0336921	-3.56	0.129395	-3.56	0.0766609
	-3.56	0.322754	-3.46	0.0517578	-3.46	0.193359	-3.46	0.130859	-3.46	0.189453
	-3.46	0.236328	-3.36	-0.065918	-3.36	0.0952148	-3.36	0.330566	-3.36	0.135254
	-3.36	0.0532227	-3.26	-0.0537083	-3.26	0.108401	-3.26	0.0537136	-3.26	0.0625026
	-3.26	-0.166014	-3.16	-0.012207	-3.16	0.164551	-3.16	0.0668945	-3.16	0.0844727
	-3.16	-0.0356445	-3.06	-0.11084	-3.06	-0.0981445	-3.06	0.237793	-3.06	0.128418
	-3.06	0.390139	-2.96	0.258789	-2.96	0.0214844	-2.96	0.192383	-2.96	-0.0595703
	-2.96	0.133789	-2.86	0.322266	-2.86	0.0253906	-2.86	0.283203	-2.86	-0.125
	-2.86	0.115234	-2.76	-0.0668895	-2.76	0.0024464	-2.76	-0.0385692	-2.76	-0.0366161
	-2.76	-0.0375912	-2.66	-0.189941	-2.66	0.120605	-2.66	-0.0297852	-2.66	-0.0834961
	-2.66	-0.0288086	-2.56	0.288082	-2.56	-0.0957066	-2.56	-0.127933	-2.56	0.0136684
	-2.56	0.0488277	-2.46	-0.0541992	-2.46	-0.141113	-2.46	0.00927734	-2.46	0.00244141
	-2.46	-0.152832	-2.36	0.0117188	-2.36	0.0664063	-2.36	0.116211	-2.36	-0.0478516
	-2.36	-0.0146484	-2.26	0.217769	-2.26	0.167964	-2.26	0.130855	-2.26	0.0361285
	-2.26	0.137693	-2.16	-0.034668	-2.16	0.0366211	-2.16	-0.0629883	-2.16	0.0356445
	-2.16	-0.14502	-2.06	-0.12939	-2.06	-0.0873983	-2.06	-0.0307576	-2.06	-0.234859
	-2.06	0.090334	-1.96	0.193359	-1.96	0.226563	-1.96	0.289063	-1.96	-0.0166016
	-1.96	0.28125	-1.86	-0.116699	-1.86	0.0307617	-1.86	0.00146484	-1.86	-0.102051
	-1.86	0.373535	-1.76	-0.0493198	-1.76	0.103024	-1.76	0.064938	-1.76	0.00536771
	-1.76	0.269045	-1.66	0.0922852	-1.66	0.153809	-1.66	0.0844727	-1.66	-0.127441
	-1.66	0.16748	-1.56	-0.147932	-1.56	-0.121565	-1.56	-0.157698	-1.56	-0.0434402
	-1.56	-0.0375941	-1.46	-0.14502	-1.46	0.0639648	-1.46	0.0688477	-1.46	0.120605
	-1.46	0.20752	-1.36	-0.0756836	-1.36	-0.0708008	-1.36	0.0913086	-1.36	-0.0737305
	-1.36	0.103027	-1.26	0.00977008	-1.26	-0.114253	-1.26	0.0742232	-1.26	-0.125972
	-1.26	0.0283228	-1.16	0.123535	-1.16	-0.0913086	-1.16	-0.0678711	-1.16	-0.0786133
	-1.16	0.0756836	-1.06	0.0302712	-1.06	0.0849587	-1.06	0.026365	-1.06	-0.214846
	-1.06	-0.0507827	-0.959999	-0.0673828	-0.959999	0.0820313	-0.959999	0.302734	-0.959999	-0.116211
	-0.959999	0.0986328	-0.860001	-0.106934	-0.860001	0.180176	-0.860001	-0.0786133	-0.860001	0.0102539
	-0.860001	0.307129	-0.760002	0.13965	-0.760002	-0.124022	-0.760002	0.00683773	-0.760002	0.026369
	-0.759998	0.339836	-0.66	-0.03125	-0.66	0.00976563	-0.66	0.227539	-0.66	-0.118164
	-0.66	-0.0439453	-0.560001	0.192362	-0.560001	0.254862	-0.560001	0.129862	-0.560001	-0.0215057
	-0.559998	0.153316	-0.459999	0.205078	-0.459999	0.0332031	-0.459999	0.219727	-0.459999	0.105469
	-0.459999	-0.141602	-0.360001	-0.0292969	-0.360001	0.174805	-0.360001	0.169922	-0.360001	0
	-0.360001	-0.0976563	-0.260002	-0.0395536	-0.260002	0.0971652	-0.260002	-0.0239286	-0.260002	-0.115725
	-0.259998	-0.0639656	-0.16	-0.0292969	-0.16	-0.219727	-0.16	0.0654297	-0.16	-0.0175781
	-0.16	0.15625	-0.0600014	0.249025	-0.0600014	0.0136732	-0.0600014	0.000977933	-0.0600014	0.16797
	-0.0599976	0.153327	0.0400009	0.337891	0.0400009	0.37207	0.0400009	0.389648	0.0400009	0.0546875
	0.0400009	0.0263672	0.139999	0.722656	0.139999	1.60645	0.139999	-2.64453	0.139999	-17.4395
	0.139999	-0.308594	0.239998	3.96025	0.239998	-1.37178	0.239998	-9.00361	0.239998	-21.2624
	0.240002	3.68701	0.34	5.93164	0.34	-0.158203	0.34	-3.0625	0.34	-9.7041
	0.34	5.3252	0.439999	6.67439	0.439999	2.66462	0.439999	3.51423	0.439999	3.10115
	0.440002	4.93505	0.540001	6.83984	0.540001	4.88672	0.540001	7.6875	0.540001	10.585
	0.540001	4.89453	0.639999	6.93945	0.639999	6.20313	0.639999	9.88184	0.639999	14.3457
	0.639999	4.71582	0.739998	7.21778	0.739998	7.1211	0.739998	11.5098	0.739998	17.2959
	0.740002	4.78319	0.84	7.13721	0.84	7.93213	0.84	12.9136	0.84	19.8472
	0.84	4.83936	0.939999	7.17531	0.939999	8.15871	0.939999	13.6236	0.939999	21.9517
	0.940002	4.72412	1.04	7.46826	1.04	8.87842	1.04	14.7153	1.04	23.4907
	1.04	4.65088	1.14	7.47803	1.14	9.06982	1.14	14.8911	1.14	24.8179
	1.14	4.48193	1.24	7.20606	1.24	9.20606	1.24	15.3574	1.24	26.1641
	1.24	4.56445	1.34	7.41943	1.34	9.44482	1.34	15.9663	1.34	26.9653
	1.34	4.57178	1.44	7.62793	1.44	9.94434	1.44	16.4785	1.44	27.8057
	1.44	4.83887	1.54	7.77051	1.54	10.2109	1.54	16.8486	1.54	28.4492
	1.54	4.67285	1.64	7.50537	1.64	10.0259	1.64	16.8716	1.64	28.8501
	1.64	4.76807	1.74	7.72509	1.74	10.0845	1.74	17.2651	1.74	29.2173
	1.74	4.99658	1.84	7.71924	1.84	10.2339	1.84	17.4165	1.84	29.2378
	1.84	4.65576	1.94	7.69386	1.94	10.228	1.94	17.187	1.94	29.3042
	1.94	4.52686	2.04	7.68018	2.04	10.1948	2.04	17.4087	2.04	29.8003
	2.04	4.94092	2.14	7.979	2.14	10.1538	2.14	17.5903	2.14	30.0024
	2.14	4.65186	2.24	8.02588	2.24	10.4175	2.24	17.7407	2.24	29.9741
	2.24	4.89209	2.34	7.67969	2.34	10.3887	2.34	17.7441	2.34	29.8945
	2.34	4.95605	2.44	7.97118	2.44	10.7339	2.44	17.7309	2.44	30.2407
	2.44	4.98095	2.54	7.61963	2.54	10.4585	2.54	17.4556	2.54	29.8315
	2.54	4.65186	2.64	7.8418	2.64	10.5107	2.64	17.7148	2.64	30.0752
	2.64	4.77441	2.74	8.16405	2.74	10.7549	2.74	17.7158	2.74	30.3652
	2.74	5.10449	2.84	7.87109	2.84	10.4648	2.84	17.5127	2.84	30.3232
	2.84	4.90234	2.94	7.86866	2.94	10.3472	2.94	17.5317	2.94	30.3355
	2.94	4.81983	3.04	7.83691	3.04	10.4131	3.04	17.875	3.04	30.1377
	3.04	4.78223	3.14	8.01025	3.14	10.7534	3.14	17.978	3.14	30.4448
	3.14	5.19971	3.24	8.14941	3.24	10.8447	3.24	17.874	3.24	30.8809
	3.24	4.94629	3.34	8.09863	3.34	10.7412	3.34	17.9902	3.34	30.6533
	3.34	4.87891	3.44	8.04004	3.44	10.5605	3.44	18.0469	3.44	30.6465
	3.44	5.13183	3.54	8.00293	3.54	10.9697	3.54	17.9111	3.54	30.8887
	3.54	4.97949	3.64	8.19336	3.64	10.8311	3.64	18.0146	3.64	30.873
	3.64	5.18359	3.74	8.06397	3.74	10.7105	3.74	17.8579	3.74	30.773
	3.74	4.86767	3.84	7.93213	3.84	10.7544	3.84	17.894	3.84	30.8638
	3.84	4.92236	3.94	7.95557	3.94	10.5923	3.94	17.8716	3.94	30.9956
	3.94	4.96728	4.04	8.01953	4.04	10.666	4.04	18.1367	4.04	31.0645
	4.04	4.95313	4.14	7.88477	4.14	10.7852	4.14	18.0879	4.14	31.0127
	4.14	5.02148	4.24	8.07276	4.24	10.7544	4.24	17.9273	4.24	31.0083
	4.24	4.74756	4.34	8.2002	4.34	10.8398	4.34	17.8408	4.34	30.9395
	4.34	4.86133	4.44	8.15429	4.44	10.8574	4.44	18.1269	4.44	31.4502
	4.44	4.81543	4.54	7.85791	4.54	10.6987	4.54	18.2202	4.54	31.231
	4.54	5.13721	4.64	8.38818	4.64	10.9653	4.64	18.2456	4.64	31.4331
	4.64	5.2085	4.74	8.22851	4.74	10.877	4.74	18.3428	4.74	31.3145
	4.74	5.05469	4.84	8.2373	4.84	11.1191	4.84	18.3301	4.84	31.2002
	4.84	4.9209	4.94	8.20507	4.94	11.3086	4.94	18.085	4.94	31.54
	4.94	5.08496	5.04	8.11084	5.04	11.1714	5.04	18.4771	5.04	31.6978
	5.04	5.12158	5.14	8.10156	5.14	10.7646	5.14	18.0742	5.14	31.5732
	5.14	4.91797	5.24	8.24804	5.24	11.0947	5.24	18.2334	5.24	31.6514
	5.24	5.26953	5.34	8.1875	5.34	11.2031	5.34	18.373	5.34	31.708
	5.34	5.16211	5.44	7.95509	5.44	10.9492	5.44	17.8838	5.44	31.2715
	5.44	4.70508	5.54	8.25098	5.54	10.9658	5.54	18.1738	5.54	31.2949
	5.54	5.06445	5.64	8.30371	5.64	11.0469	5.64	18.2051	5.64	31.4766
	5.64	5.08887	5.74	8.09522	5.74	10.8247	5.74	18.1343	5.74	31.5259
	5.74	4.8003	5.84	8.22412	5.84	11.2603	5.84	18.4067	5.84	31.5962
	5.84	5.13135	5.94	8.34228	5.94	11.3989	5.94	18.4741	5.94	31.5356
	5.94	5.25732	6.04	8.20313	6.04	10.7012	6.04	18.2578	6.04	31.6201
	6.04	5.07129	6.14	8.34766	6.14	10.9121	6.14	18.4795	6.14	31.6611
	6.14	4.87598	6.24	8.53369	6.24	11.1489	6.24	18.6304	6.24	31.8452
	6.24	5.12646	6.34	8.2622	6.34	11.2417	6.34	18.6333	6.34	31.9477
	6.34	5.0786	6.44	8.26904	6.44	11.1821	6.44	18.5679	6.44	31.9077
	6.44	5.20752	6.54	8.20264	6.54	11.2329	6.54	18.3657	6.54	31.8403
	6.54	5.17432	6.64	8.17871	6.64	10.875	6.64	18.4238	6.64	31.7227
	6.64	5.08496	6.74	8.30762	6.74	11.1689	6.74	18.5566	6.74	31.8994
	6.74	4.9375	6.84	8.30322	6.84	11.0464	6.84	18.4888	6.84	31.9546
	6.84	5.24366	6.94	8.31396	6.94	11.1157	6.94	18.436	6.94	32.0308
	6.94	5.19092	7.04	7.98877	7.04	10.6792	7.04	18.2456	7.04	31.77
	7.04	4.94287	7.14	8.27295	7.14	11.1479	7.14	18.3579	7.14	31.8833
	7.14	5.03467	7.24	8.18555	7.24	11.1025	7.24	18.3438	7.24	32.0342
	7.24	4.9834	7.34	7.99953	7.34	11.1148	7.34	18.2827	7.34	32.0015
	7.34	4.9253	7.44	8.04248	7.44	11.0796	7.44	18.4751	7.44	31.9243
	7.44	4.80811	7.54	8.03418	7.54	11.166	7.54	18.4785	7.54	32.0391
	7.54	4.90137	7.64	8.19287	7.64	11.1089	7.64	18.4683	7.64	32.1685
	7.64	5.15479	7.74	8.15576	7.74	11.0298	7.74	18.5103	7.74	32.2134
	7.74	4.96924	7.84	8.17971	7.84	10.9385	7.84	18.4619	7.84	31.9356
	7.84	4.8213	7.94	8.36084	7.94	10.7573	7.94	18.5093	7.94	32.23
	7.94	5.24463	8.04	8.3833	8.04	11.2886	8.04	18.6597	8.04	32.2905
	8.04	5.11084	8.14	8.32129	8.14	11.1357	8.14	18.7715	8.14	32.4023
	8.14	5.27832	8.24	8.26318	8.24	10.8618	8.24	18.3521	8.24	32.0229
	8.24	5.03271	8.34	8.07421	8.34	10.9541	8.34	18.6904	8.34	32.0596
	8.34	5.10352	8.44	8.17725	8.44	10.9692	8.44	18.7583	8.44	32.2817
	8.44	5.20068	8.54	8.19385	8.54	10.6919	8.54	18.5151	8.54	32.228
	8.54	4.89893	8.64	8.16064	8.64	10.7603	8.64	18.645	8.64	32.1772
	8.64	5.07373	8.74	8.42773	8.74	10.9951	8.74	18.5889	8.74	32.2266
	8.74	5.07715	8.84	8.27149	8.84	11.0029	8.84	18.5449	8.84	32.2188
	8.84	5.16308	8.94	8.25195	8.94	11.0273	8.94	18.3936	8.94	32.415
	8.94	4.64648	9.04	8.06055	9.04	11.0967	9.04	18.4922	9.04	32.249
	9.04	5.12402	9.14	8.41016	9.14	11.5059	9.14	18.6416	9.14	32.4941
	9.14	5.03906	9.24	8.2998	9.24	10.9512	9.24	18.374	9.24	32.3506
	9.24	4.74121	9.34	8.08693	9.34	11.209	9.34	18.4824	9.34	32.2178
	9.34	5.06544	9.44	8.05273	9.44	10.9551	9.44	18.6133	9.44	32.4258
	9.44	5.01758	9.54	8.11816	9.54	11.334	9.54	18.5557	9.54	32.3252
	9.54	4.93066	9.64	8.14746	9.64	11.3584	9.64	18.5039	9.64	32.4531
	9.64	4.93359	9.74	8.24121	9.74	11.502	9.74	18.6162	9.74	32.6035
	9.74	5.06641	9.84	8.2129	9.84	11.1875	9.84	18.6719	9.84	32.4219
	9.84	5.26661	9.94	8.36328	9.94	11.2959	9.94	18.6387	9.94	32.5254
	9.94	5.30762	10.04	8.36523	10.04	11.2607	10.04	18.5967	10.04	32.3008
	10.04	4.91895	10.14	8.33154	10.14	11.0991	10.14	18.561	10.14	32.1968
	10.14	4.95947	10.24	8.47363	10.24	11.4307	10.24	18.7031	10.24	32.5791
	10.24	5.07031	10.34	8.16065	10.34	11.1441	10.34	18.4634	10.34	32.5942
	10.34	5.18017	10.44	8.22803	10.44	11.0903	10.44	18.2407	10.44	32.3726
	10.44	4.86279	10.54	8.21729	10.54	10.9194	10.54	18.4927	10.54	32.4331
	10.54	4.99365	10.64	8.0332	10.64	10.9072	10.64	18.2666	10.64	32.3594
	10.64	4.96484	10.74	8.42871	10.74	11.3125	10.74	18.6035	10.74	32.6758
	10.74	5.06055	10.84	8.12014	10.84	11.1426	10.84	18.4141	10.84	32.5
	10.84	5.0498	10.94	8.33105	10.94	10.9141	10.94	18.3047	10.94	32.5518
	10.94	4.97754	11.04	8.26172	11.04	10.8994	11.04	18.3984	11.04	32.3838
	11.04	5.1543	11.14	8.28662	11.14	10.8696	11.14	18.4019	11.14	32.5347
	11.14	4.87842	11.24	8.19727	11.24	10.9492	11.24	18.4824	11.24	32.5977
	11.24	5.2373	11.34	8.52294	11.34	11.1616	11.34	18.5766	11.34	32.6782
	11.34	5.2622	11.44	8.51367	11.44	11.1084	11.44	18.5781	11.44	32.5127
	11.44	5.21387	11.54	8.30176	11.54	10.999	11.54	18.4512	11.54	32.5674
	11.54	4.90918	11.64	8.354	11.64	11.2974	11.64	18.5728	11.64	32.5903
	11.64	5.00928	11.74	8.31396	11.74	11.2192	11.74	18.4829	11.74	32.2876
	11.74	5.18311	11.84	8.38866	11.84	11.2715	11.84	18.4521	11.84	32.3262
	11.84	5.22656	11.94	8.10693	11.94	11.4204	11.94	18.5532	11.94	32.5054
	11.94	5.24951	12.04	8.20801	12.04	11.4912	12.04	18.4531	12.04	32.623
	12.04	5.1377	12.14	8.29395	12.14	11.4443	12.14	18.4053	12.14	32.2998
	12.14	5.32324	12.24	8.16846	12.24	11.3159	12.24	18.5278	12.24	32.4233
	12.24	5.16162	12.34	8.43847	12.34	11.2275	12.34	18.6426	12.34	32.8418
	12.34	5.33301	12.44	8.62744	12.44	11.2847	12.44	18.6216	12.44	32.7915
	12.44	5.09521	12.54	8.37988	12.54	11.3379	12.54	18.5352	12.54	32.7393
	12.54	5.17285	12.64	8.25146	12.64	11.1187	12.64	18.4312	12.64	32.6411
	12.64	5.04443	12.74	8.39111	12.74	11.2192	12.74	18.5757	12.74	32.5933
	12.74	5.17041	12.84	8.60742	12.84	11.3467	12.84	18.6221	12.84	32.5742
	12.84	5.22559	12.94	8.46973	12.94	11.4785	12.94	18.6807	12.94	32.6182
	12.94	5.11719	13.04	8.09717	13.04	11.0991	13.04	18.564	13.04	32.6626
	13.04	4.83643	13.14	8.16309	13.14	10.9736	13.14	18.5342	13.14	32.7168
	13.14	4.90234	13.24	8.24561	13.24	11.186	13.24	18.5435	13.24	32.6685
	13.24	5.04834	13.34	8.22852	13.34	11.1768	13.34	18.6719	13.34	32.7119
	13.34	5.04492	13.44	8.39502	13.44	11.0493	13.44	18.5542	13.44	32.3843
	13.44	5.10107	13.54	8.30469	13.54	10.9688	13.54	18.6719	13.54	32.5723
	13.54	4.9502	13.64	8.23486	13.64	11.5308	13.64	18.7544	13.64	32.8013
	13.64	5.24658	13.74	8.3623	13.74	11.29	13.74	18.6836	13.74	32.7607
	13.74	4.90527	13.84	8.19922	13.84	10.9385	13.84	18.6318	13.84	32.6494
	13.84	4.95215	13.94	8.43945	13.94	11.0244	13.94	18.708	13.94	32.7822
	13.94	5.02539	14.04	8.07959	14.04	11.2173	14.04	18.5269	14.04	32.7144
	14.04	4.91064	14.14	8.18115	14.14	11.0386	14.14	18.3687	14.14	32.5259
	14.14	5.13428	14.24	8.53076	14.24	11.1919	14.24	18.6479	14.24	32.6089
	14.24	5.10693	14.34	8.32177	14.34	11.188	14.34	18.5893	14.34	32.8862
	14.34	5.18213	14.44	8.27295	14.44	11.2505	14.44	18.3853	14.44	32.8433
	14.44	5.1001	14.54	8.18262	14.54	11.3652	14.54	18.6309	14.54	32.5752
	14.54	5.14551	14.64	8.31641	14.64	11.4678	14.64	18.6641	14.64	32.7266
	14.64	5.1123	14.74	8.23633	14.74	11.2822	14.74	18.6377	14.74	32.8018
	14.74	5.25	14.84	8.22167	14.84	11.2764	14.84	18.7295	14.84	32.7773
	14.84	5.30566	14.94	8.39307	14.94	11.1372	14.94	18.6323	14.94	32.9019
	14.94	5.12744	15.04	8.38916	15.04	11.3013	15.04	18.7847	15.04	32.7544
	15.04	5.00439	15.14	8.42578	15.14	11.6133	15.14	18.6826	15.14	32.8174
	15.14	5.1377	15.24	8.12842	15.24	11.021	15.24	18.3735	15.24	32.8579
	15.24	5.04541	15.34	8.1206	15.34	11.1226	15.34	18.5659	15.34	32.6265
	15.34	4.83935	15.44	8.10547	15.44	11.21	15.44	18.6221	15.44	32.6318
	15.44	5.10547	15.54	8.28906	15.54	11.2969	15.54	18.6855	15.54	32.9365
	15.54	5.0332	15.64	8.55176	15.64	11.3086	15.64	18.9014	15.64	32.832
	15.64	5.23242	15.74	8.35205	15.74	11.5122	15.74	18.8228	15.74	33.1206
	15.74	5.34424	15.84	8.57081	15.84	11.397	15.84	18.6821	15.84	33.0024
	15.84	5.09326	15.94	8.479	15.94	11.2544	15.94	18.7036	15.94	32.8179
	15.94	5.30908	16.04	8.2334	16.04	11.3711	16.04	18.6367	16.04	32.8291
	16.04	4.97266	16.14	8.08447	16.14	11.1313	16.14	18.6841	16.14	32.5923
	16.14	4.93896	16.24	8.40674	16.24	11.3325	16.24	18.8979	16.24	33.0864
	16.24	5.06592	16.34	8.30517	16.34	11.4858	16.34	18.73	16.34	32.8413
	16.34	5.39111	16.44	8.20264	16.44	11.0298	16.44	18.6313	16.44	32.7964
	16.44	4.98584	16.54	8.59863	16.54	11.4766	16.54	18.9385	16.54	32.999
	16.54	5.19824	16.64	8.29785	16.64	11.4043	16.64	18.8193	16.64	32.8018
	16.64	5.20801	16.74	8.15137	16.74	11.3691	16.74	18.6865	16.74	32.8613
	16.74	4.98438	16.84	8.53319	16.84	11.625	16.84	18.8848	16.84	33.251
	16.84	5.31055	16.94	8.37354	16.94	11.4341	16.94	19.0532	16.94	33.3296
	16.94	5.23193	17.04	8.15674	17.04	11.5103	17.04	18.7349	17.04	33.1665
	17.04	5.01123	17.14	8.60205	17.14	11.5151	17.14	18.7563	17.14	33.0972
	17.14	5.18799	17.24	8.51514	17.24	11.4214	17.24	18.7642	17.24	33.1313
	17.24	5.1626	17.34	8.35058	17.34	11.2393	17.34	18.7783	17.34	33.0049
	17.34	5.19628	17.44	8.36426	17.44	11.2842	17.44	18.6523	17.44	32.9697
	17.44	5.1416	17.54	8.23682	17.54	11.4604	17.54	18.6978	17.54	32.9272
	17.54	4.9917	17.64	8.48535	17.64	11.3467	17.64	18.9795	17.64	32.8887
	17.64	5.08496	17.74	8.38184	17.74	11.54	17.74	18.8311	17.74	32.9561
	17.74	5.18848	17.84	8.48436	17.84	11.3994	17.84	19.0947	17.84	32.9961
	17.84	5.11425	17.94	8.24561	17.94	11.2173	17.94	18.895	17.94	33.3306
	17.94	4.93896	18.04	8.4458	18.04	11.5923	18.04	18.7603	18.04	32.9731
	18.04	5.34912	18.14	8.39746	18.14	11.3799	18.14	18.8096	18.14	33.0762
	18.14	5.22363	18.24	8.32324	18.24	11.5049	18.24	19.0654	18.24	33.0078
	18.24	5.13477	18.34	8.13186	18.34	11.0537	18.34	18.7871	18.34	32.8008
	18.34	5.28516	18.44	8.44971	18.44	11.1216	18.44	18.7856	18.44	32.9731
	18.44	5.07666	18.54	8.36816	18.54	11.3838	18.54	18.9385	18.54	33.0908
	18.54	5.35059	18.64	8.6167	18.64	11.645	18.64	18.9087	18.64	33.3921
	18.64	5.27295	18.74	8.28857	18.74	11.4028	18.74	19.1216	18.74	33.3198
	18.74	5.18213	18.84	8.03175	18.84	11.2066	18.84	18.6382	18.84	32.7935
	18.84	4.99951	18.94	8.20801	18.94	11.2891	18.94	18.9824	18.94	33.1201
	18.94	5.01172	19.04	8.39844	19.04	11.4902	19.04	18.9023	19.04	33.2051
	19.04	5.06055	19.14	8.49121	19.14	11.6455	19.14	18.9131	19.14	33.1055
	19.14	5.13281	19.24	8.08594	19.24	11.4512	19.24	18.8594	19.24	33.0957
	19.24	5.3125	19.34	8.32179	19.34	11.2485	19.34	18.7827	19.34	32.9566
	19.34	5.02882	19.44	8.49268	19.44	11.5161	19.44	18.7847	19.44	33.0239
	19.44	5.33447	19.54	8.229	19.54	11.479	19.54	19.2261	19.54	33.0981
	19.54	5.25635	19.64	8.10059	19.64	11.3936	19.64	19.0049	19.64	33.0557
	19.64	5.18066	19.74	8.24902	19.74	11.2666	19.74	18.7041	19.74	32.7861
	19.74	5.02539	19.84	8.32324	19.84	11.2939	19.84	18.8945	19.84	32.9336
	19.84	5.17871	19.94	8.38721	19.94	11.314	19.94	18.8013	19.94	33.1548
	19.94	5.34424	20.04	8.16406	20.04	11.1143	20.04	18.8438	20.04	32.9434
	20.04	5.07422	20.14	8.15381	20.14	11.2134	20.14	18.8442	20.14	33.0122
	20.14	5.02393	20.24	8.3335	20.24	11.314	20.24	19.0532	20.24	33.2231
	20.24	5.08936	20.34	8.40577	20.34	11.3384	20.34	19.0796	20.34	33.1899
	20.34	5.01123	20.44	8.22363	20.44	11.2891	20.44	18.9238	20.44	33.1758
	20.44	5.04492	20.54	8.48584	20.54	11.1753	20.54	18.9429	20.54	33.0298
	20.54	5.02881	20.64	8.2373	20.64	11.2861	20.64	18.792	20.64	33.1465
	20.64	4.9043	20.74	8.2334	20.74	11.209	20.74	19.124	20.74	33.1387
	20.74	5.24023	20.84	8.36524	20.84	11.2207	20.84	18.9111	20.84	33.1748
	20.84	5.28418	20.94	8.1875	20.94	11.2637	20.94	18.9141	20.94	33.1006
	20.94	4.94531	21.04	8.34863	21.04	11.3184	21.04	18.8984	21.04	32.8428
	21.04	5.04004	21.14	8.48486	21.14	11.3296	21.14	18.7476	21.14	33.1489
	21.14	5.15283	21.24	8.28467	21.24	11.272	21.24	18.687	21.24	33.314
	21.24	5.15381	21.34	8.27003	21.34	11.2359	21.34	18.5864	21.34	33.0776
	21.34	4.98389	21.44	8.33789	21.44	11.415	21.44	18.9561	21.44	33.3047
	21.44	4.98047	21.54	8.3335	21.54	11.4146	21.54	18.8823	21.54	33.2202
	21.54	4.96729	21.64	8.53564	21.64	11.5864	21.64	18.8794	21.64	33.3198
	21.64	5.28174	21.74	8.29053	21.74	11.3472	21.74	18.9341	21.74	33.3188
	21.74	5.20654	21.84	8.16212	21.84	11.3252	21.84	18.7793	21.84	33.0703
	21.84	5.22461	21.94	8.27295	21.94	11.1196	21.94	18.8892	21.94	33.1489
	21.94	5.21143	22.04	8.50049	22.04	11.1567	22.04	18.814	22.04	33.1802
	22.04	5.0708	22.14	8.38574	22.14	11.3477	22.14	18.5918	22.14	32.9971
	22.14	5.2793	22.24	8.20459	22.24	11.2163	22.24	18.6665	22.24	33.0981
	22.24	4.89795	22.34	8.60888	22.34	11.6382	22.34	18.7651	22.34	33.1118
	22.34	5.00342	22.44	8.66895	22.44	11.4561	22.44	18.8311	22.44	33.2764
	22.44	5.13965	22.54	8.40381	22.54	11.4526	22.54	18.8384	22.54	33.3384
	22.54	5.14893	22.64	8.40674	22.64	11.395	22.64	18.9409	22.64	33.2524
	22.64	5.06982	22.74	8.59668	22.74	11.3574	22.74	18.749	22.74	33.2041
	22.74	4.9873	22.84	8.71825	22.84	11.5571	22.84	18.8774	22.84	33.2388
	22.84	5.09717	22.94	8.49414	22.94	11.5459	22.94	19.0762	22.94	33.3701
	22.94	5.22363	23.04	8.51221	23.04	11.2183	23.04	18.8677	23.04	33.1929
	23.04	5.13818	23.14	8.42969	23.14	11.3174	23.14	18.9512	23.14	33.1816
	23.14	5.2334	23.24	8.49414	23.24	11.3008	23.24	18.8145	23.24	33.1758
	23.24	5.09668	23.34	8.50194	23.34	11.2725	23.34	19.0088	23.34	33.2949
	23.34	4.94922	23.44	8.35254	23.44	11.3369	23.44	18.8828	23.44	33.126
	23.44	5.17773	23.54	8.43262	23.54	11.3867	23.54	18.7373	23.54	33.0752
	23.54	5.20703	23.64	8.37549	23.64	11.6938	23.64	18.856	23.64	33.2524
	23.64	5.19775	23.74	8.31494	23.74	11.2085	23.74	18.7241	23.74	33.1226
	23.74	4.91455	23.84	8.46045	23.84	11.395	23.84	18.853	23.84	33.1577
	23.84	4.97315	23.94	8.46484	23.94	11.0586	23.94	19.1357	23.94	33.168
	23.94	5.32227	24.04	8.25	24.04	11.2676	24.04	19.0664	24.04	33.3604
	24.04	5.10938	24.14	8.25146	24.14	11.3169	24.14	18.7769	24.14	33.2427
	24.14	5.12354	24.24	8.34521	24.24	11.4097	24.24	18.7974	24.24	33.3188
	24.24	5.08447	24.34	8.42138	24.34	11.3354	24.34	18.6714	24.34	33.2983
	24.34	5.14403	24.44	8.44629	24.44	11.1973	24.44	18.3418	24.44	33.3291
	24.44	4.98242	24.54	8.40039	24.54	11.4336	24.54	18.6875	24.54	33.0908
	24.54	4.91309	24.64	8.26172	24.64	11.2666	24.64	18.7969	24.64	33.2344
	24.64	5.14063	24.74	8.46387	24.74	11.3057	24.74	18.8652	24.74	33.333
	24.74	5.10156	24.84	8.32617	24.84	11.2422	24.84	19.0146	24.84	33.1269
	24.84	5.24413	24.94	8.3623	24.94	11.6152	24.94	18.8359	24.94	33.3311
	24.94	5.18262	25.04	8.37158	25.04	11.0903	25.04	18.7134	25.04	33.0532
	25.04	4.93506	25.14	8.33398	25.14	11.2246	25.14	19.041	25.14	33.2305
	25.14	5.1416	25.24	8.4834	25.24	11.498	25.24	19.1279	25.24	33.5811
	25.24	5.19531	25.34	8.23636	25.34	11.2012	25.34	18.6377	25.34	33.334
	25.34	4.99903	25.44	8.31152	25.44	11.4238	25.44	19.0361	25.44	33.3496
	25.44	5.21289	25.54	8.21045	25.54	11.3062	25.54	18.8481	25.54	33.397
	25.54	5.08447	25.64	8.40723	25.64	11.3252	25.64	19.293	25.64	33.3291
	25.64	5.34277	25.74	8.25244	25.74	11.2837	25.74	19.1089	25.74	33.3003
	25.74	5.22314	25.84	8.09669	25.84	11.3115	25.84	18.7061	25.84	33.0772
	25.84	5.03321	25.94	8.34229	25.94	11.1704	25.94	19.0601	25.94	33.0806
	25.94	5.30127	26.04	8.4375	26.04	11.4004	26.04	18.9727	26.04	33.2393
	26.04	5.23438	26.14	8.25488	26.14	11.4561	26.14	18.6924	26.14	33.1201
	26.14	5.0166	26.24	8.29102	26.24	11.168	26.24	18.7959	26.24	33.3242
	26.24	5.26465	26.34	8.29052	26.34	11.1802	26.34	19.0044	26.34	33.3208
	26.34	5.39306	26.44	8.22168	26.44	11.2861	26.44	19.0039	26.44	33.1865
	26.44	5.16406	26.54	8.3291	26.54	10.9863	26.54	18.7852	26.54	33.5186
	26.54	5.21973	26.64	8.42529	26.64	11.356	26.64	18.8657	26.64	33.2192
	26.64	4.95947	26.74	8.56006	26.74	11.3862	26.74	18.9146	26.74	33.2466
	26.74	5.12939	26.84	8.41552	26.84	11.2593	26.84	18.9995	26.84	33.272
	26.84	5.16552	26.94	8.34863	26.94	11.1123	26.94	18.9326	26.94	33.2715
	26.94	5.00879	27.04	8.26953	27.04	11.0996	27.04	18.9424	27.04	33.04
	27.04	4.91797	27.14	8.36768	27.14	11.1001	27.14	18.686	27.14	33.5181
	27.14	5.2124	27.24	8.14209	27.24	11.0757	27.24	18.7515	27.24	33.2993
	27.24	5.01025	27.34	8.43064	27.34	11.6025	27.34	19.249	27.34	33.3369
	27.34	5.10058	27.44	8.25293	27.44	11.4902	27.44	18.5977	27.44	33.3984
	27.44	5.11621	27.54	8.27051	27.54	11.6074	27.54	19.043	27.54	33.2637
	27.54	5.13086	27.64	8.32959	27.64	11.2827	27.64	18.8774	27.64	33.2114
	27.64	5.06689	27.74	8.30371	27.74	11.3418	27.74	18.9971	27.74	33.2998
	27.74	5.08301	27.84	8.30079	27.84	11.1875	27.84	18.8291	27.84	33.2861
	27.84	5.04004	27.94	8.24023	27.94	11.3203	27.94	18.873	27.94	33.2744
	27.94	5.13477	28.04	8.39258	28.04	11.4922	28.04	19.1846	28.04	33.3691
	28.04	5.13281	28.14	8.34229	28.14	11.3462	28.14	18.8872	28.14	33.0933
	28.14	5.23486	28.24	8.30664	28.24	11.4375	28.24	19.0898	28.24	33.5146
	28.24	5.07227	28.34	8.35303	28.34	11.3423	28.34	19.1968	28.34	33.4937
	28.34	5.15283	28.44	8.30322	28.44	11.4546	28.44	18.9702	28.44	33.3208
	28.44	5.14209	28.54	8.17334	28.54	11.0913	28.54	18.5854	28.54	33.0825
	28.54	4.95557	28.64	8.28271	28.64	11.3892	28.64	18.686	28.64	33.2085
	28.64	5.31201	28.74	8.20313	28.74	11.3535	28.74	18.8164	28.74	33.4092
	28.74	5.08984	28.84	8.39111	28.84	11.2134	28.84	18.8501	28.84	33.2524
	28.84	5.1587	28.94	8.39648	28.94	11.5537	28.94	19.0205	28.94	33.4414
	28.94	5.15234	29.04	8.4502	29.04	11.3223	29.04	18.8896	29.04	33.6533
	29.04	5.26172	29.14	8.17773	29.14	11.208	29.14	18.7617	29.14	33.2559
	29.14	4.80176	29.24	8.26953	29.24	11.5889	29.24	18.7139	29.24	33.4385
	29.24	4.87988	29.34	8.13136	29.34	11.5454	29.34	18.731	29.34	33.1079
	29.34	4.88819	29.44	8.50391	29.44	11.75	29.44	19.1035	29.44	33.4375
	29.44	5.42676	29.54	8.73242	29.54	11.8379	29.54	19.0322	29.54	33.5898
	29.54	5.31152	29.64	8.30762	29.64	11.6279	29.64	19.082	29.64	33.4258
	29.64	5.11426	29.74	8.27832	29.74	11.4063	29.74	18.7158	29.74	33.2861
	29.74	4.94043	29.84	8.26073	29.84	11.2441	29.84	19.0117	29.84	33.3701
	29.84	5.26074	29.94	8.25391	29.94	11.1895	29.94	19.0391	29.94	33.2881
	29.94	4.89746	30.04	8.12109	30.04	11.3877	30.04	18.7686	30.04	33.334
	30.04	5.03418	30.14	8.4248	30.14	11.3135	30.14	18.9385	30.14	33.418
	30.14	5.30273	30.24	8.32617	30.24	11.3291	30.24	18.9131	30.24	33.1797
	30.24	5.19531	30.34	8.2168	30.34	11.1524	30.34	18.8086	30.34	33.3867
	30.34	4.85352	30.44	8.38281	30.44	11.4443	30.44	18.8105	30.44	33.4619
	30.44	5.13379	30.54	8.33008	30.54	11.4121	30.54	19.0771	30.54	33.624
	30.54	5.18457	30.64	8.31592	30.64	11.2798	30.64	19.0903	30.64	33.2622
	30.64	4.82373	30.74	8.08594	30.74	11.6104	30.74	18.959	30.74	33.0752
	30.74	4.79102	30.84	8.15917	30.84	11.4795	30.84	18.7266	30.84	33.0908
	30.84	4.98535	30.94	8.40869	30.94	11.397	30.94	18.6743	30.94	33.2544
	30.94	4.9917	31.04	8.33887	31.04	11.3291	31.04	18.7617	31.04	33.4092
	31.04	5.08301	31.14	8.46826	31.14	11.4604	31.14	19.0815	31.14	33.4712
	31.14	5.10498	31.24	8.24854	31.24	11.2397	31.24	18.8081	31.24	33.3989
	31.24	4.75537	31.34	8.05714	31.34	11.1538	31.34	18.8042	31.34	33.1519
	31.34	5.09522	31.44	8.10254	31.44	11.1826	31.44	18.8477	31.44	33.124
	31.44	4.97461	31.54	8.15576	31.54	11.4282	31.54	18.688	31.54	32.9956
	31.54	4.90479	31.64	8.38379	31.64	11.46	31.64	18.8066	31.64	33.2168
	31.64	4.90625	31.74	8.44434	31.74	11.6494	31.74	18.9121	31.74	33.499
	31.74	5.10254	31.84	8.18214	31.84	11.4858	31.84	18.8384	31.84	33.3433
	31.84	4.98096	31.94	8.28076	31.94	11.311	31.94	18.9624	31.94	33.5767
	31.94	5.11572	32.04	8.38965	32.04	11.5049	32.04	18.832	32.04	33.334
	32.04	5.09668	32.14	8.40869	32.14	11.1841	32.14	19.0483	32.14	33.2886
	32.14	4.92725	32.24	8.4458	32.24	11.2319	32.24	19.1313	32.24	33.3823
	32.24	5.06201	32.34	8.29052	32.34	11.2515	32.34	18.9878	32.34	33.2222
	32.34	5.0249	32.44	8.08643	32.44	11.3384	32.44	18.8823	32.44	33.2954
	32.44	5.20361	32.54	8.39111	32.54	11.396	32.54	18.9038	32.54	33.4966
	32.54	5.20557	32.64	8.19092	32.64	11.1958	32.64	18.8481	32.64	33.1392
	32.64	5.04053	32.74	8.31787	32.74	11.2222	32.74	18.9546	32.74	33.2476
	32.74	5.2915	32.84	8.44091	32.84	11.23	32.84	19.0044	32.84	33.3159
	32.84	5.22021	32.94	8.09375	32.94	11.3379	32.94	18.8604	32.94	33.2002
	32.94	4.99902	33.04	8.39844	33.04	11.3838	33.04	19.0264	33.04	33.4121
	33.04	4.96777	33.14	8.52393	33.14	11.561	33.14	19.0112	33.14	33.4204
	33.14	5.02588	33.24	8.2583	33.24	11.2202	33.24	18.6343	33.24	33.0747
	33.24	5.02881	33.34	8.27101	33.34	11.1948	33.34	18.5884	33.34	33.231
	33.34	4.87158	33.44	8.38232	33.44	11.0249	33.44	18.8335	33.44	33.1978
	33.44	4.81299	33.54	8.3418	33.54	10.9805	33.54	18.9346	33.54	32.9668
	33.54	4.87402	33.64	8.22021	33.64	11.0181	33.64	18.8267	33.64	33.2026
	33.64	4.99756	33.74	8.42822	33.74	11.1313	33.74	18.7319	33.74	33.3003
	33.74	5.05322	33.84	8.06494	33.84	11.1704	33.84	18.8003	33.84	33.3481
	33.84	5.0337	33.94	8.43555	33.94	11.207	33.94	18.8281	33.94	33.3779
	33.94	5.29395	34.04	8.60498	34.04	11.5151	34.04	18.938	34.04	33.3472
	34.04	5.18701	34.14	8.21533	34.14	11.4019	34.14	18.7271	34.14	33.1968
	34.14	5.07959	34.24	8.29443	34.24	11.3413	34.24	18.5942	34.24	33.2554
	34.24	4.76416	34.34	8.10107	34.34	11.5269	34.34	18.7456	34.34	32.9868
	34.34	4.9458	34.44	8.45801	34.44	11.6201	34.44	18.9854	34.44	33.3623
	34.44	5.22852	34.54	8.34766	34.54	11.4268	34.54	18.9492	34.54	33.1943
	34.54	4.91113	34.64	8.04639	34.64	11.3657	34.64	18.8032	34.64	33.1138
	34.64	4.94775	34.74	8.2627	34.74	11.2305	34.74	18.6738	34.74	33.3369
	34.74	5.12012	34.84	8.30713	34.84	11.2407	34.84	18.647	34.84	33.0259
	34.84	4.92041	34.94	8.34961	34.94	11.2637	34.94	18.8096	34.94	33.0938
	34.94	4.93164	35.04	7.98486	35.04	11.145	35.04	18.5688	35.04	33.0112
	35.04	4.8042	35.14	8.31738	35.14	11.376	35.14	18.8896	35.14	33.0967
	35.14	4.9502	35.24	8.18311	35.24	11.4956	35.24	18.9067	35.24	33.2026
	35.24	5.06201	35.34	8.31885	35.34	11.6099	35.34	18.8325	35.34	33.2729
	35.34	5.05811	35.44	8.24902	35.44	11.2598	35.44	18.7236	35.44	33.1494
	35.44	4.98828	35.54	8.37158	35.54	11.0718	35.54	18.8501	35.54	33.0874
	35.54	5.09717	35.64	8.30762	35.64	11.1406	35.64	18.7285	35.64	33.1611
	35.64	4.9707	35.74	8.48193	35.74	11.5103	35.74	18.6567	35.74	33.1772
	35.74	5.27393	35.84	8.45361	35.84	11.4897	35.84	18.8247	35.84	33.1196
	35.84	5.05713	35.94	8.19287	35.94	11.2632	35.94	18.8823	35.94	33.0923
	35.94	4.82178	36.04	8.31787	36.04	11.5347	36.04	18.6313	36.04	33.1587
	36.04	4.90186	36.14	8.47119	36.14	11.3101	36.14	18.8579	36.14	33.1567
	36.14	4.96436	36.24	8.36084	36.24	11.5347	36.24	18.9087	36.24	33.0396
	36.24	5.2124	36.34	8.28369	36.34	11.3013	36.34	18.7808	36.34	33.146
	36.34	5.01807	36.44	8.17041	36.44	11.3296	36.44	19.0005	36.44	33.2241
	36.44	5.06396	36.54	8.18115	36.54	11.2593	36.54	18.7251	36.54	32.9497
	36.54	4.95752	36.64	8.57324	36.64	11.5879	36.64	19.0332	36.64	33.207
	36.64	5.16992	36.74	8.16309	36.74	11.4248	36.74	18.917	36.74	33.1436
	36.74	4.68945	36.84	8.4287	36.84	11.4033	36.84	18.875	36.84	32.9805
	36.84	5.14355	36.94	8.63672	36.94	11.3242	36.94	18.7979	36.94	33.1133
	36.94	5.04688	37.04	8.34961	37.04	11.4258	37.04	18.7266	37.04	33.0596
	37.04	4.88379	37.14	8.25781	37.14	11.4561	37.14	18.8682	37.14	33.0537
	37.14	4.77637	37.24	8.28809	37.24	11.3203	37.24	18.8252	37.24	33.0605
	37.24	4.91406	37.34	8.19776	37.34	11.0386	37.34	18.7603	37.34	32.9009
	37.34	4.8999	37.44	8	37.44	11.1895	37.44	18.9668	37.44	33.0752
	37.44	5.00977	37.54	8.0957	37.54	11.2617	37.54	18.6406	37.54	33.0615
	37.54	4.88379	37.64	8.19336	37.64	11.3623	37.64	18.8242	37.64	33.1641
	37.64	4.99902	37.74	8.36328	37.74	11.3457	37.74	18.8242	37.74	33.2432
	37.74	5.24805	37.84	8.24268	37.84	11.2339	37.84	18.8687	37.84	33.0757
	37.84	4.91553	37.94	8.40479	37.94	11.2593	37.94	19.0308	37.94	33.2505
	37.94	5.14209	38.04	8.49561	38.04	11.3306	38.04	18.8647	38.04	33.3081
	38.04	4.92627	38.14	8.43604	38.14	11.5952	38.14	18.7739	38.14	33.1157
	38.14	5.03857	38.24	8.23193	38.24	11.8071	38.24	19.1821	38.24	33.2671
	38.24	4.95752	38.34	8.29102	38.34	11.2754	38.34	18.8643	38.34	33.1563
	38.34	5.03418	38.44	8.23779	38.44	11.2085	38.44	18.9526	38.44	33.1733
	38.44	4.98389	38.54	8.16016	38.54	11.1064	38.54	18.6631	38.54	33.084
	38.54	4.8584	38.64	8.39014	38.64	11.0815	38.64	18.8062	38.64	33.0835
	38.64	5.00049	38.74	8.32715	38.74	11.375	38.74	19.0088	38.74	33.2803
	38.74	5.33398	38.84	8.18995	38.84	11.3013	38.84	18.7944	38.84	33.0288
	38.84	5.11962	38.94	8.37402	38.94	11.3096	38.94	18.623	38.94	33.1328
	38.94	5.1123	39.04	8.23096	39.04	11.2222	39.04	18.5972	39.04	33.0415
	39.04	4.89502	39.14	8.47217	39.14	11.3394	39.14	18.7427	39.14	33.2573
	39.14	4.91064	39.24	8.36084	39.24	11.3433	39.24	18.7974	39.24	33.2036
	39.24	5.14795	39.34	8.42383	39.34	11.4307	39.34	18.9658	39.34	33.0859
	39.34	5.14258	39.44	8.1416	39.44	11.4336	39.44	18.8125	39.44	32.8438
	39.44	5.03223	39.54	8.42139	39.54	11.5386	39.54	19.146	39.54	33.1372
	39.54	5.15283	39.64	8.26855	39.64	11.1328	39.64	18.875	39.64	32.917
	39.64	4.80078	39.74	8.26367	39.74	11.373	39.74	18.7168	39.74	33.0508
	39.74	5.11328	39.84	8.31543	39.84	11.2559	39.84	19.0977	39.84	32.9883
	39.84	4.98926	39.94	8.44141	39.94	10.9473	39.94	18.918	39.94	32.9863
	39.94	4.94727	40.04	8.14893	40.04	11.022	40.04	18.9292	40.04	33.271
	40.04	5.06689	40.14	8.47314	40.14	11.2495	40.14	18.8052	40.14	33.228
	40.14	4.82861	40.24	8.26074	40.24	11.2813	40.24	18.918	40.24	33.209
	40.24	4.92871	40.34	8.46727	40.34	11.6391	40.34	18.8686	40.34	33.1167
	40.34	5.18798	40.44	8.15088	40.44	11.4048	40.44	18.8794	40.44	32.9146
	40.44	4.98584	40.54	8.19678	40.54	11.3804	40.54	18.978	40.54	32.9878
	40.54	4.93018	40.64	8.41748	40.64	11.5288	40.64	18.9263	40.64	33.1216
	40.64	4.95264	40.74	8.30908	40.74	11.313	40.74	18.9224	40.74	33.1089
	40.74	4.93604	40.84	8.12549	40.84	11.2847	40.84	18.8286	40.84	32.8296
	40.84	4.93311	40.94	8.25488	40.94	11.4688	40.94	18.9697	40.94	32.8369
	40.94	4.87891	41.04	8.33691	41.04	11.5068	41.04	19.1074	41.04	33.1143
	41.04	4.84277	41.14	8.40576	41.14	11.2798	41.14	19.0054	41.14	32.8052
	41.14	4.98975	41.24	8.27051	41.24	11.0771	41.24	18.9795	41.24	32.8115
	41.24	5.1416	41.34	8.23681	41.34	11.2935	41.34	18.7183	41.34	33.1255
	41.34	5.06201	41.44	8.56982	41.44	11.269	41.44	18.8989	41.44	33.1235
	41.44	5.01221	41.54	8.47949	41.54	11.4531	41.54	19.0195	41.54	32.8682
	41.54	5.03125	41.64	8.11865	41.64	11.437	41.64	18.9438	41.64	32.9292
	41.64	4.85596	41.74	8.30225	41.74	11.395	41.74	18.8521	41.74	33.0161
	41.74	4.94873	41.84	8.62693	41.84	11.4961	41.84	19.1064	41.84	33.0322
	41.84	5.10057	41.94	8.44141	41.94	11.2773	41.94	18.7275	41.94	32.8662
	41.94	5.03613	42.04	8.21582	42.04	11.4014	42.04	18.7383	42.04	32.8037
	42.04	4.98242	42.14	8.10938	42.14	11.251	42.14	18.6777	42.14	32.8057
	42.14	5.00977	42.24	8.30859	42.24	11.4502	42.24	19.0723	42.24	32.9521
	42.24	4.80762	42.34	8.29931	42.34	11.2847	42.34	18.8335	42.34	33.1206
	42.34	5.00732	42.44	8.42676	42.44	11.3516	42.44	18.6943	42.44	33.2256
	42.44	5.14355	42.54	8.68799	42.54	11.5503	42.54	18.7563	42.54	33.3149
	42.54	5.19385	42.64	8.47217	42.64	11.1206	42.64	18.8325	42.64	33.2114
	42.64	5.15771	42.74	8.48535	42.74	11.583	42.74	18.9951	42.74	33.1611
	42.74	5.19238	42.84	8.33939	42.84	11.1607	42.84	18.6216	42.84	32.5816
	42.84	4.88039	42.94	8.29102	42.94	11.3018	42.94	18.8311	42.94	32.8848
	42.94	5.04102	43.04	8.35645	43.04	11.3838	43.04	18.9375	43.04	32.7646
	43.04	5.20801	43.14	8.20557	43.14	11.2798	43.14	18.7456	43.14	32.9937
	43.14	5.19678	43.24	8.0708	43.24	11.3726	43.24	18.6626	43.24	32.8784
	43.24	4.99268	43.34	8.25343	43.34	11.3286	43.34	18.8482	43.34	33.106
	43.34	5.06788	43.44	8.25537	43.44	11.4507	43.44	19.1118	43.44	33.1538
	43.44	5.17432	43.54	8.40869	43.54	11.4204	43.54	19.0571	43.54	33.0649
	43.54	4.89795	43.64	8.30029	43.64	11.269	43.64	19.0161	43.64	33.1245
	43.64	5.08838	43.74	8.1748	43.74	11.1523	43.74	18.8965	43.74	33.2227
	43.74	5.07715	43.84	8.34473	43.84	11.4941	43.84	18.9072	43.84	33.0488
	43.84	5.08594	43.94	8.7251	43.94	11.4517	43.94	19.2319	43.94	33.0581
	43.94	5.34619	44.04	8.47754	44.04	11.2578	44.04	18.8877	44.04	32.8418
	44.04	4.95703	44.14	8.5415	44.14	11.2837	44.14	18.8569	44.14	32.856
	44.14	5.26416	44.24	8.56201	44.24	11.5835	44.24	18.6606	44.24	32.4819
	44.24	4.96338	44.34	8.60007	44.34	11.4614	44.34	18.9907	44.34	33.0991
	44.34	5.37451	44.44	8.62305	44.44	11.6006	44.44	19.1328	44.44	33.0762
	44.44	5.37793	44.54	8.36914	44.54	11.3311	44.54	18.5488	44.54	32.9229
	44.54	4.9043	44.64	8.41992	44.64	11.5869	44.64	18.875	44.64	33.1592
	44.64	5.23828	44.74	8.4541	44.74	11.2324	44.74	18.9063	44.74	33.042
	44.74	4.97461	44.84	8.10207	44.84	11.145	44.84	18.6157	44.84	32.8189
	44.84	4.87744	44.94	8.08057	44.94	10.9614	44.94	18.6323	44.94	32.7358
	44.94	4.77783	45.04	8.06641	45.04	11.3408	45.04	18.6709	45.04	32.9697
	45.04	4.8125	45.14	8.4751	45.14	11.6313	45.14	18.8726	45.14	33.3755
	45.14	5.22021	45.24	8.29395	45.24	11.4873	45.24	18.8369	45.24	32.8037
	45.24	4.97949	45.34	8.44676	45.34	11.73	45.34	19.1255	45.34	32.9565
	45.34	5.11865	45.44	8.19287	45.44	11.4009	45.44	18.687	45.44	32.9839
	45.44	5.05713	45.54	8.32129	45.54	11.3467	45.54	18.7051	45.54	32.8955
	45.54	5.09766	45.64	8.39063	45.64	11.1445	45.64	18.748	45.64	32.9102
	45.64	4.96777	45.74	8.36084	45.74	11.3931	45.74	18.7388	45.74	33.1724
	45.74	5.10107	45.84	8.49805	45.84	11.2783	45.84	18.8457	45.84	32.8779
	45.84	5.39649	45.94	8.48682	45.94	11.3726	45.94	19.2144	45.94	33.1226
	45.94	5.34229	46.04	8.43018	46.04	11.436	46.04	19.0854	46.04	32.9985
	46.04	5.15576	46.14	8.06982	46.14	11.3511	46.14	18.8462	46.14	32.7896
	46.14	5.05127	46.24	8.3374	46.24	11.269	46.24	18.8081	46.24	32.9946
	46.24	4.87158	46.34	8.19043	46.34	11.3135	46.34	18.9697	46.34	33.0215
	46.34	5.04787	46.44	8.3291	46.44	11.6719	46.44	19.127	46.44	33.041
	46.44	5.20313	46.54	8.2998	46.54	11.4639	46.54	18.8408	46.54	32.7148
	46.54	4.69238	46.64	8.01172	46.64	11.4063	46.64	18.5479	46.64	32.5723
	46.64	4.67188	46.74	8.09814	46.74	11.2964	46.74	18.5601	46.74	32.9243
	46.74	4.85205	46.84	8.38084	46.84	11.4121	46.84	18.9453	46.84	33.1543
	46.84	4.97753	46.94	8.28174	46.94	11.2983	46.94	18.6978	46.94	32.8413
	46.94	4.85596	47.04	8.3916	47.04	11.3018	47.04	18.9697	47.04	32.6025
	47.04	4.99316	47.14	8.2373	47.14	11.1426	47.14	18.876	47.14	32.5723
	47.14	4.72461	47.24	8.05225	47.24	10.8813	47.24	18.8677	47.24	32.5474
	47.24	4.80322	47.34	8.41015	47.34	11.0723	47.34	18.6416	47.34	32.793
	47.34	4.93262	47.44	8.49951	47.44	11.3052	47.44	18.8784	47.44	32.936
	47.44	5.104	47.54	8.46045	47.54	11.271	47.54	19.1812	47.54	32.8423
	47.54	5.12549	47.64	8.31689	47.64	11.3687	47.64	18.7222	47.64	32.7681
	47.64	4.86572	47.74	8.29297	47.74	11.3379	47.74	18.8525	47.74	32.8496
	47.74	4.98047	47.84	8.28712	47.84	11.3125	47.84	18.8691	47.84	32.8106
	47.84	4.87305	47.94	8.46436	47.94	11.2788	47.94	18.7925	47.94	32.8599
	47.94	5.06885	48.04	8.34326	48.04	11.1147	48.04	18.8022	48.04	32.6831
	48.04	5.17041	48.14	8.63867	48.14	11.2754	48.14	18.8652	48.14	32.834
	48.14	5.09277	48.24	8.3833	48.24	11.1938	48.24	18.8638	48.24	32.7173
	48.24	5.146	48.34	8.02784	48.34	11.1079	48.34	18.8345	48.34	32.6685
	48.34	4.90088	48.44	8.4248	48.44	11.459	48.44	19.04	48.44	33.0889
	48.44	5.13965	48.54	8.4668	48.54	11.3027	48.54	18.8418	48.54	33.0273
	48.54	5.04004	48.64	8.17969	48.64	11.1475	48.64	18.9561	48.64	32.8965
	48.64	4.93359	48.74	8.19141	48.74	11.3408	48.74	18.7168	48.74	32.7266
	48.74	4.83496	48.84	8.25783	48.84	11.4043	48.84	18.6455	48.84	32.5108
	48.84	4.84474	48.94	8.43408	48.94	11.3696	48.94	18.8159	48.94	33.0962
	48.94	5.23486	49.04	8.58789	49.04	11.3174	49.04	19.0078	49.04	33.1553
	49.04	5.19531	49.14	8.4668	49.14	11.2334	49.14	19.0596	49.14	32.8545
	49.14	5.15723	49.24	8.1416	49.24	10.9209	49.24	18.708	49.24	32.7646
	49.24	4.99023	49.34	8.22509	49.34	11.3032	49.34	18.8101	49.34	32.9897
	49.34	5.12549	49.44	8.31445	49.44	11.2656	49.44	18.6943	49.44	32.7373
	49.44	5.09766	49.54	8.31055	49.54	11.4893	49.54	18.8623	49.54	32.7139
	49.54	5.14746	49.64	8.49805	49.64	11.2207	49.64	19.0254	49.64	32.9814
	49.64	5.08984	49.74	8.5459	49.74	11.2588	49.74	19.0674	49.74	32.8945
	49.74	5.04004	49.84	8.29249	49.84	11.3032	49.84	18.8745	49.84	32.813
	49.84	4.84033	49.94	8.05762	49.94	11.165	49.94	18.9287	49.94	32.6924
	49.94	4.93652	50.04	8.25098	50.04	11.2129	50.04	18.9795	50.04	32.8936
	50.04	5.20898	50.14	8.31152	50.14	11.3682	50.14	18.874	50.14	33.1543
	50.14	5.31543	50.24	8.31055	50.24	11.3789	50.24	18.8789	50.24	32.6934
	50.24	5.19336	50.34	8.34961	50.34	11.2969	50.34	18.8213	50.34	32.8711
	50.34	5.05567	50.44	8.1875	50.44	11.2383	50.44	18.9502	50.44	32.6016
	50.44	4.94629	50.54	8.27588	50.54	11.3384	50.54	18.9604	50.54	32.6177
	50.54	4.96436	50.64	8.44482	50.64	11.6401	50.64	18.8794	50.64	32.561
	50.64	4.7749	50.74	8.4541	50.74	11.4023	50.74	18.9521	50.74	33.0762
	50.74	4.99316	50.84	8.66845	50.84	11.3179	50.84	19.1987	50.84	32.9624
	50.84	5.10595	50.94	8.41211	50.94	11.377	50.94	19.0469	50.94	32.6914
	50.94	5.09961	51.04	8.5498	51.04	11.2568	51.04	19.0537	51.04	32.7852
	51.04	5.16113	51.14	8.53955	51.14	11.2397	51.14	18.9507	51.14	33.0171
	51.14	4.95166	51.24	8.4209	51.24	11.3184	51.24	18.6836	51.24	32.6328
	51.24	5.12988	51.34	8.34815	51.34	11.0747	51.34	18.8501	51.34	32.5337
	51.34	4.81885	51.44	8.19775	51.44	11.019	51.44	18.8081	51.44	32.8296
	51.44	4.73779	51.54	7.81836	51.54	11.3281	51.54	18.9502	51.54	32.8203
	51.54	4.92871	51.64	8.31934	51.64	11.248	51.64	18.8945	51.64	32.8281
	51.64	4.70215	51.74	8.33398	51.74	11.3652	51.74	18.626	51.74	32.5703
	51.74	4.87793	51.84	8.27248	51.84	11.333	51.84	18.7012	51.84	32.5391
	51.84	4.98634	51.94	8.44873	51.94	11.397	51.94	19.1304	51.94	32.6313
	51.94	5.40771	52.04	8.17188	52.04	11.2607	52.04	18.9131	52.04	32.5068
	52.04	5.03223	52.14	8.4248	52.14	11.291	52.14	18.8076	52.14	32.8027
	52.14	5.03809	52.24	8.55273	52.24	11.2568	52.24	18.626	52.24	32.9902
	52.24	4.7793	52.34	8.40039	52.34	11.3506	52.34	18.7988	52.34	32.624
	52.34	4.99805	52.44	8.35986	52.44	11.1519	52.44	18.8101	52.44	32.7456
	52.44	4.90771	52.54	8.25244	52.54	11.0044	52.54	18.8179	52.54	32.5112
	52.54	4.74756	52.64	8.19189	52.64	11.1167	52.64	18.6831	52.64	32.4722
	52.64	4.73096	52.74	8.4165	52.74	11.2134	52.74	19.02	52.74	32.8403
	52.74	5.0835	52.84	8.49707	52.84	11.3525	52.84	19.125	52.84	32.8926
	52.84	5.0625	52.94	8.24805	52.94	11.1895	52.94	18.9863	52.94	32.7275
	52.94	5.01563	53.04	8.23096	53.04	11.3188	53.04	18.9927	53.04	32.6665
	53.04	4.93506	53.14	8.28857	53.14	11.3804	53.14	18.7388	53.14	32.7954
	53.14	4.93311	53.24	8.23682	53.24	11.1851	53.24	18.6987	53.24	32.5405
	53.24	4.88916	53.34	8.27343	53.34	11.3545	53.34	18.8779	53.34	32.6846
	53.34	4.98145	53.44	8.27295	53.44	11.3921	53.44	19.0376	53.44	32.813
	53.44	5.18994	53.54	8.41357	53.54	11.4272	53.54	18.9634	53.54	32.8735
	53.54	5.20068	53.64	8.25439	53.64	11.4741	53.64	18.9429	53.64	32.8638
	53.64	5.1958	53.74	8.22461	53.74	11.333	53.74	18.6377	53.74	32.7646
	53.74	4.92188	53.84	8.33398	53.84	11.1592	53.84	18.7031	53.84	32.8115
	53.84	4.94043	53.94	8.50391	53.94	11.1719	53.94	18.9004	53.94	32.8535
	53.94	5.28223	54.04	8.38379	54.04	11.3438	54.04	18.8359	54.04	32.874
	54.04	4.92969	54.14	8.33252	54.14	11.5024	54.14	19.0112	54.14	32.9253
	54.14	5.05811	54.24	8.13232	54.24	11.228	54.24	18.8599	54.24	32.5239
	54.24	4.92822	54.34	8.27735	54.34	11.2022	54.34	18.7412	54.34	32.5723
	54.34	4.82813	54.44	8.42432	54.44	11.3755	54.44	18.8315	54.44	32.9028
	54.44	4.92236	54.54	8.22559	54.54	11.2598	54.54	18.7783	54.54	32.6553
	54.54	4.7168	54.64	8.36719	54.64	11.458	54.64	18.9268	54.64	32.8545
	54.64	5.18652	54.74	8.33936	54.74	11.1431	54.74	18.8931	54.74	32.4985
	54.74	5.09424	54.84	8.27782	54.84	11.3726	54.84	18.9263	54.84	32.4497
	54.84	4.8833	54.94	8.27979	54.94	11.2124	54.94	18.7603	54.94	32.5659
	54.94	4.7583	55.04	8.36377	55.04	11.231	55.04	18.812	55.04	32.6938
	55.04	4.83838	55.14	8.66553	55.14	11.771	55.14	19.2075	55.14	32.9399
	55.14	5.38232	55.24	8.20313	55.24	11.502	55.24	18.9248	55.24	32.8809
	55.24	5.16992	55.34	8.10256	55.34	11.1201	55.34	18.752	55.34	32.5547
	55.34	4.86133	55.44	8.30762	55.44	11.1631	55.44	18.9355	55.44	32.6338
	55.44	4.94727	55.54	8.44922	55.54	11.5664	55.54	18.9531	55.54	32.9219
	55.54	5.2168	55.64	8.53809	55.64	11.3555	55.64	19.0225	55.64	32.7842
	55.64	5.24512	55.74	8.44287	55.74	11.5171	55.74	19.3228	55.74	33.0288
	55.74	5.16064	55.84	8.37645	55.84	11.3452	55.84	19.313	55.84	32.9995
	55.84	5.23779	55.94	8.22705	55.94	11.2339	55.94	18.896	55.94	32.7642
	55.94	5.05029	56.04	8.3374	56.04	11.5024	56.04	18.8306	56.04	32.8491
	56.04	4.99365	56.14	8.45898	56.14	11.6689	56.14	19.0176	56.14	32.7422
	56.14	4.92578	56.24	8.42236	56.24	11.7251	56.24	19.0698	56.24	32.6157
	56.24	5.10693	56.34	8.3701	56.34	11.5752	56.34	19.2187	56.34	32.9892
	56.34	5.20019	56.44	8.24854	56.44	11.4419	56.44	18.8149	56.44	32.6968
	56.44	4.75146	56.54	8.37793	56.54	11.3105	56.54	19.0342	56.54	32.9707
	56.54	4.89453	56.64	8.4165	56.64	11.7349	56.64	19.062	56.64	32.8032
	56.64	4.92041	56.74	8.17676	56.74	11.6016	56.74	18.7959	56.74	32.8525
	56.74	4.74902	56.84	8.28467	56.84	11.7466	56.84	18.7856	56.84	32.6812
	56.84	5.04639	56.94	8.35742	56.94	11.5225	56.94	19.0635	56.94	32.7041
	56.94	4.8457	57.04	8.52832	57.04	11.5723	57.04	19.043	57.04	32.8477
	57.04	5.09863	57.14	8.38574	57.14	11.1563	57.14	18.8535	57.14	32.7275
	57.14	4.9043	57.24	8.47119	57.24	11.519	57.24	19.0142	57.24	32.8071
	57.24	5.06592	57.34	8.39111	57.34	11.3628	57.34	19.2632	57.34	32.6411
	57.34	5.06591	57.44	8.25439	57.44	11.1421	57.44	18.9399	57.44	32.6284
	57.44	5.04248	57.54	8.22559	57.54	11.2051	57.54	18.7139	57.54	32.3643
	57.54	4.94922	57.64	8.43555	57.64	11.2813	57.64	18.6436	57.64	32.5977
	57.64	5.00293	57.74	8.57227	57.74	11.5313	57.74	19.0928	57.74	32.6953
	57.74	5.03027	57.84	8.28615	57.84	11.21	57.84	18.8692	57.84	32.6328
	57.84	4.75488	57.94	8.19727	57.94	11.1758	57.94	18.8975	57.94	32.7422
	57.94	4.75488	58.04	8.30273	58.04	11.1494	58.04	19.0127	58.04	32.9209
	58.04	5.05566	58.14	8.65039	58.14	11.2588	58.14	19.1826	58.14	32.7715
	58.14	5.0918	58.24	8.49463	58.24	11.5464	58.24	18.8843	58.24	32.73
	58.24	5.26025	58.34	7.98244	58.34	11.1348	58.34	18.6602	58.34	32.6963
	58.34	5.10938	58.44	8.44189	58.44	11.4263	58.44	19.0552	58.44	32.8931
	58.44	4.96045	58.54	8.29199	58.54	11.0947	58.54	18.8906	58.54	32.9717
	58.54	4.66992	58.64	7.93457	58.64	11.2578	58.64	18.918	58.64	32.8877
	58.64	4.86914	58.74	8.12988	58.74	11.2578	58.74	19.0088	58.74	32.8672
	58.74	4.76953	58.84	8.53565	58.84	11.3687	58.84	18.8872	58.84	32.8911
	58.84	4.99561	58.94	8.66699	58.94	11.5967	58.94	19.2051	58.94	32.8076
	58.94	5.11816	59.04	8.72607	59.04	11.2769	59.04	18.9106	59.04	32.9409
	59.04	4.90869	59.14	8.61523	59.14	11.4111	59.14	18.9492	59.14	33.166
	59.14	5.23438	59.24	8.18115	59.24	11.0015	59.24	18.8091	59.24	32.6489
	59.24	4.8999	59.34	8.42138	59.34	11.185	59.34	19.0815	59.34	32.8345
	59.34	4.93018	59.44	8.43115	59.44	11.4575	59.44	18.9517	59.44	32.5884
	59.44	4.93018	59.54	8.25293	59.54	11.4814	59.54	19.1875	59.54	32.8789
	59.54	4.8623	59.64	8.55566	59.64	11.4434	59.64	19.0449	59.64	33.0137
	59.64	5.29395	59.74	8.23438	59.74	11.4023	59.74	18.6953	59.74	32.4883
	59.74	5.08789	59.84	8.52636	59.84	11.29	59.84	18.9189	59.84	32.6543
	59.84	5.10547	59.94	8.58887	59.94	11.4189	59.94	19.3701	59.94	32.9209
	59.94	4.69629	60.04	8.69824	60.04	11.4219	60.04	19.1387	60.04	32.8389
	60.04	5.33398	60.14	8.14404	60.14	11.1938	60.14	18.6851	60.14	32.6196
	60.14	4.90576	60.24	7.84668	60.24	11.1572	60.24	18.8145	60.24	32.0059
	60.24	4.44824	60.34	3.17593	60.34	14.7218	60.34	18.5783	60.34	-11.6229
	60.34	-3.0142	60.44	13.7266	60.44	6.23145	60.44	-4.73535	60.44	-32.3418
	60.44	10.3535	60.54	3.95117	60.54	-5.04297	60.54	-0.80957	60.54	23.6816
	60.54	2.82813	60.64	1.26611	60.64	2.87354	60.64	7.95654	60.64	18.7856
	60.64	0.26416	60.74	0.762695	60.74	3.0127	60.74	6.26563	60.74	12.4941
	60.74	0.0361328	60.84	0.885689	60.84	2.97358	60.84	5.19819	60.84	8.58979
	60.84	0.0742195	60.94	1.13721	60.94	2.01904	60.94	4.2915	60.94	7.29346
	60.94	0.19873	61.04	0.708008	61.04	1.53809	61.04	3.25684	61.04	5.83691
	61.04	0.301758	61.14	0.88623	61.14	1.61182	61.14	2.59814	61.14	5.09033
	61.14	0.303223	61.24	0.73877	61.24	1.22803	61.24	2.48193	61.24	4.58838
	61.24	0.154785	61.34	0.829595	61.34	1.42725	61.34	2.46241	61.34	4.6587
	61.34	0.182133	61.44	1.05273	61.44	1.38086	61.44	2.31152	61.44	4.53027
	61.44	0.438477	61.54	0.746094	61.54	1.12012	61.54	1.85938	61.54	4.42871
	61.54	0.123047	61.64	0.990234	61.64	1.45215	61.64	2.47266	61.64	4.34473
	61.64	0.555664	61.74	0.729004	61.74	1.08447	61.74	2.12939	61.74	4.22705
	61.74	0.413574	61.84	0.615257	61.84	0.974632	61.84	1.77541	61.84	3.751
	61.84	0.242193	61.94	0.683105	61.94	0.914551	61.94	1.9751	61.94	3.73193
	61.94	0.128418	62.04	0.654297	62.04	0.93457	62.04	1.71777	62.04	3.78906
	62.04	0.345703	62.14	0.78125	62.14	1.14355	62.14	1.7002	62.14	3.66406
	62.14	0.583984	62.24	0.803223	62.24	0.925293	62.24	1.86865	62.24	3.47705
	62.24	0.47998	62.34	0.667957	62.34	0.855457	62.34	1.71483	62.34	3.51464
	62.34	0.322251	62.44	0.208496	62.44	0.566895	62.44	1.5249	62.44	3.08838
	62.44	0.104004	62.54	0.460938	62.54	0.638672	62.54	1.33496	62.54	2.89551
	62.54	0.141602	62.64	0.493164	62.64	0.499023	62.64	1.23242	62.64	3.22168
	62.64	0.00195313	62.74	0.279297	62.74	0.706055	62.74	1.41699	62.74	3.05957
	62.74	0.31543	62.84	0.135768	62.84	0.27444	62.84	1.05178	62.84	2.57717
	62.84	-0.0829978	62.94	0.245605	62.94	0.487793	62.94	0.891113	62.94	2.68994
	62.94	-0.152832	63.04	0.54248	63.04	0.885254	63.04	1.49268	63.04	2.7251
	63.04	0.109863	63.14	0.296387	63.14	0.994629	63.14	1.23486	63.14	2.50928
	63.14	0.296387	63.24	0.404785	63.24	0.783691	63.24	1.28174	63.24	2.77197
	63.24	0.391113	63.34	0.50098	63.34	0.78809	63.34	1.20801	63.34	2.79688
	63.34	0.120116	63.44	0.756836	63.44	0.907227	63.44	1.38574	63.44	2.69336
	63.44	0.0683594	63.54	0.262207	63.54	0.710449	63.54	1.02295	63.54	2.61865
	63.54	-0.0932617	63.64	0.657715	63.64	0.663574	63.64	1.27783	63.64	2.21631
	63.64	-0.0541992	63.74	0.649414	63.74	0.836914	63.74	1.35254	63.74	2.44336
	63.74	0.238281	63.84	0.487311	63.84	0.570318	63.84	1.08594	63.84	2.49415
	63.84	0.297856	63.94	0.57959	63.94	0.591309	63.94	1.34814	63.94	2.4292
	63.94	0.0532227	64.04	0.411621	64.04	0.540527	64.04	1.38916	64.04	2.40576
	64.04	0.138184	64.14	0.45752	64.14	0.631348	64.14	1.11279	64.14	2.25537
	64.14	0.130371	64.24	0.466797	64.24	0.574219	64.24	1.22363	64.24	2.24902
	64.24	0.0449219	64.34	0.541484	64.34	0.926249	64.34	1.16746	64.34	2.28074
	64.34	0.25732	64.44	0.381348	64.44	0.425293	64.44	0.876465	64.44	2.15869
	64.44	0.0493164	64.54	0.504883	64.54	0.442383	64.54	1.0127	64.54	2.01465
	64.54	-0.046875	64.64	0.237305	64.64	0.269531	64.64	0.964844	64.64	2.12598
	64.64	0.0517578	64.74	0.257324	64.74	0.352051	64.74	1.22119	64.74	1.87744
	64.74	-0.149902	64.84	0.179683	64.84	0.506831	64.84	1.0957	64.84	2.25293
	64.84	0.132816	64.94	0.268555	64.94	0.467773	64.94	1.03418	64.94	2.10449
	64.94	-0.0273438	65.04	0.409668	65.04	0.369629	65.04	1.0874	65.04	2.12451
	65.04	-0.065918	65.14	0.30127	65.14	0.624512	65.14	0.745605	65.14	1.86572
	65.14	-0.0161133	65.24	0.536133	65.24	0.631836	65.24	1.04102	65.24	1.85449
	65.24	-0.157227	65.34	0.325704	65.34	0.386251	65.34	0.817891	65.34	1.96633
	65.34	-0.0141521	65.44	0.461426	65.44	0.808105	65.44	1.10107	65.44	2.01221
	65.44	0.116699	65.54	0.412598	65.54	0.558105	65.54	1.09326	65.54	1.93604
	65.54	0.0717773	65.64	0.368164	65.64	0.196289	65.64	0.761719	65.64	1.70996
	65.64	0.160156	65.74	0.424316	65.74	0.0708008	65.74	0.646973	65.74	1.57178
	65.74	0.0825195	65.84	0.451157	65.84	0.374985	65.84	1.10252	65.84	1.76463
	65.84	0.00487846	65.94	0.381348	65.94	0.521973	65.94	1.00342	65.94	1.75537
	65.94	0.149902	66.04	0.250977	66.04	0.486328	66.04	0.914063	66.04	1.75586
	66.04	-0.0107422	66.14	0.372559	66.14	0.378418	66.14	0.861816	66.14	1.76123
	66.14	0.11084	66.24	0.172852	66.24	0.331055	66.24	0.795898	66.24	1.75098
	66.24	-0.160156	66.34	0.40087	66.34	0.468253	66.34	0.879386	66.34	1.60107
	66.34	0.109864	66.44	0.407227	66.44	0.554688	66.44	0.825195	66.44	1.69141
	66.44	0.0351563	66.54	0.540039	66.54	0.586914	66.54	0.859375	66.54	1.5498
	66.54	0.0117188	66.64	0.279297	66.64	0.532227	66.64	0.623047	66.64	1.42773
	66.64	-0.115234	66.74	0.0493164	66.74	0.44873	66.74	0.662598	66.74	1.35205
	66.74	-0.214355	66.84	0.169924	66.84	0.171877	66.84	0.796877	66.84	1.47559
	66.84	-0.393549	66.94	0.065918	66.94	0.29541	66.94	0.94873	66.94	1.4624
	66.94	-0.231934	67.04	0.445801	67.04	0.646973	67.04	1.18311	67.04	1.76807
	67.04	-0.105957	67.14	0.458496	67.14	0.259277	67.14	0.973145	67.14	1.56201
	67.14	0.121582	67.24	0.296387	67.24	0.17627	67.24	0.73291	67.24	1.37158
	67.24	0.181152	67.34	0.147957	67.34	0.251473	67.34	0.869637	67.34	1.27882
	67.34	-0.0541924	67.44	0.161621	67.44	0.271973	67.44	0.973145	67.44	1.521
	67.44	0.161621	67.54	0.186523	67.54	0.27832	67.54	0.727539	67.54	1.49316
	67.54	0.00292969	67.64	0.61084	67.64	0.614746	67.64	0.963379	67.64	1.59619
	67.64	0.26416	67.74	0.633789	67.74	0.246094	67.74	0.948242	67.74	1.60742
	67.74	0.241211	67.84	0.493645	67.84	0.29638	67.84	0.732903	67.84	1.4624
	67.84	0.0463798	67.94	0.181152	67.94	0.252441	67.94	0.54834	67.94	1.39893
	67.94	0.0258789	68.04	0.196777	68.04	0.226074	68.04	0.434082	68.04	1.45947
	68.04	0.23291	68.14	0.241211	68.14	0.279297	68.14	0.780273	68.14	1.48926
	68.14	0.30957	68.24	0.303223	68.24	0.387207	68.24	0.57959	68.24	1.45557
	68.24	0.324707	68.34	0.434086	68.34	0.162602	68.34	0.665532	68.34	1.26709
	68.34	-0.0356469	68.44	0.233398	68.44	0.275391	68.44	0.517578	68.44	1.2627
	68.44	-0.0498047	68.54	0.367188	68.54	0.410156	68.54	0.705078	68.54	1.19629
	68.54	-0.0458984	68.64	0.288086	68.64	0.103516	68.64	0.706055	68.64	1.20898
	68.64	0.0693359	68.74	0.146973	68.74	0.253418	68.74	0.915527	68.74	1.12842
	68.74	-0.0922852	68.84	0.487307	68.84	0.211917	68.84	1.08203	68.84	1.29395
	68.84	0.170901	68.94	0.270996	68.94	0.287598	68.94	0.911621	68.94	1.37354
	68.94	-0.241699	69.04	0.157715	69.04	0.29248	69.04	0.602051	69.04	1.14307
	69.04	-0.236816	69.14	0.223633	69.14	0.541992	69.14	0.666016	69.14	1.39551
	69.14	0.0693359	69.24	0.183594	69.24	0.43457	69.24	0.638672	69.24	1.1875
	69.24	0.149414	69.34	0.376469	69.34	0.385258	69.34	0.852055	69.34	1.31006
	69.34	0.233893	69.44	0.538574	69.44	0.381348	69.44	1.0249	69.44	1.48975
	69.44	0.274902	69.54	0.312988	69.54	0.285645	69.54	0.603027	69.54	1.24072
	69.54	-0.160645	69.64	0.186523	69.64	0.133789	69.64	0.69043	69.64	1.23828
	69.64	0.0957031	69.74	0.336426	69.74	0.240723	69.74	0.516113	69.74	1.16748
	69.74	0.137207	69.84	0.354004	69.84	0.289551	69.84	0.660644	69.84	1.10205
	69.84	-0.0112279	69.94	0.381836	69.94	0.310547	69.94	0.640625	69.94	1.39941
	69.94	0.0283203	70.04	0.262695	70.04	0.456055	70.04	0.804688	70.04	1.38184
	70.04	0.308594	70.14	0.283219	70.14	0.346695	70.14	0.494156	70.14	1.41603
	70.14	0.0576168	70.24	0.0297856	70.24	0.1792	70.24	0.506348	70.24	1.27979
	70.24	-0.230957	70.34	0.143562	70.34	0.333015	70.34	0.670906	70.34	1.13868
	70.34	-0.184563	70.44	0.601545	70.44	0.282209	70.44	0.826154	70.44	1.36131
	70.44	0.00585198	70.54	0.280279	70.54	0.27442	70.54	0.705084	70.54	1.03028
	70.54	0.0244096	70.64	0.174809	70.64	0.130864	70.64	0.464848	70.64	0.921879
	70.64	-0.123044	70.74	0.418452	70.74	0.275874	70.74	0.608882	70.74	1.09326
	70.74	0.113767	70.84	0.456057	70.84	0.441409	70.84	0.729495	70.84	1
	70.84	0.0390624	70.94	0.188475	70.94	0.328124	70.94	0.720702	70.94	1.05762
	70.94	0.0253907	71.04	0.246591	71.04	0.263192	71.04	0.809091	71.04	1.25343
	71.04	-0.23095	71.14	0.300774	71.14	0.357415	71.14	0.584954	71.14	1.13574
	71.14	-0.134771	71.24	0.313958	71.24	0.335443	71.24	0.478997	71.24	1.00341
	71.24	-0.169429	71.34	0.264189	71.34	0.0102828	71.34	0.406767	71.34	1.04739
	71.34	-0.110823	71.44	0.416989	71.44	0.214841	71.44	0.757809	71.44	1.29004
	71.44	0.0654125	71.54	0.629366	71.54	0.689912	71.54	0.8071	71.54	1.31003
	71.54	0.219223	71.64	0.0561706	71.64	0.254413	71.64	0.56496	71.64	1.05519
	71.64	-0.0395515	71.74	-0.038078	71.74	0.156258	71.74	0.585945	71.74	0.947274
	71.74	-0.145507	71.84	0.285633	71.84	0.416493	71.84	0.767079	71.84	1.07763
	71.84	0.090328	71.94	0.332527	71.94	0.332527	71.94	0.573738	71.94	1.16553
	71.94	-0.175289	72.04	0.328599	72.04	0.625474	72.04	0.449693	72.04	1.24168
	72.04	-0.0102651	72.14	0.0830295	72.14	0.243186	72.14	0.510764	72.14	1.00588
	72.14	-0.072254	72.24	-0.0669002	72.24	0.380365	72.24	0.672358	72.24	0.884272
	72.24	-0.0395624	72.34	0.281236	72.34	0.471666	72.34	0.879869	72.34	0.940416
	72.34	0.0722578	72.44	0.180679	72.44	0.155288	72.44	0.318374	72.44	0.959976
	72.44	-0.307609	72.54	-0.0869205	72.54	0.387689	72.54	0.7539	72.54	0.887689
	72.54	0.0693365	72.64	0.330555	72.64	0.490711	72.64	0.602039	72.64	0.887195
	72.64	0.0727445	72.74	0.286132	72.74	0.256835	72.74	0.541991	72.74	0.874023
	72.74	-0.160147	72.84	0.0669161	72.84	-0.0658964	72.84	0.274924	72.84	0.761252
	72.84	-0.123524	72.94	0.241203	72.94	0.169914	72.94	0.407219	72.94	1.20116
	72.94	-0.0302849	73.04	0.176268	73.04	0.504393	73.04	0.427244	73.04	1.11084
	73.04	-0.18115	73.14	0.283198	73.14	0.469721	73.14	0.750971	73.14	0.945307
	73.14	-0.00390601	73.24	0.278316	73.24	0.18066	73.24	0.486324	73.24	1.02441
	73.24	0.235351	73.34	0.411133	73.34	0.375977	73.34	0.597656	73.34	0.841797
	73.34	0.0449178	73.44	0.326678	73.44	0.104022	73.44	0.457537	73.44	0.788592
	73.44	-0.0971639	73.54	0.36082	73.54	0.209453	73.54	0.535625	73.54	0.929179
	73.54	-0.01026	73.64	0.157735	73.64	0.0766801	73.64	0.425313	73.64	0.584493
	73.64	-0.235837	73.74	0.244635	73.74	0.165533	73.74	0.639166	73.74	0.884283
	73.74	-0.188968	73.84	0.294422	73.84	0.223133	73.84	0.770984	73.84	0.895984
	73.84	0.0854462	73.94	0.145508	73.94	0.126954	73.94	0.222657	73.94	0.828125
	73.94	-0.0966767	74.04	0.313486	74.04	0.328134	74.04	0.426767	74.04	0.908212
	74.04	-0.117181	74.14	0.292466	74.14	0.413559	74.14	0.719223	74.14	0.992661
	74.14	0.127439	74.24	0.290027	74.24	0.447254	74.24	0.656238	74.24	0.963855
	74.24	0.0878934	74.34	0.0981692	74.34	0.158716	74.34	0.443872	74.34	0.971216
	74.34	-0.345205	74.44	0.363267	74.44	0.378892	74.44	0.715806	74.44	1.12596
	74.44	0.00291967	74.54	0.465818	74.54	0.275388	74.54	0.73242	74.54	0.874021
	74.54	0.111321	74.64	0.400394	74.64	0.304691	74.64	0.528324	74.64	0.827152
	74.64	-0.00488374	74.74	0.146973	74.74	0.0874025	74.74	0.529785	74.74	1.02002
	74.74	-0.101073	74.84	0.386718	74.84	0.219726	74.84	0.560546	74.84	0.92871
	74.84	-0.104494	74.94	0.343259	74.94	0.108884	74.94	0.567868	74.94	0.920407
	74.94	0.117677	75.04	0.21534	75.04	0.196786	75.04	0.633309	75.04	1.10011
	75.04	-0.203609	75.14	0.22997	75.14	0.192861	75.14	0.400868	75.14	1.09032
	75.14	-0.242679	75.24	0.0913159	75.24	0.342292	75.24	0.588386	75.24	0.816902
	75.24	0.0112336	75.34	0.472162	75.34	0.170404	75.34	0.695795	75.34	1.01806
	75.34	0.0541974	75.44	0.482413	75.44	0.395499	75.44	0.654288	75.44	0.941397
	75.44	-0.0527326	75.54	0.0341876	75.54	0.126961	75.54	0.51075	75.54	0.735359
	75.54	-0.0800809	75.64	0.342284	75.64	0.0883774	75.64	0.645995	75.64	1.02881
	75.64	-0.179196	75.74	0.377434	75.74	0.451652	75.74	0.658684	75.74	0.953605
	75.74	0.129392	75.84	0.365719	75.84	0.32861	75.84	0.620602	75.84	1.0415
	75.84	0.0112218	75.94	0.0620216	75.94	0.290537	75.94	0.476084	75.94	1.02784
	75.94	-0.201651	76.04	0.162599	76.04	0.146974	76.04	0.378419	76.04	0.923341
	76.04	-0.0317357	76.14	0.441402	76.14	0.166011	76.14	0.795894	76.14	0.77441
	76.14	0.0976574	76.24	0.341317	76.24	0.279794	76.24	0.739755	76.24	1.11378
	76.24	0.00341678	76.34	0.510732	76.34	0.407216	76.34	0.901357	76.34	1.03026
	76.34	0.172851	76.44	0.227532	76.44	0.472649	76.44	0.633782	76.44	1.05077
	76.44	0.123048	76.54	0.131358	76.54	0.186045	76.54	0.709483	76.54	0.935068
	76.54	-0.103025	76.64	0.0258739	76.64	0.2456	76.64	0.669429	76.64	0.94189
	76.64	0.111816	76.74	0.176268	76.74	0.291502	76.74	0.876463	76.74	1.02783
	76.74	-0.00146431	76.84	0.197267	76.84	0.273439	76.84	0.628908	76.84	0.875002
	76.84	-0.0117192	76.94	0.360345	76.94	0.311517	76.94	0.552728	76.94	0.810541
	76.94	0.106446	77.04	-0.009754	77.04	0.229504	77.04	0.63966	77.04	0.803723
	77.04	-0.32812	77.14	0.131352	77.14	0.137211	77.14	0.599126	77.14	0.74854
	77.14	-0.253415	77.24	0.393061	77.24	0.199701	77.24	0.636225	77.24	0.799311
	77.24	-0.0991245	77.34	0.159184	77.34	0.258793	77.34	0.578129	77.34	0.858403
	77.34	-0.057615	77.44	0.17628	77.44	0.470225	77.44	0.83546	77.44	0.884288
	77.44	0.114744	77.54	0.222633	77.54	0.434547	77.54	0.642555	77.54	0.983376
	77.54	0.196279	77.64	0.284688	77.64	0.178243	77.64	0.458516	77.64	0.961446
	77.64	-0.340329	77.74	0.180664	77.74	0.380859	77.74	0.732422	77.74	1.16113
	77.74	-0.138675	77.84	0.126948	77.84	0.0790964	77.84	0.733393	77.84	0.935542
	77.84	-0.320315	77.94	0.202133	77.94	0.486313	77.94	0.830063	77.94	1.17772
	77.94	0.0820335	78.04	0.224139	78.04	0.095233	78.04	0.494647	78.04	0.646014
	78.04	-0.356933	78.14	0.170897	78.14	0.0996084	78.14	0.579101	78.14	0.655272
	78.14	-0.30859	78.24	0.133306	78.24	0.0170953	78.24	0.553228	78.24	0.640142
	78.24	-0.159671	78.34	0.351061	78.34	0.182116	78.34	0.5786	78.34	0.780749
	78.34	0.148921	78.44	0.43848	78.44	0.277347	78.44	0.675784	78.44	1.00293
	78.44	0.28809	78.54	0.411624	78.54	-0.0493135	78.54	0.479007	78.54	1.1167
	78.54	0.203615	78.64	0.418446	78.64	0.35204	78.64	0.687001	78.64	0.962391
	78.64	-0.0483473	78.74	0.208505	78.74	0.291513	78.74	0.422372	78.74	0.772958
	78.74	-0.00145739	78.84	0.161625	78.84	0.319829	78.84	0.59229	78.84	0.885258
	78.84	-0.131342	78.94	0.425283	78.94	0.119619	78.94	0.601064	78.94	1.09325
	78.94	-0.0415097	79.04	0.255862	79.04	0.21094	79.04	0.702151	79.04	1.0127
	79.04	-0.0664076	79.14	0.373529	79.14	0.152826	79.14	0.713373	79.14	1.08642
	79.14	0.0629824	79.24	0.2046	79.24	0.130381	79.24	0.859873	79.24	0.921397
	79.24	-0.115717	79.34	0.443838	79.34	0.154776	79.34	0.541495	79.34	1.01903
	79.34	0.0805612	79.44	-0.0898391	79.44	0.119145	79.44	0.518559	79.44	0.808598
	79.44	-0.191401	79.54	0.234866	79.54	0.139163	79.54	0.698733	79.54	0.835452
	79.54	0.027834	79.64	0.104007	79.64	0.238772	79.64	0.782717	79.64	0.945803
	79.64	0.0815496	79.74	0.597642	79.74	0.334946	79.74	0.759751	79.74	0.978501
	79.74	0.130853	79.84	0.26954	79.84	0.0654385	79.84	0.561532	79.84	1.0586
	79.84	-0.198241	79.94	0.237311	79.94	0.0761782	79.94	0.759772	79.94	0.858405
	79.94	-0.0742196	80.04	0.269031	80.04	0.230945	80.04	0.509265	80.04	0.886218
	80.04	0.0473585	80.14	0.275409	80.14	0.285174	80.14	0.39162	80.14	0.898456
	80.14	0.0625084	80.24	0.152345	80.24	0.135743	80.24	0.648438	80.24	0.766602
	80.24	0.0937416	80.34	0.344711	80.34	0.501937	80.34	0.880843	80.34	0.983382
	80.34	0.187493	80.44	0.329589	80.44	0.427245	80.44	0.638182	80.44	0.819823
	80.44	0.0151435	80.54	0.276384	80.54	0.378923	80.54	0.526384	80.54	0.758806
	80.54	-0.218741	80.64	0.380361	80.64	0.424306	80.64	0.751454	80.64	0.973134
	80.64	-0.0610354	80.74	0.395502	80.74	0.547845	80.74	0.681635	80.74	0.962885
	80.74	-0.0253904	80.84	0.43556	80.84	0.103529	80.84	0.556654	80.84	0.553724
	80.84	-0.0253839	80.94	0.221187	80.94	-0.0210001	80.94	0.384273	80.94	0.983883
	80.94	0.149896	81.04	0.23828	81.04	0.386718	81.04	0.521483	81.04	0.870116
	81.04	0.0732437	81.14	0.225091	81.14	0.376458	81.14	0.635247	81.14	0.804193
	81.14	0.0346688	81.24	0.24218	81.24	0.250969	81.24	0.849602	81.24	0.726555
	81.24	-0.0087899	81.34	0.333494	81.34	0.2749	81.34	0.701658	81.34	0.834471
	81.34	0.0756746	81.44	0.263687	81.44	0.158219	81.44	0.707047	81.44	0.978531
	81.44	-0.127921	81.54	-0.0039171	81.54	0.381825	81.54	0.649403	81.54	0.783192
	81.54	-0.0244183	81.64	-0.0195329	81.64	0.452147	81.64	0.468748	81.64	0.684569
	81.64	-0.0888736	81.74	0.0937616	81.74	0.26466	81.74	0.543957	81.74	0.674816
	81.74	-0.183587	81.84	0.291506	81.84	0.282717	81.84	0.618654	81.84	0.953615
	81.84	0.0376048	81.94	0.435046	81.94	0.333483	81.94	0.799304	81.94	1.1538
	81.94	0.00145769	82.04	0.0551779	82.04	0.237795	82.04	0.59717	82.04	0.928225
	82.04	0.0317347	82.14	0.145506	82.14	0.26074	82.14	0.499022	82.14	0.756834
	82.14	-0.0273445	82.24	0.234864	82.24	0.11963	82.24	0.39795	82.24	0.957521
	82.24	-0.182128	82.34	0.0722767	82.34	0.0752064	82.34	0.41505	82.34	0.944347
	82.34	-0.117176	82.44	0.526357	82.44	0.384755	82.44	0.355458	82.44	1.12597
	82.44	0.0175666	82.54	0.394033	82.54	0.391103	82.54	0.541494	82.54	1.21727
	82.54	0.286612	82.64	0.108403	82.64	0.415044	82.64	0.413091	82.64	1.03614
	82.64	-0.0127016	82.74	0.307632	82.74	-0.0107277	82.74	0.442397	82.74	0.79103
	82.74	-0.280267	82.84	0.349123	82.84	0.255373	82.84	0.555178	82.84	0.938967
	82.84	0.00928748	82.94	0.278289	82.94	0.30661	82.94	0.756805	82.94	0.778289
	82.94	-0.128916	83.04	-0.111297	83.04	0.165071	83.04	0.489289	83.04	0.588899
	83.04	-0.281239	83.14	0.317859	83.14	0.275867	83.14	0.52489	83.14	1.02196
	83.14	0.138192	83.24	0.525369	83.24	0.36619	83.24	0.88865	83.24	0.910135
	83.24	0.325187	83.34	0.413583	83.34	0.222177	83.34	0.623544	83.34	0.840341
	83.34	-0.0766644	83.44	0.212893	83.44	0.123049	83.44	0.620119	83.44	0.738283
	83.44	-0.0654254	83.54	0.247571	83.54	0.124524	83.54	0.624524	83.54	0.808118
	83.54	-0.216298	83.64	0.262679	83.64	0.211898	83.64	0.606429	83.64	0.876937
	83.64	0.167961	83.74	0.399417	83.74	0.274417	83.74	0.536136	83.74	0.815433
	83.74	-0.0712811	83.84	0.196304	83.84	0.20314	83.84	0.619155	83.84	0.628921
	83.84	-0.0615136	83.94	0.410632	83.94	0.27782	83.94	0.65282	83.94	0.953601
	83.94	-0.0786232	84.04	0.541988	84.04	0.28027	84.04	0.557613	84.04	1.05078
	84.04	0.0898374	84.14	0.373543	84.14	0.238777	84.14	0.472175	84.14	0.888191
	84.14	-0.0375983	84.24	0.721682	84.24	0.285159	84.24	0.632815	84.24	0.786135
	84.24	0.19043	84.34	0.600586	84.34	0.257812	84.34	0.694336	84.34	0.826172
	84.34	-0.0791	84.44	0.577627	84.44	0.400869	84.44	0.812978	84.44	1.10204
	84.44	-0.0053727	84.54	0.31299	84.54	0.372561	84.54	0.923342	84.54	1.14014
	84.54	0.0307555	84.64	0.713374	84.64	0.311031	84.64	0.672359	84.64	1.43115
	84.64	0.387211	84.74	0.566884	84.74	0.226064	84.74	0.655751	84.74	1.04345
	84.74	-0.101078	84.84	0.540047	84.84	0.311531	84.84	0.684578	84.84	0.879891
	84.84	-0.260741	84.94	0.533197	84.94	0.280267	84.94	0.511712	84.94	1.05175
	84.94	0.00683486	85.04	0.37501	85.04	0.0908304	85.04	0.652354	85.04	1.00392
	85.04	-0.0605421	85.14	0.402819	85.14	0.243639	85.14	0.709459	85.14	0.983873
	85.14	0.144038	85.24	0.271493	85.24	0.30079	85.24	0.568368	85.24	0.726571
	85.24	-0.0175731	85.34	0.249988	85.34	0.154285	85.34	0.532215	85.34	0.886707
	85.34	0.133781	85.44	0.366705	85.44	0.155768	85.44	0.516119	85.44	1.11085
	85.44	-0.197746	85.54	0.40723	85.54	0.227542	85.54	0.53223	85.54	0.775394
	85.54	-0.198241	85.64	0.244625	85.64	-0.0190473	85.64	0.450679	85.64	0.821773
	85.64	-0.148933	85.74	0.154805	85.74	0.000507742	85.74	0.519062	85.74	0.925312
	85.74	-0.103997	85.84	0.306142	85.84	0.270986	85.84	0.53954	85.84	0.953603
	85.84	-0.117674	85.94	0.276373	85.94	0.352545	85.94	0.587896	85.94	0.916998
	85.94	-0.17676	86.04	0.599591	86.04	0.372052	86.04	0.638653	86.04	0.995098
	86.04	0.0497937	86.14	0.225599	86.14	0.266615	86.14	0.624037	86.14	0.897474
	86.14	-0.0664043	86.24	0.304687	86.24	0.191406	86.24	0.543945	86.24	0.800781
	86.24	-0.116213	86.34	0.2456	86.34	0.322748	86.34	0.619623	86.34	0.771967
	86.34	-0.0737351	86.44	0.36133	86.44	0.0703139	86.44	0.454103	86.44	0.900392
	86.44	-0.0351516	86.54	0.326672	86.54	0.0932731	86.54	0.751476	86.54	0.86964
	86.54	-0.305168	86.64	0.353011	86.64	0.336409	86.64	0.673323	86.64	0.932112
	86.64	-0.122566	86.74	0.137706	86.74	0.366221	86.74	0.867198	86.74	1.04298
	86.74	-0.103508	86.84	0.587883	86.84	0.334954	86.84	0.669914	86.84	0.847649
	86.84	0.0869093	86.94	0.241704	86.94	0.144047	86.94	0.764165	86.94	0.849126
	86.94	-0.00634289	87.04	0.130375	87.04	0.226079	87.04	0.733891	87.04	0.834477
	87.04	-0.152828	87.14	0.39696	87.14	0.133288	87.14	0.6411	87.14	1.10399
	87.14	-0.293463	87.24	0.207519	87.24	-0.0219733	87.24	0.53955	87.24	0.859863
	87.24	-0.26806	87.34	0.0385934	87.34	0.190937	87.34	0.706562	87.34	0.937031
	87.34	-0.227039	87.44	0.389155	87.44	0.312006	87.44	0.751459	87.44	1.19384
	87.44	0.0942261	87.54	0.549296	87.54	0.445781	87.54	0.901835	87.54	1.24656
	87.54	0.178209	87.64	0.282727	87.64	0.133313	87.64	0.738782	87.64	1.04249
	87.64	0.0795839	87.74	0.405276	87.74	0.378909	87.74	0.759769	87.74	0.983401
	87.74	0.0263731	87.84	0.0649469	87.84	0.192877	87.84	0.589361	87.84	0.762213
	87.84	-0.035642	87.94	0.332036	87.94	0.33106	87.94	0.531255	87.94	0.761724
	87.94	-0.0449244	88.04	0.362288	88.04	0.379866	88.04	0.509749	88.04	0.91014
	88.04	0.128897	88.14	0.298839	88.14	0.22755	88.14	0.456065	88.14	0.945323
	88.14	0.000975966	88.24	0.235356	88.24	0.109379	88.24	0.650395	88.24	1.07227
	88.24	-0.318359	88.34	0.40528	88.34	0.323248	88.34	0.764655	88.34	1.05469
	88.34	-0.191397	88.44	0.373037	88.44	0.364248	88.44	0.75292	88.44	1.04784
	88.44	0.115225	88.54	0.485335	88.54	0.431624	88.54	0.832992	88.54	1.28221
	88.54	0.0517414	88.64	0.304708	88.64	0.144552	88.64	0.751974	88.64	0.82131
	88.64	-0.27246	88.74	0.580571	88.74	0.275884	88.74	0.528814	88.74	1.04834
	88.74	0.0385734	88.84	0.341305	88.84	0.369626	88.84	0.595212	88.84	0.834469
	88.84	0.294436	88.94	0.0595682	88.94	0.0673807	88.94	0.455076	88.94	0.871092
	88.94	0.0449193	89.04	0.22266	89.04	0.273442	89.04	0.835942	89.04	1.03223
	89.04	-0.119136	89.14	0.135249	89.14	0.483882	89.14	0.84521	89.14	0.81982
	89.14	-0.0766636	89.24	0.399432	89.24	0.0937676	89.24	0.486346	89.24	0.800799
	89.24	0.190433	89.34	0.748016	89.34	0.342743	89.34	0.578094	89.34	1.07419
	89.34	0.156233	89.44	0.0132031	89.44	0.140156	89.44	0.689961	89.44	1.01027
	89.44	-0.132307	89.54	0.0288075	89.54	0.126464	89.54	0.685058	89.54	0.987792
	89.54	-0.0590804	89.64	0.251947	89.64	0.277338	89.64	0.395502	89.64	0.824213
	89.64	0.123047	89.74	0.0917959	89.74	0.444335	89.74	0.563476	89.74	0.816405
	89.74	0.0751951	89.84	0.315914	89.84	0.13525	89.84	0.466305	89.84	0.876461
	89.84	0.0541944	89.94	0.317887	89.94	0.0473793	89.94	0.381364	89.94	0.842301
	89.94	-0.0571241	90.04	0.294907	90.04	0.387681	90.04	0.966782	90.04	1.07909
	90.04	-0.0468785	90.14	0.310054	90.14	0.3706	90.14	0.627436	90.14	0.96435
	90.14	0.191886	90.24	0.280775	90.24	0.356947	90.24	0.677259	90.24	1.00734
	90.24	-0.128409	90.34	0.27148	90.34	0.250972	90.34	0.921871	90.34	1.1416
	90.34	0.00683624	90.44	0.248051	90.44	0.270512	90.44	0.504887	90.44	0.765629
	90.44	-0.109375	90.54	0.300292	90.54	0.312011	90.54	0.85205	90.54	0.784667
	90.54	0.0620151	90.64	0.608869	90.64	0.338361	90.64	0.911603	90.64	0.898908
	90.64	0.189931	90.74	0.00684893	90.74	-0.00877607	90.74	0.700208	90.74	0.908216
	90.74	-0.0927632	90.84	0.293459	90.84	0.0268575	90.84	0.609865	90.84	1.16358
	90.84	0.0210009	90.94	0.435056	90.94	0.0932589	90.94	0.702634	90.94	0.93115
	90.94	0.149898	91.04	0.421383	91.04	0.33154	91.04	0.998532	91.04	1.07177
	91.04	0.171385	91.14	0.362805	91.14	0.312024	91.14	0.81593	91.14	1.0132
	91.14	0.00342417	91.24	0.519517	91.24	0.383775	91.24	0.616197	91.24	1.01659
	91.24	-0.00977182	91.34	0.523934	91.34	0.436043	91.34	0.694832	91.34	0.983895
	91.34	-0.113769	91.44	0.507324	91.44	0.429199	91.44	0.711425	91.44	1.02197
	91.44	0.000488043	91.54	0.283206	91.54	0.0917994	91.54	0.552737	91.54	1.12989
	91.54	0.0703148	91.64	0.14698	91.64	0.0883861	91.64	0.601081	91.64	0.786628
	91.64	-0.10986	91.74	0.354002	91.74	0.381346	91.74	0.756346	91.74	0.920408
	91.74	0.0561493	91.84	0.350591	91.84	0.286138	91.84	0.719732	91.84	0.848638
	91.84	0.18653	91.94	0.423825	91.94	0.579098	91.94	0.812497	91.94	1.00195
	91.94	0.092767	92.04	0.517566	92.04	0.556628	92.04	0.889636	92.04	1.11327
	92.04	-0.139658	92.14	0.501961	92.14	0.269539	92.14	0.788093	92.14	1.11427
	92.14	0.156246	92.24	0.252461	92.24	0.266133	92.24	0.633321	92.24	0.679219
	92.24	-0.0434527	92.34	0.429674	92.34	0.290026	92.34	0.948229	92.34	0.966784
	92.34	0.279299	92.44	0.511204	92.44	0.416477	92.44	0.999485	92.44	1.17038
	92.44	0.315915	92.54	0.191925	92.54	0.133331	92.54	0.448761	92.54	0.819855
	92.54	-0.106927	92.64	0.201166	92.64	0.265619	92.64	0.738275	92.64	1.02734
	92.64	-0.10449	92.74	0.302245	92.74	0.147948	92.74	0.743651	92.74	0.922362
	92.74	-0.089358	92.84	0.435545	92.84	0.212889	92.84	0.627928	92.84	0.761717
	92.84	0.152343	92.94	0.274416	92.94	0.207033	92.94	0.659182	92.94	0.999025
	92.94	0.0498056	93.04	0.456545	93.04	0.125491	93.04	0.854006	93.04	0.749514
	93.04	-0.066891	93.14	0.383791	93.14	0.355471	93.14	0.51758	93.14	0.915041
	93.14	-0.0029245	93.24	0.264157	93.24	0.229001	93.24	0.571774	93.24	0.822751
	93.24	-0.0698294	93.34	0.254381	93.34	0.214342	93.34	0.549303	93.34	0.915514
	93.34	-0.086437	93.44	0.380407	93.44	0.0171262	93.44	0.491736	93.44	0.834509
	93.44	0.00440583	93.54	0.495573	93.54	0.451628	93.54	1.03366	93.54	1.00046
	93.54	0.158684	93.64	0.364273	93.64	0.270523	93.64	0.483414	93.64	0.86525
	93.64	0.134769	93.74	0.193844	93.74	0.0620084	93.74	0.708493	93.74	0.824704
	93.74	-0.104984	93.84	0.151866	93.84	0.17335	93.84	0.502452	93.84	0.80421
	93.84	-0.160634	93.94	0.492175	93.94	0.271472	93.94	0.95116	93.94	0.994128
	93.94	0.242177	94.04	0.388673	94.04	0.303712	94.04	0.887697	94.04	1.07324
	94.04	0.0664063	94.14	0.384274	94.14	0.307126	94.14	0.812985	94.14	1.03466
	94.14	-0.0297873	94.24	0.443373	94.24	0.00489676	94.24	0.250014	94.24	0.811537
	94.24	-0.290037	94.34	0.295883	94.34	0.19432	94.34	0.732406	94.34	0.812484
	94.34	-0.00195685	94.44	0.2754	94.44	0.490243	94.44	0.895517	94.44	1.11817
	94.44	0.0078162	94.54	0.430648	94.54	0.274398	94.54	0.904281	94.54	1.02635
	94.54	0.0703017	94.64	0.363775	94.64	0.271002	94.64	0.766119	94.64	1.05616
	94.64	0.260258	94.74	0.39159	94.74	0.199207	94.74	0.626941	94.74	1.13573
	94.74	0.124019	94.84	0.188477	94.84	0.314454	94.84	0.611329	94.84	1.04981
	94.84	0.0341725	94.94	0.362805	94.94	0.583509	94.94	0.812024	94.94	1.17628
	94.94	-0.0522389	95.04	0.326658	95.04	0.257322	95.04	0.979002	95.04	1.13721
	95.04	0.256351	95.14	0.265623	95.14	0.424803	95.14	0.73828	95.14	1.15039
	95.14	0.0878878	95.24	0.440439	95.24	0.197275	95.24	0.74122	95.24	1.23341
	95.24	-0.111325	95.34	0.273426	95.34	0.341786	95.34	0.718739	95.34	1.35936
	95.34	0.0761672	95.44	0.13086	95.44	0.285157	95.44	0.795899	95.44	1.22363
	95.44	0.0605515	95.54	0.319828	95.54	0.232914	95.54	0.673343	95.54	1.04151
	95.54	-0.128418	95.64	0.0722714	95.64	0.184576	95.64	0.845709	95.64	0.966803
	95.64	-0.342776	95.74	0.128419	95.74	0.136232	95.74	0.821778	95.74	0.948732
	95.74	0.104007	95.84	0.351569	95.84	0.230476	95.84	0.621101	95.84	1.01075
	95.84	-0.0810493	95.94	0.149422	95.94	0.0244223	95.94	0.563485	95.94	1.11524
	95.94	-0.20313	96.04	0.503407	96.04	0.106922	96.04	0.899891	96.04	1.08739
	96.04	0.113772	96.14	0.274904	96.14	0.412599	96.14	0.937013	96.14	1.19678
	96.14	0.1167	96.24	0.343737	96.24	0.493151	96.24	1.00682	96.24	1.2744
	96.24	0.193358	96.34	0.169943	96.34	0.23635	96.34	0.621115	96.34	0.909201
	96.34	0.0234472	96.44	0.222142	96.44	0.595189	96.44	0.771947	96.44	0.996556
	96.44	0.163565	96.54	0.125513	96.54	0.25149	96.54	0.583521	96.54	0.868677
	96.54	-0.137198	96.64	0.240718	96.64	0.31689	96.64	0.913569	96.64	1.13916
	96.64	-0.0473584	96.74	0.242674	96.74	0.46826	96.74	0.686033	96.74	1.02295
	96.74	-0.177251	96.84	0.155764	96.84	0.402834	96.84	0.750491	96.84	1.04444
	96.84	-0.00145948	96.94	0.397458	96.94	0.274411	96.94	0.712888	96.94	1.33496
	96.94	-0.0918022	97.04	0.567378	97.04	0.455073	97.04	0.920894	97.04	1.37402
	97.04	0.274412	97.14	0.328619	97.14	0.211432	97.14	0.855963	97.14	1.21143
	97.14	0.181152	97.24	0.19825	97.24	0.139656	97.24	0.818367	97.24	1.1504
	97.24	0.139649	97.34	0.312494	97.34	0.238275	97.34	0.904291	97.34	0.999018
	97.34	0.26172	97.44	0.120112	97.44	0.212886	97.44	0.834956	97.44	1.03613
	97.44	0.0624987	97.54	0.320325	97.54	0.372083	97.54	0.717786	97.54	1.16603
	97.54	0.112313	97.64	0.606428	97.64	0.132795	97.64	1.00194	97.64	1.20018
	97.64	0.0341684	97.74	0.451674	97.74	0.0122206	97.74	0.725111	97.74	1.22023
	97.74	-0.150868	97.84	0.390631	97.84	0.269537	97.84	0.662115	97.84	1.26856
	97.84	-0.121086	97.94	0.33155	97.94	0.375495	97.94	0.495613	97.94	1.02491
	97.94	-0.107918	98.04	0.449191	98.04	0.568332	98.04	0.843722	98.04	1.2656
	98.04	0.094714	98.14	0.493181	98.14	0.225602	98.14	0.877946	98.14	1.06056
	98.14	0.252931	98.24	0.234873	98.24	0.325693	98.24	0.642099	98.24	1.1421
	98.24	0.00243998	98.34	0.342267	98.34	0.226056	98.34	0.987775	98.34	0.917463
	98.34	0.138177	98.44	0.321304	98.44	0.450211	98.44	0.560562	98.44	0.975601
	98.44	0.0419992	98.54	0.381344	98.54	0.341305	98.54	0.886227	98.54	1.28271
	98.54	0.312993	98.64	0.460945	98.64	0.431648	98.64	0.81153	98.64	1.45118
	98.64	0.27246	98.74	0.479979	98.74	0.292479	98.74	0.764158	98.74	1.26416
	98.74	-0.00146425	98.84	0.201658	98.84	0.310057	98.84	0.739744	98.84	1.20459
	98.84	-0.0678754	98.94	0.420896	98.94	0.47363	98.94	0.828123	98.94	1.07617
	98.94	-0.00194883	99.04	0.204118	99.04	0.442399	99.04	0.845719	99.04	1.15724
	99.04	0.201181	99.14	0.239248	99.14	0.53417	99.14	0.938466	99.14	1.45897
	99.14	0.16504	99.24	0.437005	99.24	0.317864	99.24	0.718255	99.24	1.13134
	99.24	0.140136	99.34	0.117675	99.34	0.188964	99.34	0.921386	99.34	1.0249
	99.34	0.0649346	99.44	0.171888	99.44	0.165053	99.44	0.768568	99.44	1.23537
	99.44	0.0771552	99.54	0.391105	99.54	0.309073	99.54	0.679191	99.54	1.21923
	99.54	0.269041	99.64	0.326184	99.64	0.0332153	99.64	0.67384	99.64	1.22169
	99.64	-0.0107346	99.74	0.567374	99.74	0.319327	99.74	0.562491	99.74	1.37206
	99.74	-0.179695	99.84	0.528815	99.84	0.628425	99.84	0.854987	99.84	1.17042
	99.84	-0.0414985	99.94	0.356452	99.94	0.313483	99.94	0.817389	99.94	1.09962
	99.94	-0.254888	100.04	0.355445	100.04	0.350562	100.04	0.945288	100.04	1.32712
	100.04	0.111316	100.14	0.492192	100.14	0.360356	100.14	0.843754	100.14	1.25879
	100.14	0.192383	100.24	0.424808	100.24	0.177737	100.24	0.645511	100.24	1.12403
	100.24	-0.1875	100.34	0.436525	100.34	0.283204	100.34	0.879884	100.34	1.35645
	100.34	0.0244184	100.44	0.480932	100.44	0.406714	100.44	0.7573	100.44	1.23777
	100.44	0.0776324	100.54	0.201189	100.54	0.0859547	100.54	0.604509	100.54	1.03908
	100.54	-0.103519	100.64	0.447756	100.64	0.282717	100.64	0.482912	100.64	0.795412
	100.64	-0.0307617	100.74	0.187017	100.74	0.0210018	100.74	0.458502	100.74	1.07764
	100.74	-0.101074	100.84	0.362793	100.84	0.143066	100.84	0.676269	100.84	1.11768
	100.84	-0.0776312	100.94	0.375493	100.94	0.411626	100.94	0.766118	100.94	1.14502
	100.94	-0.116705	101.04	0.691869	101.04	0.334448	101.04	0.843237	101.04	1.1782
	101.04	0.22313	101.14	0.0844915	101.14	0.110859	101.14	0.607929	101.14	0.973163
	101.14	-0.0620101	101.24	-0.0874101	101.24	0.101066	101.24	0.387199	101.24	0.865715
	101.24	-0.445802	101.34	0.0464065	101.34	0.0776565	101.34	0.506367	101.34	0.987813
	101.34	-0.159654	101.44	0.363757	101.44	0.213366	101.44	0.792468	101.44	1.08055
	101.44	0.0434434	101.54	0.325183	101.54	0.00291699	101.54	0.747058	101.54	0.809558
	101.54	-0.224621	101.64	-0.172831	101.64	0.0361535	101.64	0.385763	101.64	0.622091
	101.64	-0.252923	101.74	0.298344	101.74	0.194829	101.74	0.606938	101.74	0.886235
	101.74	-0.187994	101.84	0.220689	101.84	0.207994	101.84	1.03026	101.84	1.10448
	101.84	-0.169925	101.94	0.0942464	101.94	0.347176	101.94	0.78077	101.94	1.26124
	101.94	-0.153806	102.04	0.501945	102.04	0.338859	102.04	0.962882	102.04	1.33495
	102.04	-0.0302764	102.14	0.329589	102.14	0.245604	102.14	0.773925	102.14	0.987792
	102.14	0.145992	102.24	0.235855	102.24	0.350113	102.24	0.610855	102.24	0.944839
	102.24	-0.0414995	102.34	0.353992	102.34	0.320789	102.34	0.657703	102.34	1.41454
	102.34	0.206542	102.44	0.295897	102.44	0.317381	102.44	0.768553	102.44	1.27441
	102.44	0.320313	102.54	0.35059	102.54	0.35352	102.54	0.977544	102.54	1.12012
	102.54	0.0849633	102.64	0.143556	102.64	0.287111	102.64	0.791994	102.64	1.10352
	102.64	-0.0625002	102.74	0.183091	102.74	0.215318	102.74	0.703599	102.74	1.06688
	102.74	-0.135254	102.84	0.288109	102.84	0.177758	102.84	0.525414	102.84	0.942406
	102.84	-0.174796	102.94	0.435544	102.94	0.285153	102.94	0.749021	102.94	1.10156
	102.94	0.232413	103.04	0.46044	103.04	0.501455	103.04	0.885245	103.04	1.26903
	103.04	-0.00146818	103.14	0.344242	103.14	0.329594	103.14	0.717289	103.14	1.17432
	103.14	-0.12842	103.24	0.491217	103.24	0.375006	103.24	0.754889	103.24	1.03614
	103.24	-0.066404	103.34	0.355946	103.34	0.22997	103.34	0.703603	103.34	1.02196
	103.34	0.312005	103.44	0.479004	103.44	0.437988	103.44	0.843262	103.44	1.36768
	103.44	0.210456	103.54	0.266606	103.54	0.298833	103.54	0.661137	103.54	1.22071
	103.54	-0.106448	103.64	0.329584	103.64	0.423334	103.64	0.71435	103.64	1.21533
	103.64	0.146976	103.74	0.46044	103.74	0.343253	103.74	0.633292	103.74	1.21142
	103.74	-0.041507	103.84	0.224617	103.84	0.425789	103.84	0.750984	103.84	1.10841
	103.84	-0.0371076	103.94	0.0751953	103.94	0.257812	103.94	0.795898	103.94	1.0459
	103.94	-0.376955	104.04	0.267089	104.04	0.196777	104.04	0.627441	104.04	1.35986
	104.04	0.0717785	104.14	0.342778	104.14	0.308599	104.14	0.58106	104.14	1.25391
	104.14	4.20213e-06	104.24	0.303689	104.24	0.378884	104.24	0.892556	104.24	1.26853
	104.24	0.286129	104.34	0.0283353	104.34	0.0390775	104.34	0.76857	104.34	1.05959
	104.34	-0.0400419	104.44	0.143571	104.44	-0.0419759	104.44	0.676774	104.44	1.03615
	104.44	-0.0585909	104.54	0.313466	104.54	0.0976457	104.54	0.791982	104.54	1.13476
	104.54	-0.00683308	104.64	0.315897	104.64	0.408671	104.64	0.905741	104.64	1.14695
	104.64	0.339345	104.74	0.0908293	104.74	0.0752043	104.74	0.684579	104.74	1.06056
	104.74	0.0888777	104.84	0.23194	104.84	0.452643	104.84	0.50733	104.84	1.09424
	104.84	0.208501	104.94	0.40136	104.94	0.413079	104.94	0.792962	104.94	1.46288
	104.94	0.17187	105.04	0.4209	105.04	0.284181	105.04	1.07227	105.04	1.40723
	105.04	0.0283195	105.14	0.166999	105.14	0.139656	105.14	0.822273	105.14	1.42774
	105.14	-0.0429675	105.24	0.064464	105.24	0.270519	105.24	0.802745	105.24	1.20802
	105.24	0.214843	105.34	0.435048	105.34	0.590321	105.34	0.899892	105.34	1.36962
	105.34	0.457521	105.44	0.549314	105.44	0.390134	105.44	0.667478	105.44	1.41064
	105.44	0.204589	105.54	0.582521	105.54	0.517092	105.54	0.782717	105.54	1.34912
	105.54	0.114747	105.64	0.187014	105.64	0.335451	105.64	0.894045	105.64	1.41846
	105.64	0.251463	105.74	0.28858	105.74	0.106939	105.74	0.729986	105.74	1.33741
	105.74	-0.0346656	105.84	0.369144	105.84	0.166019	105.84	0.682621	105.84	1.29004
	105.84	0.109382	105.94	0.247057	105.94	0.315417	105.94	0.712878	105.94	1.26561
	105.94	0.0468683	106.04	0.233403	106.04	0.206059	106.04	0.562505	106.04	1.26563
	106.04	-0.0947282	106.14	0.25782	106.14	0.225593	106.14	0.573249	106.14	1.26954
	106.14	-0.252927	106.24	0.416019	106.24	0.317386	106.24	0.760746	106.24	1.48438
	106.24	-0.08887	106.34	0.565421	106.34	0.463858	106.34	1.01952	106.34	1.49511
	106.34	0.151364	106.44	0.619131	106.44	0.555654	106.44	1.0205	106.44	1.36718
	106.44	0.323245	106.54	0.529796	106.54	0.254405	106.54	0.777843	106.54	1.20851
	106.54	0.046385	106.64	0.263184	106.64	0.0991214	106.64	0.869629	106.64	1.19775
	106.64	0.0590826	106.74	0.0752051	106.74	0.228525	106.74	0.760752	106.74	1.22853
	106.74	-0.12793	106.84	0.255852	106.84	0.381828	106.84	0.776359	106.84	1.12499
	106.84	0.0732447	106.94	0.387194	106.94	0.0668818	106.94	0.992663	106.94	1.20458
	106.94	0.256345	107.04	0.214376	107.04	0.401876	107.04	0.703634	107.04	1.06399
	107.04	0.0327249	107.14	0.236317	107.14	0.298817	107.14	0.755848	107.14	1.3789
	107.14	0.0908135	107.24	0.34961	107.24	0.274415	107.24	0.486329	107.24	1.05176
	107.24	0.088874	107.34	0.10157	107.34	0.167	107.34	0.676765	107.34	1.23536
	107.34	0.0800799	107.44	0.570806	107.44	0.229986	107.44	0.776861	107.44	1.26026
	107.44	-0.0502948	107.54	0.388173	107.54	0.404775	107.54	0.921377	107.54	1.437
	107.54	0.00927436	107.64	0.167001	107.64	0.182626	107.64	0.867196	107.64	1.37892
	107.64	0.0234393	107.74	0.180663	107.74	0.0742178	107.74	0.636718	107.74	1.30664
	107.74	0.29199	107.84	0.414062	107.84	0.203125	107.84	0.658203	107.84	1.29102
	107.84	0.164063	107.94	0.250024	107.94	0.0381098	107.94	0.740258	107.94	1.07815
	107.94	-0.291016	108.04	0.542449	108.04	0.376433	108.04	1.2319	108.04	1.3569
	108.04	0.12841	108.14	0.64405	108.14	0.201668	108.14	0.927253	108.14	1.33253
	108.14	-0.00439644	108.24	0.604485	108.24	0.444329	108.24	0.941399	108.24	1.40624
	108.24	0.26758	108.34	0.397477	108.34	0.298845	108.34	0.816423	108.34	1.34279
	108.34	-0.0429615	108.44	0.498519	108.44	0.39305	108.44	0.817855	108.44	1.39891
	108.44	0.0463795	108.54	0.389659	108.54	0.267589	108.54	0.663097	108.54	1.21095
	108.54	0.0166038	108.64	0.468746	108.64	0.605465	108.64	0.715816	108.64	0.919918
	108.64	-0.031251	108.74	0.314449	108.74	0.329098	108.74	0.733395	108.74	1.32519
	108.74	-0.0683584	108.84	0.430183	108.84	0.199714	108.84	0.624519	108.84	1.17237
	108.84	-0.0551732	108.94	0.075683	108.94	0.120605	108.94	0.775878	108.94	1.4165
	108.94	-0.292483	109.04	0.213382	109.04	0.0795931	109.04	1.05225	109.04	1.37354
	109.04	-0.12646	109.14	0.228024	109.14	0.192867	109.14	0.777828	109.14	1.07861
	109.14	-0.300296	109.24	0.395523	109.24	0.106461	109.24	0.61525	109.24	1.28908
	109.24	-0.0908169	109.34	0.489244	109.34	0.255846	109.34	0.791979	109.34	1.3828
	109.34	-0.0156265	109.44	0.34912	109.44	0.252441	109.44	0.775878	109.44	1.49853
	109.44	-0.0170883	109.54	0.382812	109.54	0.307617	109.54	0.698242	109.54	1.18164
	109.54	-0.404299	109.64	0.410156	109.64	0.280274	109.64	0.826172	109.64	1.60156
	109.64	0.031254	109.74	0.516107	109.74	0.42724	109.74	0.812982	109.74	1.77783
	109.74	0.134273	109.84	0.348638	109.84	0.307623	109.84	0.895513	109.84	1.56836
	109.84	0.258793	109.94	0.257803	109.94	0.34667	109.94	0.7246	109.94	1.29101
	109.94	0.360348	110.04	0.322752	110.04	0.258299	110.04	0.801268	110.04	1.37158
	110.04	-0.0903398	110.14	0.232916	110.14	0.336431	110.14	0.634283	110.14	1.39991
	110.14	-0.153808	110.24	0.412599	110.24	0.0463879	110.24	0.887208	110.24	1.14502
	110.24	-0.0737311	110.34	0.346677	110.34	0.0283176	110.34	0.7207	110.34	1.20508
	110.34	0.262694	110.44	0.452639	110.44	0.153811	110.44	0.852053	110.44	1.00049
	110.44	0.198731	110.54	0.427741	110.54	0.271491	110.54	0.888678	110.54	1.27735
	110.54	0.184578	110.64	0.48876	110.64	0.0971583	110.64	0.92626	110.64	1.22313
	110.64	-0.141122	110.74	0.614762	110.74	0.152848	110.74	0.661637	110.74	1.26613
	110.74	-0.0873941	110.84	0.76415	110.84	0.275869	110.84	0.807119	110.84	1.14794
	110.84	0.224119	110.94	0.535657	110.94	0.223157	110.94	0.941907	110.94	1.35988
	110.94	0.169436	111.04	0.605955	111.04	0.467283	111.04	1.13232	111.04	1.56494
	111.04	0.280769	111.14	0.538574	111.14	0.455566	111.14	0.745605	111.14	1.34521
	111.14	-0.0766613	111.24	0.528813	111.24	0.30518	111.24	0.816899	111.24	1.21338
	111.24	0.285646	111.34	0.517575	111.34	0.546872	111.34	0.850582	111.34	1.41308
	111.34	0.357421	111.44	0.505366	111.44	0.325678	111.44	0.759272	111.44	1.4038
	111.44	-0.0336908	111.54	0.354017	111.54	0.278821	111.54	0.616712	111.54	1.53175
	111.54	0.106941	111.64	0.622558	111.64	0.239745	111.64	0.827636	111.64	1.37158
	111.64	0.0473628	111.74	0.302237	111.74	0.166495	111.74	0.921377	111.74	1.3247
	111.74	0.273926	111.84	0.451193	111.84	0.323263	111.84	0.635763	111.84	1.33596
	111.84	0.132824	111.94	0.346651	111.94	0.464815	111.94	1.01755	111.94	1.3486
	111.94	0.129871	112.04	0.326688	112.04	0.105985	112.04	0.794461	112.04	1.44681
	112.04	0.0786234	112.14	0.256323	112.14	0.555151	112.14	0.711401	112.14	1.45945
	112.14	0.0512583	112.24	0.220709	112.24	0.310552	112.24	0.82813	112.24	1.50586
	112.24	0.207042	112.34	0.203625	112.34	0.300305	112.34	0.745618	112.34	1.4673
	112.34	-0.163568	112.44	0.289552	112.44	0.21045	112.44	0.541505	112.44	1.14795
	112.44	-0.0366275	112.54	0.333004	112.54	0.21484	112.54	0.84277	112.54	1.36718
	112.54	-0.0390587	112.64	0.543447	112.64	0.424306	112.64	0.873525	112.64	1.46727
	112.64	-0.0766655	112.74	0.429681	112.74	0.458978	112.74	0.629877	112.74	1.38085
	112.74	0.0898491	112.84	0.280777	112.84	-0.119613	112.84	0.479996	112.84	1.21046
	112.84	0.0024457	112.94	0.362775	112.94	0.361798	112.94	0.979962	112.94	1.27
	112.94	-0.0385785	113.04	0.206075	113.04	0.124044	113.04	0.736349	113.04	1.17678
	113.04	0.0537175	113.14	0.427239	113.14	0.407707	113.14	1.02489	113.14	1.36181
	113.14	-0.0395418	113.24	0.706517	113.24	0.557103	113.24	0.952611	113.24	1.68406
	113.24	0.315909	113.34	0.396007	113.34	-0.0844617	113.34	0.843273	113.34	1.56691
	113.34	0.0766543	113.44	0.356471	113.44	0.150417	113.44	0.77737	113.44	1.27346
	113.44	-0.0449161	113.54	0.713357	113.54	0.546365	113.54	1.0366	113.54	1.46043
	113.54	0.263182	113.64	0.629387	113.64	0.517082	113.64	1.13525	113.64	1.36962
	113.64	0.194814	113.74	0.253426	113.74	0.11573	113.74	0.828621	113.74	1.38721
	113.74	-0.205556	113.84	0.359865	113.84	0.213381	113.84	0.893068	113.84	1.22901
	113.84	-0.0161141	113.94	0.542488	113.94	0.357917	113.94	1.05421	113.94	1.47901
	113.94	0.00927818	114.04	0.522957	114.04	0.351082	114.04	0.863777	114.04	1.45753
	114.04	0.173353	114.14	0.46726	114.14	0.318823	114.14	0.948705	114.14	1.50339
	114.14	-0.0307772	114.24	0.090347	114.24	0.372574	114.24	0.744644	114.24	1.12941
	114.24	-0.182113	114.34	0.145509	114.34	0.313478	114.34	0.653322	114.34	1.33106
	114.34	-0.0283197	114.44	0.469734	114.44	0.321297	114.44	0.63868	114.44	1.41114
	114.44	-0.0927741	114.54	0.359371	114.54	0.199214	114.54	0.709957	114.54	1.32812
	114.54	3.8743e-06	114.64	0.377919	114.64	0.227529	114.64	0.838857	114.64	1.3994
	114.64	0.00194234	114.74	0.527839	114.74	0.406745	114.74	0.980964	114.74	1.5796
	114.74	0.153819	114.84	0.465831	114.84	0.25587	114.84	1.01857	114.84	1.33497
	114.84	-0.122064	114.94	0.120111	114.94	0.283197	114.94	1.00488	114.94	1.48144
	114.94	-0.0576239	115.04	0.369619	115.04	0.525869	115.04	1.0161	115.04	1.49364
	115.04	0.0756746	115.14	0.505381	115.14	0.207529	115.14	1.10597	115.14	1.30616
	115.14	-0.0229465	115.24	0.562008	115.24	0.316891	115.24	0.86279	115.24	1.32275
	115.24	0.0854465	115.34	0.313961	115.34	0.205563	115.34	0.646969	115.34	1.4038
	115.34	0.0102496	115.44	0.403323	115.44	0.36719	115.44	0.759769	115.44	1.28516
	115.44	0.261723	115.54	0.269532	115.54	0.19922	115.54	0.697266	115.54	1.43652
	115.54	0.274413	115.64	0.352049	115.64	0.104979	115.64	0.797362	115.64	1.34424
	115.64	0.175289	115.74	0.367189	115.74	0.554689	115.74	0.695314	115.74	1.36524
	115.74	0.210942	115.84	0.286147	115.84	0.230483	115.84	0.543959	115.84	1.20021
	115.84	0.282237	115.94	0.475092	115.94	0.460443	115.94	0.839349	115.94	1.48388
	115.94	0.16454	116.04	0.280267	116.04	0.443353	116.04	0.993157	116.04	1.55761
	116.04	0.261717	116.14	0.348625	116.14	0.326164	116.14	0.956047	116.14	1.5664
	116.14	0.218744	116.24	0.13868	116.24	0.188485	116.24	0.936531	116.24	1.65333
	116.24	0.208014	116.34	0.146972	116.34	0.385253	116.34	1.02783	116.34	1.24951
	116.34	0.18506	116.44	0.29833	116.44	0.550283	116.44	1.04247	116.44	1.62938
	116.44	0.340331	116.54	0.353524	116.54	0.452157	116.54	0.878915	116.54	1.67091
	116.54	0.226562	116.64	0.250493	116.64	0.218267	116.64	0.850103	116.64	1.4126
	116.64	-0.0522474	116.74	0.450194	116.74	0.33789	116.74	0.58496	116.74	1.47949
	116.74	-0.124022	116.84	0.225099	116.84	0.419435	116.84	0.797365	116.84	1.20069
	116.84	0.145019	116.94	0.124517	116.94	0.190924	116.94	0.966314	116.94	1.48878
	116.94	0.0561528	117.04	0.309084	117.04	0.637209	117.04	1.12256	117.04	1.5669
	117.04	0.0874096	117.14	0.282699	117.14	0.56102	117.14	0.915512	117.14	1.42918
	117.14	0.070785	117.24	0.120138	117.24	0.341817	117.24	0.78713	117.24	1.26369
	117.24	0.0859532	117.34	0.454084	117.34	0.602521	117.34	0.879865	117.34	1.26561
	117.34	0.201159	117.44	0.415053	117.44	0.200209	117.44	0.664077	117.44	1.32326
	117.44	0.0449352	117.54	0.328132	117.54	0.0859445	117.54	0.884773	117.54	1.24122
	117.54	-0.137687	117.64	0.576646	117.64	0.324693	117.64	0.831529	117.64	1.44286
	117.64	0.166499	117.74	0.297858	117.74	0.230476	117.74	0.515632	117.74	1.39747
	117.74	0.125005	117.84	0.255383	117.84	0.246594	117.84	0.741711	117.84	1.34425
	117.84	0.0678847	117.94	0.452143	117.94	0.304682	117.94	0.906244	117.94	1.78515
	117.94	0.00682235	118.04	0.502909	118.04	0.62498	118.04	1.18846	118.04	1.95701
	118.04	0.114245	118.14	0.474137	118.14	0.276871	118.14	0.894059	118.14	1.47804
	118.14	0.16651	118.24	0.347152	118.24	0.264144	118.24	0.841292	118.24	1.38817
	118.24	0.0952091	118.34	0.21974	118.34	0.224623	118.34	0.827162	118.34	1.40529
	118.34	-0.00780979	118.44	0.219711	118.44	0.329086	118.44	1.01659	118.44	1.44237
	118.44	-0.0371121	118.54	0.259293	118.54	0.0102697	118.54	0.608902	118.54	1.37648
	118.54	-0.292478	118.64	0.150381	118.64	0.356435	118.64	0.811513	118.64	1.20995
	118.64	-0.140626	118.74	0.0800809	118.74	0.37012	118.74	0.424807	118.74	1.34961
	118.74	-0.0820298	118.84	0.131351	118.84	0.184085	118.84	0.60596	118.84	1.23096
	118.84	-0.270015	118.94	0.0698243	118.94	0.120606	118.94	0.965332	118.94	1.17627
	118.94	-0.200688	119.04	0.313965	119.04	0.384278	119.04	0.886231	119.04	1.40088
	119.04	0.168462	119.14	0.434569	119.14	0.20996	119.14	0.872069	119.14	1.61914
	119.14	0.0449228	119.24	0.510731	119.24	0.30077	119.24	0.582997	119.24	1.50097
	119.24	0.0292959	119.34	0.160169	119.34	0.277357	119.34	0.759779	119.34	1.26466
	119.34	-0.231442	119.44	0.100113	119.44	0.281754	119.44	0.840348	119.44	1.30031
	119.44	0.0668917	119.54	0.607894	119.54	0.721175	119.54	1.00438	119.54	1.60106
	119.54	0.403811	119.64	0.653318	119.64	0.342771	119.64	0.955076	119.64	1.68261
	119.64	0.0663995	119.74	0.40528	119.74	0.255866	119.74	0.891608	119.74	1.46778
	119.74	-0.291009	119.84	0.222661	119.84	0.240239	119.84	0.8877	119.84	1.375
	119.84	-0.000971973	119.94	0.377424	119.94	0.559065	119.94	0.962385	119.94	1.46629
	119.94	0.225093	120.04	0.236338	120.04	0.365245	120.04	0.949229	120.04	1.29005
	120.04	-0.189456

## Sheet: Figure 2
	Figure 2
	Steady state response vs concentration
	6G7	NLPPya		7C8	NLPPya		6G7	NLPPp		7C8	NLPPp
	Conc. (mM)	Response (RU		Conc. (mM)	Response (RU		Conc. (mM)	Response (RU		Conc. (mM)	Response (RU
	3.125	2.82022		1.56	-11.6417		25	7.67877		12.5	17.8767
	6.25	4.95642		3.125	-6.45065		50	26.8677		25	37.9336
	12.5	9.60135		6.25	5.06361		100	60.9544		50	74.4843
	25	16.6525		12.5	27.8645		200	122.258		100	93.9948
	50	25.5679		25	71.7634		400	238.144
	100	39.357		25	82.1109		800	276.159
	200	53.6291		50	156.663
				100	175.769
	Sensorgrams
	Figure 2 shows graphs which, for reasons of clarity, do not show the entire range of data.
	The response values at times around 0 and 60 s, which represent spikes due to the mismatch of the running buffer and sample, are not fully represented in the data range we selected for presentation.
	6E11	NLPPya						6G7	NLPPya								7C8	NLPPya								6C3	NLPPya								6G7	NLPPp							7C8	NLPPp					6C3
	Conc. (mM)	12.5	25	50	100	200		Conc. (mM)	3.12	6.25	12.5	25	50	100	200		Conc. (mM)	1.6	3.25	6.25	12.5	25	50	100		Conc. (mM)	9.8	19.5	39	78	156	312	625		Conc. (mM)	25	50	100	200	400	800		Conc. (mM)	12.5	25	50	100		Conc. (mM)
	Time (s)	Response (RU)	Response (RU)	Response (RU)	Response (RU)	Response (RU)		Time (s)	Response (RU)	Response (RU)	Response (RU)	Response (RU)	Response (RU)	Response (RU)	Response (RU)		Time (s)	Response (RU)	Response (RU)	Response (RU)	Response (RU)	Response (RU)	Response (RU)	Response (RU)		Time (s)	Response (RU)	Response (RU)	Response (RU)	Response (RU)	Response (RU)	Response (RU)	Response (RU)		Time (s)	Response (RU)	Response (RU)	Response (RU)	Response (RU)	Response (RU)	Response (RU)		Time (s)	Response (RU)	Response (RU)	Response (RU)	Response (RU)		Time (s)
	-20.06	0.325195	-0.148438	-0.03125	0.311523	-0.332031		-20.06	-0.0322189	0.130615	-0.0644531	0.339355	0.256104	0.0476074	0.095459		-20.08	-0.636719	0.158203	-0.0380859	-0.238281	0.203125	0.191406	0.329102		-20.08	0.241211	0.493164	0.852532	1.19971	2.83007	5.77393	12.7671		-20.096	-0.0375977	-0.210449	0.14502	-0.129395	0.17334	-0.059082		-20.06	-0.122562	0.604977	0.281734	0.454585		-20.06
	-19.96	0.121094	0.103516	-0.574219	-0.0175781	-0.0820313		-19.96	0.470332	0.160517	0.395381	0.414668	0.511103	0.286738	0.142451		-19.98	-0.21875	0.104492	0.241211	0.0732422	0.490234	0.217773	0.260742		-19.98	-0.169922	-0.00488281	0.320313	0.487793	2.229	5.3208	12.8237		-19.996	-0.0366139	-0.220208	-0.0688405	0.0122185	-0.0834889	-0.283684		-19.96	0.46875	0.313477	0.137695	0.0166016		-19.96
	-19.86	0.00683594	0.0273438	-0.412109	0.310547	-0.117188		-19.86	0.162109	0.192139	0.396484	0.290039	0.285645	0.0942383	-0.00708008		-19.88	-0.325195	0.384766	0.523438	0.12793	0.384766	0.475586	0.647461		-19.88	0.0473633	0.0917969	0.662588	0.848145	2.80517	5.41162	12.9497		-19.896	0.128906	-0.412109	0.0800781	-0.0634766	-0.250977	0.104492		-19.86	0.425781	-0.142578	0.0439453	0.0283203		-19.86
	-19.76	0.134766	-0.248047	-0.37793	0.379883	-0.0361328		-19.76	0.155999	0.101563	0.410645	0.137695	0.108398	0.19043	0.378174		-19.78	-0.920898	0.849609	0.508789	-0.34082	-0.235352	0.492188	0.520508		-19.78	0.10498	0.299805	0.300781	1.06592	2.59131	5.59619	12.3442		-19.796	-0.334472	-0.270995	-0.0444326	-0.243647	0.0307627	-0.0903311		-19.76	-0.0156289	0.0205039	0.154295	0.121092		-19.76
	-19.66	0.28418	-0.0488281	-0.40918	0.318359	0.177734		-19.66	-0.0256348	-0.00512695	0.146973	0.0983887	-0.340576	0.13208	0.0651855		-19.68	-0.621094	-0.0654297	-0.334961	-0.0273438	0.0439453	-0.0761719	0.0800781		-19.68	-0.259277	-0.00585938	0.0561629	0.635254	1.94483	5.12646	12.144		-19.696	-0.0634766	0.0615234	0.0175781	-0.349609	0.151367	0.115234		-19.66	-0.134277	0.0229492	0.27002	0.00634766		-19.66
[truncated: 1,409 more rows]
[truncated: 8 more columns]

## Sheet: Figure 3B
	Figure 3B
		DNA [ng], values for individual replicates									mean	SD	T.Test
	no inhibitor	23.4163	27.8589								25.6376	2.22131
	6E11	23.8122	18.3852								21.0987	2.71351
	6C3	2.82014	2.43422	2.6043	1.69476	2.0836	2.21117	2.17492	2.46902	2.64396	2.34845	0.30718	0.000413853	***
[truncated: 5 more rows]

## Sheet: Figure 4A-C
	Figure 4A-C
	Figure 4A			Figure 4C
[truncated: 14 more rows]

## Sheet: Figure 5B
	Figure 5B
[truncated: 52 more rows]

## Sheet: Figure 6B-C
	Figure 6B-C
[truncated: 16 more rows]

## Sheet: Figure S2
	Figure S2
[truncated: 28 more rows]
