# Supplementary material for: Correction: Nep1-like proteins as a target for plant pathogen control
Source: PLoS Pathog. 2025 Dec 17;21(12):e1013758. doi: 10.1371/journal.ppat.1013758 (PMC12711005; doi:10.1371/journal.ppat.1013758)
Supplement: S2 File — (ZIP) [file ppat.1013758.s002.zip]

Archive with 18 entries (14 files):
- PaNie_6E11_25mMTris_150NaCl_D2O_diffSTD_4.0s_160901.fid/
- PaNie_6E11_25mMTris_150NaCl_D2O_diffSTD_4.0s_160901.fid/fid
- PaNie_6E11_25mMTris_150NaCl_D2O_diffSTD_4.0s_160901.fid/procpar
- PaNie_6E11_25mMTris_150NaCl_D2O_diffSTD_4.0s_160901.fid/text
- PaNie_6E11_25mMTris_150NaCl_D2O_STD_4.0s_160901.fid/
- PaNie_6E11_25mMTris_150NaCl_D2O_STD_4.0s_160901.fid/fid
- PaNie_6E11_25mMTris_150NaCl_D2O_STD_4.0s_160901.fid/log
- PaNie_6E11_25mMTris_150NaCl_D2O_STD_4.0s_160901.fid/procpar
- PaNie_6E11_25mMTris_150NaCl_D2O_STD_4.0s_160901.fid/text
- PaNie_6G7_25mMTris_150NaCl_D2O_diffSTD_4.0_160831.fid/
- PaNie_6G7_25mMTris_150NaCl_D2O_diffSTD_4.0_160831.fid/fid
- PaNie_6G7_25mMTris_150NaCl_D2O_diffSTD_4.0_160831.fid/procpar
- PaNie_6G7_25mMTris_150NaCl_D2O_diffSTD_4.0_160831.fid/text
- PaNie_6G7_25mMTris_150NaCl_D2O_STD_4.0_160831.fid/
- PaNie_6G7_25mMTris_150NaCl_D2O_STD_4.0_160831.fid/fid
- PaNie_6G7_25mMTris_150NaCl_D2O_STD_4.0_160831.fid/log
- PaNie_6G7_25mMTris_150NaCl_D2O_STD_4.0_160831.fid/procpar
- PaNie_6G7_25mMTris_150NaCl_D2O_STD_4.0_160831.fid/text
