# Supplementary material for: Correction: Nep1-like proteins as a target for plant pathogen control
Source: PLoS Pathog. 2025 Dec 17;21(12):e1013758. doi: 10.1371/journal.ppat.1013758 (PMC12711005; doi:10.1371/journal.ppat.1013758)
Supplement: S2 File — (ZIP) [file ppat.1013758.s002.zip › PaNie_6E11_25mMTris_150NaCl_D2O_STD_4.0s_160901.fid/log]

Thu Sep  1 18:40:09 2016: Experiment started
Thu Sep  1 19:10:59 2016: BS 71 completed
Thu Sep  1 19:11:25 2016: BS 72 completed
Thu Sep  1 19:11:51 2016: BS 73 completed
Thu Sep  1 19:12:16 2016: BS 74 completed
Thu Sep  1 19:12:42 2016: BS 75 completed
Thu Sep  1 19:13:08 2016: BS 76 completed
Thu Sep  1 19:13:34 2016: BS 77 completed
Thu Sep  1 19:13:59 2016: BS 78 completed
Thu Sep  1 19:14:25 2016: BS 79 completed
Thu Sep  1 19:14:51 2016: BS 80 completed
Thu Sep  1 19:15:16 2016: BS 81 completed
Thu Sep  1 19:15:42 2016: BS 82 completed
Thu Sep  1 19:16:08 2016: BS 83 completed
Thu Sep  1 19:16:33 2016: BS 84 completed
Thu Sep  1 19:16:59 2016: BS 85 completed
Thu Sep  1 19:17:25 2016: BS 86 completed
Thu Sep  1 19:17:50 2016: BS 87 completed
Thu Sep  1 19:18:16 2016: BS 88 completed
Thu Sep  1 19:18:42 2016: BS 89 completed
Thu Sep  1 19:19:07 2016: BS 90 completed
Thu Sep  1 19:19:33 2016: BS 91 completed
Thu Sep  1 19:19:59 2016: BS 92 completed
Thu Sep  1 19:20:25 2016: BS 93 completed
Thu Sep  1 19:20:50 2016: BS 94 completed
Thu Sep  1 19:21:16 2016: BS 95 completed
Thu Sep  1 19:21:42 2016: BS 96 completed
Thu Sep  1 19:22:07 2016: BS 97 completed
Thu Sep  1 19:22:33 2016: BS 98 completed
Thu Sep  1 19:22:59 2016: BS 99 completed
Thu Sep  1 19:23:24 2016: BS 100 completed
Thu Sep  1 19:23:50 2016: BS 101 completed
Thu Sep  1 19:24:16 2016: BS 102 completed
Thu Sep  1 19:24:41 2016: BS 103 completed
Thu Sep  1 19:25:07 2016: BS 104 completed
Thu Sep  1 19:25:33 2016: BS 105 completed
Thu Sep  1 19:25:58 2016: BS 106 completed
Thu Sep  1 19:26:24 2016: BS 107 completed
Thu Sep  1 19:26:50 2016: BS 108 completed
Thu Sep  1 19:27:16 2016: BS 109 completed
Thu Sep  1 19:27:41 2016: BS 110 completed
Thu Sep  1 19:28:07 2016: BS 111 completed
Thu Sep  1 19:28:33 2016: BS 112 completed
Thu Sep  1 19:28:58 2016: BS 113 completed
Thu Sep  1 19:29:24 2016: BS 114 completed
Thu Sep  1 19:29:50 2016: BS 115 completed
Thu Sep  1 19:30:15 2016: BS 116 completed
Thu Sep  1 19:30:41 2016: BS 117 completed
Thu Sep  1 19:31:07 2016: BS 118 completed
Thu Sep  1 19:31:32 2016: BS 119 completed
Thu Sep  1 19:31:58 2016: BS 120 completed
Thu Sep  1 19:32:24 2016: BS 121 completed
Thu Sep  1 19:32:49 2016: BS 122 completed
Thu Sep  1 19:33:15 2016: BS 123 completed
Thu Sep  1 19:33:41 2016: BS 124 completed
Thu Sep  1 19:34:07 2016: BS 125 completed
Thu Sep  1 19:34:32 2016: BS 126 completed
Thu Sep  1 19:34:58 2016: BS 127 completed
Thu Sep  1 19:35:49 2016: BS 1 completed
Thu Sep  1 19:36:15 2016: BS 2 completed
Thu Sep  1 19:36:41 2016: BS 3 completed
Thu Sep  1 19:37:06 2016: BS 4 completed
Thu Sep  1 19:37:32 2016: BS 5 completed
Thu Sep  1 19:37:58 2016: BS 6 completed
Thu Sep  1 19:38:23 2016: BS 7 completed
Thu Sep  1 19:38:49 2016: BS 8 completed
Thu Sep  1 19:39:15 2016: BS 9 completed
Thu Sep  1 19:39:40 2016: BS 10 completed
Thu Sep  1 19:40:06 2016: BS 11 completed
Thu Sep  1 19:40:32 2016: BS 12 completed
Thu Sep  1 19:40:58 2016: BS 13 completed
Thu Sep  1 19:41:23 2016: BS 14 completed
Thu Sep  1 19:41:49 2016: BS 15 completed
Thu Sep  1 19:42:15 2016: BS 16 completed
Thu Sep  1 19:42:40 2016: BS 17 completed
Thu Sep  1 19:43:06 2016: BS 18 completed
Thu Sep  1 19:43:32 2016: BS 19 completed
Thu Sep  1 19:43:57 2016: BS 20 completed
Thu Sep  1 19:44:23 2016: BS 21 completed
Thu Sep  1 19:44:49 2016: BS 22 completed
Thu Sep  1 19:45:14 2016: BS 23 completed
Thu Sep  1 19:45:40 2016: BS 24 completed
Thu Sep  1 19:46:06 2016: BS 25 completed
Thu Sep  1 19:46:32 2016: BS 26 completed
Thu Sep  1 19:46:57 2016: BS 27 completed
Thu Sep  1 19:47:23 2016: BS 28 completed
Thu Sep  1 19:47:49 2016: BS 29 completed
Thu Sep  1 19:48:14 2016: BS 30 completed
Thu Sep  1 19:48:40 2016: BS 31 completed
Thu Sep  1 19:49:06 2016: BS 32 completed
Thu Sep  1 19:49:31 2016: BS 33 completed
Thu Sep  1 19:49:57 2016: BS 34 completed
Thu Sep  1 19:50:23 2016: BS 35 completed
Thu Sep  1 19:50:48 2016: BS 36 completed
Thu Sep  1 19:51:14 2016: BS 37 completed
Thu Sep  1 19:51:40 2016: BS 38 completed
Thu Sep  1 19:52:05 2016: BS 39 completed
Thu Sep  1 19:52:31 2016: BS 40 completed
Thu Sep  1 19:52:57 2016: BS 41 completed
Thu Sep  1 19:53:23 2016: BS 42 completed
Thu Sep  1 19:53:48 2016: BS 43 completed
Thu Sep  1 19:54:14 2016: BS 44 completed
Thu Sep  1 19:54:40 2016: BS 45 completed
Thu Sep  1 19:55:05 2016: BS 46 completed
Thu Sep  1 19:55:31 2016: BS 47 completed
Thu Sep  1 19:55:57 2016: BS 48 completed
Thu Sep  1 19:56:22 2016: BS 49 completed
Thu Sep  1 19:56:48 2016: BS 50 completed
Thu Sep  1 19:57:14 2016: BS 51 completed
Thu Sep  1 19:57:39 2016: BS 52 completed
Thu Sep  1 19:58:05 2016: BS 53 completed
Thu Sep  1 19:58:31 2016: BS 54 completed
Thu Sep  1 19:58:56 2016: BS 55 completed
Thu Sep  1 19:59:22 2016: BS 56 completed
Thu Sep  1 19:59:48 2016: BS 57 completed
Thu Sep  1 20:00:14 2016: BS 58 completed
Thu Sep  1 20:00:39 2016: BS 59 completed
Thu Sep  1 20:01:05 2016: BS 60 completed
Thu Sep  1 20:01:31 2016: BS 61 completed
Thu Sep  1 20:01:56 2016: BS 62 completed
Thu Sep  1 20:02:22 2016: BS 63 completed
Thu Sep  1 20:02:48 2016: BS 64 completed
Thu Sep  1 20:03:13 2016: BS 65 completed
Thu Sep  1 20:03:39 2016: BS 66 completed
Thu Sep  1 20:04:05 2016: BS 67 completed
Thu Sep  1 20:04:30 2016: BS 68 completed
Thu Sep  1 20:04:56 2016: BS 69 completed
Thu Sep  1 20:05:22 2016: BS 70 completed
Thu Sep  1 20:05:47 2016: BS 71 completed
Thu Sep  1 20:06:13 2016: BS 72 completed
Thu Sep  1 20:06:39 2016: BS 73 completed
Thu Sep  1 20:07:05 2016: BS 74 completed
Thu Sep  1 20:07:30 2016: BS 75 completed
Thu Sep  1 20:07:56 2016: BS 76 completed
Thu Sep  1 20:08:22 2016: BS 77 completed
Thu Sep  1 20:08:47 2016: BS 78 completed
Thu Sep  1 20:09:13 2016: BS 79 completed
Thu Sep  1 20:09:39 2016: BS 80 completed
Thu Sep  1 20:10:04 2016: BS 81 completed
Thu Sep  1 20:10:30 2016: BS 82 completed
Thu Sep  1 20:10:56 2016: BS 83 completed
Thu Sep  1 20:11:21 2016: BS 84 completed
Thu Sep  1 20:11:47 2016: BS 85 completed
Thu Sep  1 20:12:13 2016: BS 86 completed
Thu Sep  1 20:12:38 2016: BS 87 completed
Thu Sep  1 20:13:04 2016: BS 88 completed
Thu Sep  1 20:13:30 2016: BS 89 completed
Thu Sep  1 20:13:56 2016: BS 90 completed
Thu Sep  1 20:14:21 2016: BS 91 completed
Thu Sep  1 20:14:47 2016: BS 92 completed
Thu Sep  1 20:15:13 2016: BS 93 completed
Thu Sep  1 20:15:38 2016: BS 94 completed
Thu Sep  1 20:16:04 2016: BS 95 completed
Thu Sep  1 20:16:30 2016: BS 96 completed
Thu Sep  1 20:16:55 2016: BS 97 completed
Thu Sep  1 20:17:21 2016: BS 98 completed
Thu Sep  1 20:17:47 2016: BS 99 completed
Thu Sep  1 20:18:12 2016: BS 100 completed
Thu Sep  1 20:18:38 2016: BS 101 completed
Thu Sep  1 20:19:04 2016: BS 102 completed
Thu Sep  1 20:19:29 2016: BS 103 completed
Thu Sep  1 20:19:55 2016: BS 104 completed
Thu Sep  1 20:20:21 2016: BS 105 completed
Thu Sep  1 20:20:47 2016: BS 106 completed
Thu Sep  1 20:21:12 2016: BS 107 completed
Thu Sep  1 20:21:38 2016: BS 108 completed
Thu Sep  1 20:22:04 2016: BS 109 completed
Thu Sep  1 20:22:29 2016: BS 110 completed
Thu Sep  1 20:22:55 2016: BS 111 completed
Thu Sep  1 20:23:21 2016: BS 112 completed
Thu Sep  1 20:23:46 2016: BS 113 completed
Thu Sep  1 20:24:12 2016: BS 114 completed
Thu Sep  1 20:24:38 2016: BS 115 completed
Thu Sep  1 20:25:03 2016: BS 116 completed
Thu Sep  1 20:25:29 2016: BS 117 completed
Thu Sep  1 20:25:55 2016: BS 118 completed
Thu Sep  1 20:26:20 2016: BS 119 completed
Thu Sep  1 20:26:46 2016: BS 120 completed
Thu Sep  1 20:27:12 2016: BS 121 completed
Thu Sep  1 20:27:38 2016: BS 122 completed
Thu Sep  1 20:28:03 2016: BS 123 completed
Thu Sep  1 20:28:29 2016: BS 124 completed
Thu Sep  1 20:28:55 2016: BS 125 completed
Thu Sep  1 20:29:20 2016: BS 126 completed
Thu Sep  1 20:29:46 2016: BS 127 completed
Thu Sep  1 20:30:12 2016: Acquisition complete
