# Supplementary material for: Correction: Nep1-like proteins as a target for plant pathogen control
Source: PLoS Pathog. 2025 Dec 17;21(12):e1013758. doi: 10.1371/journal.ppat.1013758 (PMC12711005; doi:10.1371/journal.ppat.1013758)
Supplement: S2 File — (ZIP) [file ppat.1013758.s002.zip › PaNie_6E11_25mMTris_150NaCl_D2O_STD_4.0s_160901.fid/text]

PaNie_6E11_25mMTris_150NaCl_D2O_STD_4.0s_160901

350 ul (D2O 100 %)
c (PaNie) 8uM 
c (6E11) 400 uM
5% DMSO-d6
25 mM tris
on:0.2ppm
off:40ppm
Temp=25C
1H spectrum
600 MHz
Lara, HCN_cold
dpfgse_water


01.09.2016 ak
