# Supplementary material for: Correction: Nep1-like proteins as a target for plant pathogen control
Source: PLoS Pathog. 2025 Dec 17;21(12):e1013758. doi: 10.1371/journal.ppat.1013758 (PMC12711005; doi:10.1371/journal.ppat.1013758)
Supplement: S2 File — (ZIP) [file ppat.1013758.s002.zip › PaNie_6G7_25mMTris_150NaCl_D2O_diffSTD_4.0_160831.fid/text]

PaNie_6G7_25mMTris_150NaCl_D2O_diffSTD_4.0_160831

350 ul (D2O 100 %)
c (PaNie) 8 uM 
c (6G7) 400 uM
5% DMSO-d6
25 mM tris
on:0.2ppm
off:40ppm
Temp=25C
1H spectrum
600 MHz
Lara, HCN_cold
dpfgse_water


31.08.2016 ak
