# Supplementary material for: Correction: Nep1-like proteins as a target for plant pathogen control
Source: PLoS Pathog. 2025 Dec 17;21(12):e1013758. doi: 10.1371/journal.ppat.1013758 (PMC12711005; doi:10.1371/journal.ppat.1013758)
Supplement: S2 File — (ZIP) [file ppat.1013758.s002.zip › PaNie_6G7_25mMTris_150NaCl_D2O_STD_4.0_160831.fid/log]

Thu Sep  1 02:23:11 2016: Experiment started
Thu Sep  1 04:12:20 2016: Acquisition complete
